# Supplementary material for: Dissecting the Shared and Context-Dependent Pathways Mediated by the p140Cap Adaptor Protein in Cancer and in Neurons
Source: Front Cell Dev Biol. 2019 Oct 15;7:222. doi: 10.3389/fcell.2019.00222 (PMC6803390; doi:10.3389/fcell.2019.00222)
Supplement: TABLE S1 — List of proteins identified and quantified in co-IP eluates from NeuT-TUBO (Mock) and p140-TUBO cells (Oep). [file Table_1.XLSX]

## Sheet: Cancer_Interactome
Supplemental Table S1. List of proteins identified and quantified in co-IP eluates from NeuT-TUBO (Mock) and p140-TUBO cells (Oep).
Protein names	Gene names	Razor + unique peptides	Significant	P Value	log2(Fold Change)	Fold Change	iBAQ.Mock1	iBAQ.Mock2	iBAQ.Mock3	iBAQ.Oep1	iBAQ.Oep2	iBAQ.Oep3	Majority protein IDs
SRC kinase signaling inhibitor 1	Srcin1	74	TRUE	1.20719e-06	5.41532	42.6749	21.7416	21.8708	21.8641	27.3731	27.0987	27.2507	B1AQX9;B1AQX6;B1AQX7;Q9QWI6
Tectonin beta-propeller repeat-containing protein 1	Tecpr1	31	TRUE	6.23342e-07	10.1667	1149.41	12.6568	13.8879	12.0878	22.858	23.5701	22.7044	Q80VP0
Autophagy protein 5	Atg5	6	TRUE	1.9077e-06	7.91929	242.071	12.765	12.4108	11.5271	20.3962	20.6465	19.4181	Q99J83
Apoptosis-inducing factor 1, mitochondrial	Aifm1	12	TRUE	0.00022353	6.51651	91.5513	11.5676	15.3241	13.3156	20.1253	19.6038	20.0277	B1AU25;Q9Z0X1;Q1L6K5
Insulin-degrading enzyme	Ide	9	TRUE	2.28364e-06	6.1933	73.1762	11.8897	12.7769	12.9394	18.5725	18.7	18.9134	F6RPJ9;Q8CGB9;Q9JHR7
Serine/threonine-protein phosphatase PGAM5, mitochondrial	Pgam5	14	TRUE	1.75206e-05	6.15814	71.4141	18.3169	18.0252	16.4404	23.7608	23.4629	24.0333	B7ZNW0;A1A4A7;Q8BX10;A0A0G2JG95
Alkaline phosphatase;Alkaline phosphatase, tissue-nonspecific isozyme	Alpl	9	TRUE	0.000170654	6.0032	64.1421	11.5676	13.4555	12.7697	19.8171	18.8058	17.1795	Q9EQ79;Q8JZS4;B7XGA6;P09242;Q3TJD3;Q3TQ02
Caldesmon 1	Cald1	4	TRUE	0.00130426	5.96908	62.6429	11.5676	15.24	11.5271	17.8769	18.3223	20.0428	Q8VCQ8;S4R1T7;E9Q0M9;E9QA16;D3Z6I7;E9QA15;Q7TMN5;Q3TUS1;E9Q9F3;Q3UGC3
DnaJ homolog subfamily A member 1	Dnaja1	3	TRUE	0.00483392	5.9418	61.4693	11.5676	12.7531	17.4969	19.8694	19.8396	19.9339	B1AXX9;B1AXY0;B1AXY1;Q5NTY0;Q3TK61;P63037
Heat shock factor-binding protein 1	Hsbp1	3	TRUE	0.000102693	5.92898	60.9258	11.5676	12.4108	11.5271	18.9566	18.0679	16.268	Q9CQZ1
Proteasome subunit beta type-5	Psmb5	3	TRUE	0.000417328	5.90757	60.0281	15.1343	12.4108	11.5271	18.7528	18.6905	19.3515	O55234
Protein kinase C and casein kinase II substrate protein 3	Pacsin3	2	TRUE	4.14341e-06	5.53712	46.4342	11.5676	12.4108	11.5271	17.0781	17.5079	17.5309	Q543N7;Q99JB8;B1AW95;B1AW92;B1AW94;B1AW93;B1AW91;A6PWR1
Band 4.1-like protein 4A	Epb4.1l4a;Epb41l4a	4	TRUE	5.27046e-06	5.53119	46.2438	11.5676	12.4108	11.5271	17.2855	17.7575	17.0561	Q3USC8;P52963
ARF GTPase-activating protein GIT2	Git2	5	TRUE	0.000315778	5.4277	43.0427	11.5676	13.3827	11.5271	18.4626	18.1474	16.1505	Q80XR8;E9PVA6;Q3UGB1;F7BIK4;J3QK07;D3Z1I2;Q5DU47;Q9JLQ2;D3Z409;F6WV69
Sorting and assembly machinery component 50 homolog	Samm50	6	TRUE	0.000167383	5.37733	41.5658	13.7917	12.4108	11.5271	17.3527	17.5766	18.9322	Q8BGH2
ARF GTPase-activating protein GIT1	Git1	6	TRUE	0.000162775	5.34278	40.5822	11.5676	12.4212	13.3733	18.674	18.1225	16.5939	Q5F258;Q68FF6
Casein kinase I isoform gamma-3	Csnk1g3	9	TRUE	0.00124561	5.32007	39.9485	12.3688	15.7993	12.4373	19.1455	19.4512	17.9689	Q8C4X2
BAG family molecular chaperone regulator 2	Bag2	10	TRUE	3.02775e-05	5.31978	39.9404	18.0658	16.6677	17.0241	22.295	22.1355	23.2865	Q91YN9
Leucine-rich repeat-containing protein 1	Lrrc1	7	TRUE	2.65556e-05	5.2687	38.5512	12.6907	13.5258	12.2451	18.4334	18.4828	17.3515	Q80VQ1;Q571M3;G3X9W3
NADH dehydrogenase [ubiquinone] iron-sulfur protein 3, mitochondrial	Ndufs3	4	TRUE	0.00349467	5.25833	38.275	11.7779	15.9356	11.3216	18.6105	17.8276	18.372	Q9DCT2
Cytospin-A	Specc1l	11	TRUE	0.00170932	5.08076	33.8424	14.8049	16.7545	12.5112	20.0376	19.7346	19.5407	Q6GQV8;A0A0R4J0J8;Q2KN98
A-kinase anchor protein 8	Akap8	2	TRUE	5.47969e-05	5.01455	32.3244	11.5676	12.4108	11.5271	17.8563	16.2296	16.4632	Q059U9;Q9DBR0
Alpha-N-acetylglucosaminidase	Naglu	5	TRUE	0.000121888	5.00155	32.0345	11.5676	12.4108	13.8826	17.8867	17.2806	17.6985	O88325;O54752
SUN domain-containing protein 2	Sun2	3	TRUE	7.15861e-06	4.99822	31.9606	11.4552	12.4074	11.5271	16.7312	16.8074	16.8458	Q8BJS4;Q4QQM3
Calcium-binding mitochondrial carrier protein Aralar2	Slc25a13	5	TRUE	8.16386e-05	4.85198	28.8797	13.2815	11.6941	13.3507	17.6108	17.1419	18.1295	Q8C140;Q9QXX4;Q91YK1
Plakophilin-4	Pkp4	16	TRUE	2.43001e-05	4.84256	28.6916	15.2406	14.9036	13.8867	19.5525	19.2006	19.8056	A2AS45;Q68FH0;Q3UIX3;A2AS44;Q05D18;A2AS47
Matrin-3	Matr3	3	TRUE	6.17353e-05	4.83949	28.6308	11.5676	12.4108	13.4813	17.0825	17.5379	17.3577	A0A087WQD6;Q9R0U5;A0A087WSU2;Q5BL18;Q4FJT0;Q3TTX0;Q6ZQ61;Q8K310
Mitochondrial 2-oxoglutarate/malate carrier protein	Slc25a11	2	TRUE	0.000198582	4.78625	27.5933	11.5676	12.4108	11.5271	15.2783	17.4251	17.1608	Q5SX46;Q9CTC7;Q5SX53;Q9CR62;Q5SX48
Gamma-aminobutyric acid receptor subunit pi	Gabrp	3	TRUE	0.000214266	4.67691	25.5794	11.5676	12.4108	14.0105	17.5541	17.257	17.2085	Q8K367;Q8QZW7
DnaJ homolog subfamily A member 3, mitochondrial	Dnaja3	7	TRUE	0.000203676	4.65008	25.1081	14.0739	15.4367	16.495	19.8343	19.9007	20.2209	Q3TJA9;Q99M87
Band 4.1-like protein 2	Epb4.1l2;Epb41l2	6	TRUE	0.00164423	4.63308	24.814	11.5676	14.4523	11.195	17.3323	17.5324	16.2494	Q80UE5;Q80UE3;Q3UNQ6;B6ZHD0;O70318;Q8CGJ6;Q811B2;B6ZHC7;Q80UE4;B6ZHC5;B6ZHC6;Q8C928
Band 4.1-like protein 5	Epb41l5	7	TRUE	0.00223879	4.61625	24.5262	12.8683	15.1133	11.5271	18.3142	18.3177	16.7256	Q8BGS1
Protein flightless-1 homolog	Flii	17	TRUE	0.00435198	4.59348	24.1421	14.713	15.6229	11.5271	19.1382	18.9825	17.5227	Q9JJ28
Leucine-rich repeat-containing protein 16A	Lrrc16a	16	TRUE	0.000162306	4.55512	23.5087	13.5118	14.7907	13.0956	18.6811	18.848	17.5344	D3Z030;Q6EDY6;F7AI27
DnaJ homolog subfamily A member 2	Dnaja2	6	TRUE	0.000921158	4.43996	21.7051	14.991	12.4108	12.1889	18.0419	17.6397	17.229	Q3TFF0;Q9QYJ0
Ribosomal protein L15;60S ribosomal protein L15	Rpl15;Gm10020	2	TRUE	6.07599e-05	4.42106	21.4226	11.5676	12.4108	11.5271	16.5639	15.4714	16.7334	Q5M8Q0;Q3U7D2;E9QAZ2;Q9CZM2
Serine/threonine-protein phosphatase 6 regulatory subunit 1	Ppp6r1	2	TRUE	0.00342611	4.32826	20.088	11.5676	15.1949	15.0381	18.5351	18.2721	17.978	A0A0U1RPT0;A0A0U1RNI2;Q8BNQ1;B2RUA5;Q7TSI3
Importin-5	Ipo5	3	TRUE	0.000131208	4.32019	19.9759	10.3644	11.9307	10.625	15.876	15.202	14.8026	Q7TN23;Q3TT04;Q8BKC5
Serine/threonine-protein phosphatase 6 regulatory subunit 3	Ppp6r3	6	TRUE	0.000416557	4.31872	19.9556	11.5676	13.3073	11.0564	16.3258	16.8472	15.7144	G5E8R4;Q922D4
Annexin A9	Anxa9	5	TRUE	0.000769114	4.31547	19.9107	12.6043	13.383	13.5322	17.2795	16.1944	18.9922	Q9JHQ0
Tight junction protein ZO-1	Tjp1	7	TRUE	0.00395646	4.3061	19.7817	12.4474	13.7016	9.57694	16.2081	16.0283	16.4078	A0A0U1RPW2;B9EHJ3;P39447
Ubiquitin carboxyl-terminal hydrolase;Probable ubiquitin carboxyl-terminal hydrolase FAF-X	Usp9x	14	TRUE	9.87762e-05	4.30559	19.7748	12.3064	13.8839	13.6267	17.5497	17.2211	17.963	Q4FE56;P70398
Cullin-2	Cul2	2	TRUE	0.000430993	4.2836	19.4756	11.5676	11.0222	13.4123	16.6712	16.2403	15.9414	Q571A2;Q9D4H8;E0CYT5
SEC16 homolog A, endoplasmic reticulum export facto	Sec16a	17	TRUE	0.00322001	4.23772	18.866	11.9425	15.1968	15.5056	18.7555	18.2096	18.3929	A2AIX1;E9QAT4;Q811L5;Q80U43;F7BPW6;Q8K000
DnaJ homolog subfamily B member 6	Dnajb6	3	TRUE	1.77693e-05	4.22226	18.665	14.9077	14.6247	15.31	19.5095	18.8077	19.1919	O54946;F6YRQ2;A0A0G2JER9
Hippocalcin-like protein 1;Neuron-specific calcium-binding protein hippocalcin	Hpcal1;Hpca	3	TRUE	0.00188845	4.21446	18.5643	14.5576	14.2313	11.5271	18.1663	17.783	17.0099	P62748;A2A7R5;E9PV73;P84075
MCG5400	Myl12a	2	TRUE	0.00383541	4.2027	18.4136	16.5479	16.8977	13.9289	20.9933	20.4052	18.5841	Q6ZWQ9;Q9D6E6;Q9CXD2;Q922W7
Protein phosphatase 1 regulatory subunit 12A	Ppp1r12a	14	TRUE	0.000245855	4.2019	18.4034	14.7678	16.4727	14.4191	19.4901	19.1928	19.5825	Q9DBR7
Apoptosis-inducing factor 2	Aifm2	2	TRUE	0.00273319	4.18759	18.2218	15.0897	12.4108	11.5271	16.9906	17.6573	16.9425	Q8BUE4
Nck-associated protein 1	Nckap1	9	TRUE	0.000690606	4.1561	17.8284	13.8896	13.9134	11.5271	17.5394	17.2165	17.0426	A1L0U6;A2AS98;P28660
Kinesin-like protein;Kinesin-like protein KIFC3	Kifc3	14	TRUE	0.00170714	4.1328	17.5427	13.1593	15.7187	15.5724	18.278	18.6201	19.9508	E9PWU7;A0A1D5RLM0;A0A0R4J220;O35231
Paralemmin-1	Palm	2	TRUE	0.00342103	4.06387	16.7242	14.3375	14.956	11.5271	17.9232	18.1124	16.9767	Q3UZP7;Q91WF5;Q542N8;Q3TRX4;Q8CB16;Q9Z0P4;Q6ZQE7
LIM and cysteine-rich domains protein 1	Lmcd1	2	TRUE	0.000405914	4.05691	16.6437	11.5676	13.4783	11.5271	16.5204	16.4781	15.7453	Q8BVZ6;Q3TVW6;Q8VEE1
Golgi apparatus protein 1	Glg1	4	TRUE	1.12398e-05	4.05275	16.5958	12.5881	12.8445	12.8409	16.83	17.0562	16.5455	F8WHM5;Q53WR6;Q61543;F6RSH1
Unconventional myosin-X	Myo10	15	TRUE	0.00443918	3.96272	15.5918	11.5676	14.0292	15.2954	17.8668	16.9233	17.9903	F8VQB6;D3YXU7
Spindle and centriole-associated protein 1	Spice1	6	TRUE	0.000814858	3.89541	14.8811	11.5676	12.2555	13.3442	15.8141	15.6232	17.4163	Q8C804
Eukaryotic translation initiation factor 2 subunit 2	Eif2s2	2	TRUE	0.0019797	3.88932	14.8184	11.5676	12.4108	14.5625	16.1678	17.0546	16.9866	Q3ULL5;Q99L45
Gamma-adducin	Add3	3	TRUE	0.000621801	3.87091	14.6306	11.5676	12.5388	13.4954	15.503	16.8579	16.8536	Q8BM29;Q05DT0;Q8BJH2;Q3UNK1;Q05C56;Q9QYB5
Pericentriolar material 1 protein	Pcm1	30	TRUE	0.000602166	3.83392	14.2602	15.6575	17.6293	17.8251	20.8598	20.6775	21.0764	B2RSW8;Q9R0L6
LOC72520 protein (Fragment)	LOC72520	9	TRUE	0.000322892	3.81727	14.0965	17.004	18.5506	16.8052	21.1111	21.734	20.9666	Q811J2;Q05CR0
Myosin phosphatase Rho-interacting protein	Mprip	34	TRUE	0.00262114	3.80159	13.9442	18.1106	18.3979	15.42	21.4688	20.7661	21.0984	P97434;Q5SWZ5;F6RND9;F6S5I0;Q8C8T6;Q8CHC7
Leucine-rich repeat and calponin homology domain-containing protein 1	Lrch1	5	TRUE	0.000652733	3.79917	13.9208	14.2449	14.7808	12.5066	17.9059	17.3337	17.6902	Q3UP01;P62046;Q3UWY4;Q3TU90
Tropomyosin alpha-3 chain	Tpm3;Tpm3-rs7	8	TRUE	0.00104677	3.7925	13.8566	17.9052	18.637	16.0897	21.271	21.0076	21.7309	Q58E70;Q3TJ53;D3Z2H9;D3Z6I8;Q8C7C3;E9Q7Q3;Q8K0Z5;E9Q5J9;A0A0R4J1P2;P21107
Growth factor receptor-bound protein 2	Grb2	7	TRUE	0.00283634	3.78086	13.7453	17.7636	15.2623	15.0344	20.4112	20.0562	18.9354	B1AT92;Q3U5I5;Q3U1Q4;Q60631
FAT atypical cadherin 1	Fat1	4	TRUE	3.83162e-05	3.77999	13.7369	11.3864	10.9792	10.5468	15.0743	14.652	14.526	Q9QXA3;F2Z4A3;A0A087WRT4;A0A1L1SQU7
Inositol polyphosphate-5-phosphatase A	Inpp5a	2	TRUE	0.00387692	3.77311	13.6716	12.4177	12.8892	11.5271	16.4998	17.4632	14.1903	Q7TNC9;Q3TZT4;Q8BNK3;E9QAS7
Coiled-coil domain-containing protein 69	Ccdc69	2	TRUE	0.00354351	3.77115	13.653	11.5676	12.9224	11.5271	15.6496	17.4307	14.2502	Q3TCJ8;Q8CF00
Thioredoxin-dependent peroxide reductase, mitochondrial	Prdx3	2	TRUE	0.000310271	3.7685	13.628	13.5343	12.4108	11.5271	16.2621	16.3327	16.1829	P20108
Myosin-14	Myh14	108	TRUE	0.00338806	3.7562	13.5123	21.7943	22.1388	19.3933	25.4412	25.3472	23.8065	Q6URW6;K3W4R2;A0A140LI60
Afadin	Mllt4	4	TRUE	0.000401021	3.75081	13.4619	9.52951	10.061	9.79186	12.5325	14.6011	13.5013	E9PYX7;E9Q852;E9Q9C3;Q9QZQ1
F-box/LRR-repeat protein 20	Fbxl20	2	TRUE	0.00129175	3.7244	13.2177	11.5676	13.1572	11.5271	15.3775	16.9961	15.0515	Q9CZV8;A2A533;A2A536
WD repeat-containing protein 1	Wdr1	6	TRUE	0.00144115	3.71847	13.1635	14.9623	16.2425	13.7293	18.0643	18.6103	19.4148	Q3TE06;Q9DC08;Q3TNK2;Q3TJY2;Q3U136;Q80ZI9;O88342;Q9DBM8
STE20/SPS1-related proline-alanine-rich protein kinase	Stk39	2	TRUE	2.50295e-05	3.71648	13.1454	11.5676	11.5963	12.0624	15.61	15.589	15.1768	A2AQL0;Q9Z1W9
Kelch-like ECH-associated protein 1	Keap1	13	TRUE	4.43457e-05	3.71173	13.1022	16.4135	16.2568	17.1218	20.5198	20.0588	20.3487	Q9Z2X8;A0A1L1SS10;Q05DM3;Q3UWI4
Non-specific serine/threonine protein kinase;Serine/threonine-protein kinase MRCK beta	Cdc42bpb	6	TRUE	0.00102127	3.69833	12.981	13.1211	12.5103	11.7772	16.8958	16.7352	14.8726	B2RQQ7;Q7TT50
Lon protease homolog 2, peroxisomal	Lonp2	11	TRUE	0.00142362	3.69451	12.9467	13.7422	15.3572	14.345	16.868	18.6126	19.0474	Q9DBN5
Ras-related protein R-Ras	Rras	5	TRUE	0.000314188	3.68983	12.9047	17.4735	16.9471	15.6884	20.3691	20.7487	20.0606	Q3U1N3;P10833
Lon protease homolog, mitochondrial	Lonp1	3	TRUE	8.12806e-05	3.67232	12.7491	11.5676	12.4108	11.5271	15.9632	15.1701	15.3891	Q3V2D0;Q8CGK3;Q56A16
MICOS complex subunit Mic60	Immt	16	TRUE	0.0018364	3.6571	12.6153	16.9032	16.6965	15.0029	19.0061	19.5386	21.0293	Q8CAQ8;Q3TQL4;Q3U7N2;E9Q800;Q3TVZ5;Q3TEY5;Q2YDW0;E9QAY6;A0A0U1RP81
Paladin	Pald1	10	TRUE	6.51101e-05	3.63031	12.3832	15.1779	15.6223	14.9589	19.0426	19.2491	18.3584	B2RQ13;B7ZMW5;A0A0R4J007;P70261;B7ZMW4
Gamma actin-like protein	Actg1	3	TRUE	0.000302363	3.5703	11.8787	22.5258	23.1214	21.5759	25.8056	25.5976	26.5307	Q9QZ83
ADP-ribosyl cyclase/cyclic ADP-ribose hydrolase 2	Bst1	3	TRUE	0.00106805	3.55832	11.7804	15.8421	15.7365	13.9857	19.5386	18.513	18.1877	Q3TPZ1;A0A0R4J190;Q64277
Casein kinase I isoform gamma-1	Csnk1g1	2	TRUE	0.000761116	3.52253	11.4917	12.4897	13.4037	12.4048	16.8611	16.872	15.1327	A0A0U1RPD7;A0A0U1RNW0;A0A0U1RPM8;Q6P2B2;A0A0U1RP94;Q8BTH8;A0A0U1RPL1
E3 ubiquitin-protein ligase UBR3	Ubr3	4	TRUE	1.98589e-05	3.50374	11.343	11.3054	11.2869	11.5271	14.8282	14.9459	14.8566	F6QC57;Q5U430;B3DFI9
Rho guanine nucleotide exchange factor 7	Arhgef7	12	TRUE	0.000254526	3.50372	11.343	15.406	15.6955	15.4869	19.7427	19.2464	18.1105	Q9ES28;D3Z0V2;A0A0R4J0X8
Tubulin alpha-1C chain;Tubulin alpha-8 chain	Tuba1c;Tuba8	2	TRUE	0.00120718	3.46063	11.0091	14.4647	16.7203	16.3718	19.5711	19.3708	18.9968	Q52L87;P68373;Q3TIZ0;Q9JJZ2
Acyl-coenzyme A thioesterase 8	Acot8	8	TRUE	0.000319339	3.45036	10.9311	17.7513	18.7537	17.4131	20.8817	21.9671	21.4204	Q3U965;P58137;Q8BZR4
Monocyte differentiation antigen CD14	CD14;Cd14	14	TRUE	0.000433777	3.44965	10.9257	21.3874	20.5254	19.8923	24.6919	23.9589	23.5032	Q920X8;Q91VD3;Q91VC2;Q91V69;Q4FJP7;Q3U6A3;P10810;Q920X7;Q920X9;Q3UE54;Q3UB18
Unconventional myosin-Ic	Myo1c	67	TRUE	0.000249587	3.44663	10.9028	22.768	22.8352	22.5983	26.8822	26.3682	25.2911	Q9WTI7
Dihydrolipoyl dehydrogenase;Dihydrolipoyl dehydrogenase, mitochondrial	Dld	2	TRUE	0.00172194	3.43059	10.7823	13.4907	12.8872	11.5271	16.5971	16.5626	15.0371	Q3TIE8;O08749
Serine/threonine-protein phosphatase 6 regulatory ankyrin repeat subunit A	Ankrd28	2	TRUE	0.00162966	3.40934	10.6247	11.5676	13.6527	13.8064	16.8882	16.2127	16.1539	Q505D1
Liprin-beta-1	Ppfibp1	15	TRUE	0.00063314	3.40792	10.6142	15.2901	17.3248	16.0874	19.6337	19.4634	19.8289	Q3UJ84;Q3U417;Q8C8U0
CAD protein;Glutamine-dependent carbamoyl-phosphate synthase;Aspartate carbamoyltransferase;Dihydroorotase	Cad	36	TRUE	0.00113042	3.37968	10.4084	15.0275	16.8767	17.0964	20.1122	19.5903	19.4372	E9QAI5;B2RQC6;G3UWN2;E9QAT6;Q7TN13
Reticulocalbin-2	Rcn2	5	TRUE	0.00129433	3.37473	10.3728	15.8925	15.9943	18.0023	20.2318	19.6605	20.121	Q3TE95;Q8BP92
Aminopeptidase N	Anpep	33	TRUE	0.000288352	3.36312	10.2897	20.5196	19.3915	19.5037	23.7619	23.0215	22.7207	P97449;Q3UP74;Q3TB69
Coronin;Coronin-1C	Coro1c	8	TRUE	0.00157935	3.32079	9.99215	18.649	18.4821	17.1337	20.7166	21.0202	22.4904	Q5PPQ7;Q499X7;Q3TEU8;Q9WUM4;Q3TF74
Trifunctional enzyme subunit beta, mitochondrial;3-ketoacyl-CoA thiolase	Hadhb	11	TRUE	0.000290148	3.28194	9.72665	17.579	18.7216	18.361	20.9974	21.4616	22.0484	Q99JY0
Unconventional myosin-Id	Myo1d	56	TRUE	0.000350967	3.28009	9.71419	21.0083	20.8666	20.449	24.8078	24.106	23.2503	Q5SYD0
Leucine zipper putative tumor suppressor 2	Lzts2	8	TRUE	0.00076507	3.27944	9.70982	15.2576	14.7258	14.2633	19.0736	17.5192	17.4923	Q91YU6
Coatomer subunit alpha;Coatomer subunit alpha;Xenin;Proxenin	Copa	2	TRUE	0.000981162	3.2339	9.40807	11.5676	11.3608	9.60542	14.0517	14.0449	14.139	Q63ZW9;Q8BTF0;F8WHL2;Q8CIE6;Q99JW9;Q8BTF3;Q8R393
Palmitoyltransferase ZDHHC5	Zdhhc5	8	TRUE	0.00288961	3.21608	9.29256	17.2051	16.1744	14.5479	19.625	18.8173	19.1332	Q8VDZ4
Calmodulin-1	Calm1	9	TRUE	0.000479546	3.18936	9.12206	22.0904	21.5972	21.0668	25.5821	24.307	24.4334	P0DP28;P0DP27;P0DP26;Q3UKW2
DDB1- and CUL4-associated factor 8	Dcaf8	3	TRUE	0.0021826	3.17638	9.04039	11.5676	13.1872	14.0486	15.9156	16.0073	16.4097	Q8N7N5
TOM1-like protein 2	Tom1l2	6	TRUE	0.00223456	3.17255	9.01637	16.7282	16.7131	14.7561	19.8443	19.2639	18.6069	Q5SRX1;Q5SXA5;Q5SXA4
Unconventional myosin-Ib	Myo1b	60	TRUE	0.000271837	3.17244	9.01571	23.0273	23.0986	22.6571	26.7167	26.2149	25.3688	Q7TQD7;P46735;Q3UEQ4
Cytoplasmic protein NCK2	Nck2	7	TRUE	0.000277939	3.15103	8.88287	14.7481	15.651	16.0838	18.8123	18.7308	18.3928	O55033;Q8BQ28;A0A0J9YUK4
Putative uncharacterized protein	4931406P16Rik	5	TRUE	0.00311824	3.14695	8.85779	14.6722	12.4108	14.7899	17.4782	17.0668	16.7686	Q8C5X1;Q6PAL5;Q3TDH2;A0A0U1RNZ3;Q6ZQD1
Calcium-binding mitochondrial carrier protein Aralar1	Slc25a12	13	TRUE	0.000349259	3.14546	8.84864	16.0844	17.0734	17.3818	19.7692	19.7928	20.414	Q8BH59
General transcription factor IIIC, polypeptide 3	Gtf3c3	4	TRUE	0.000397169	3.14289	8.83289	11.9043	13.0275	11.8503	15.6532	15.6694	14.8882	Q3TMP1
Guanine nucleotide-binding protein G(I)/G(S)/G(O) subunit gamma-12	Gng12	3	TRUE	0.00120495	3.13856	8.80647	21.1643	20.2818	19.1491	23.6701	23.4609	22.8799	A0A0N4SW28;Q9DAS9;A0A0N4SVT3
Phosphatidylinositol 3-kinase regulatory subunit alpha	Pik3r1	3	TRUE	0.000647595	3.13839	8.80543	12.1912	11.8191	11.1673	15.4623	15.1254	14.0051	P70304;P26450;Q80UI5
26S protease regulatory subunit 10B	Psmc6	5	TRUE	0.00020166	3.13031	8.75624	15.0598	14.7405	14.0147	17.5615	18.1166	17.5278	Q14AQ1;P62334;Q8QZS9
Uveal autoantigen with coiled-coil domains and ankyrin repeats	Uaca	11	TRUE	0.000231547	3.11916	8.68882	15.8771	14.6528	15.2302	18.4793	18.0979	18.5403	Q8CIA8;A0A1L1STY4;A0A1L1SVG0;A0A0R4J0S7;Q8CGB3
Protein-tyrosine-phosphatase;Receptor-type tyrosine-protein phosphatase gamma	Ptprg	13	TRUE	0.000347459	3.11742	8.67833	14.4134	15.3318	14.4369	18.1203	18.1971	17.2169	F8VQD7;Q05909
Sequestosome-1	Sqstm1	3	TRUE	0.000159744	3.11574	8.66823	14.2886	14.9306	15.347	18.1708	17.7961	17.9466	Q64337;D3YZJ1
Dedicator of cytokinesis protein 7	Dock7	35	TRUE	0.000633015	3.10998	8.63372	15.4733	16.6505	17.0106	19.9254	19.4286	19.1104	A0A0U1RNK7;E9PX48;A2A9M5;A2A9M4;Q8R1A4
Phospholipase D1	Pld1	4	TRUE	0.000361795	3.08637	8.49358	12.6516	13.8474	13.0722	16.2885	16.714	15.8279	Q6NVF2;D6RH77;Q9Z280;Q3UWT7;F6WKY8
Heat shock cognate 71 kDa protein	Hspa8	32	TRUE	8.08777e-05	3.0741	8.42161	23.7783	23.4269	23.901	26.8054	26.4928	27.0303	Q3UBA6;Q3TQ13;Q3TH56;Q3TEK2;P63017;Q504P4;Q3U9L2;Q3ULM1;Q3TF16;Q3TZJ3;Q3TRH3;Q3UDS0;Q3KQJ4;Q3TB63;Q3TH04
Tight junction protein ZO-2	Tjp2	9	TRUE	0.000197357	3.07107	8.40398	14.5188	14.5837	14.0966	17.1451	17.1801	18.0872	Q9Z0U1
Serine/threonine-protein phosphatase 6 catalytic subunit;Serine/threonine-protein phosphatase 6 catalytic subunit, N-terminally processed	Ppp6c	6	TRUE	0.000150475	3.0563	8.31834	15.2316	16.0384	15.889	19.1123	18.6619	18.5536	Q9CQR6;A0A0N4SVL9
Disks large homolog 1	Dlg1	17	TRUE	0.000271432	3.03599	8.20208	17.8238	17.9032	17.1285	20.8677	21.0126	20.0832	Q3UP61;H7BWY4;Q811D0;E9Q9H0;D3Z3B8;S4R2T8;Q571K0
Ppfia1 protein	Ppfia1	9	TRUE	0.00175642	3.0323	8.18112	14.0535	15.2865	16.2913	18.466	18.0091	18.2531	B2RXW8;B2RXQ2;B8QI33
Unconventional myosin-Vb	Myo5b	76	TRUE	0.000198638	3.02595	8.14518	20.2421	20.4408	20.1509	23.8584	23.3072	22.746	G5E8G6;P21271;G3X9Y9
26S proteasome non-ATPase regulatory subunit 4	Psmd4	2	TRUE	0.00331227	3.02178	8.12167	16.2757	14.2018	16.6186	18.8435	18.9151	18.4027	Q9CY29;Q3ULG4;O35226
Peroxisomal targeting signal 1 receptor	Pex5	7	TRUE	0.00243435	3.01526	8.08506	14.4776	13.7594	15.0194	18.5496	17.3113	16.4412	D3Z600;O09012
Vacuolar protein sorting-associated protein VTA1 homolog	Vta1	2	TRUE	0.00387757	3.01421	8.07919	14.6366	14.585	12.949	18.0339	17.1411	16.0383	Q9CR26;F8WJC2;Q3V4B3
DnaJ homolog subfamily C member 10	Dnajc10	4	TRUE	0.000614283	2.99875	7.99309	11.4896	11.6841	12.5698	15.5924	14.7487	14.3988	Q9DC23
Non-specific protein-tyrosine kinase;Tyrosine-protein kinase Lyn	Lyn	20	TRUE	0.000351776	2.99408	7.96725	19.6035	19.9609	18.9495	22.7723	22.7758	21.9481	Q3TCS3;P25911;Q8CEI0;Q3U6Q5;Q05DV0
Unconventional myosin-VI	Myo6	52	TRUE	0.000907891	2.99022	7.94597	19.9372	20.8104	20.7675	24.205	23.6508	22.63	E9PVU0;E9Q175;Q8BK95
Proteasome subunit beta type-4	Psmb4	3	TRUE	0.000561631	2.97676	7.87214	15.2381	16.7973	16.1565	19.2492	19.0142	18.8588	P99026
Twinfilin-1	Twf1	4	TRUE	0.000342117	2.97637	7.87004	15.8305	16.5238	15.3369	18.7798	18.5933	19.2473	Q91YR1
Protein LAP2	Erbb2ip	29	TRUE	0.000138036	2.96733	7.82086	17.0888	17.5954	17.1723	20.4748	20.4492	19.8345	B7ZNY4;B7ZNX6;B2RUK2;Q80TH2;B2RUJ2
2-oxoglutarate dehydrogenase, mitochondrial	Ogdh	13	TRUE	0.00132978	2.95548	7.7569	15.9007	16.0279	14.5227	18.6816	18.8731	17.7631	Q60597;Z4YJV4
40S ribosomal protein S14	rps14;Rps14	3	TRUE	0.00330415	2.9421	7.68528	20.1057	19.6226	17.6841	22.0282	21.9638	22.2467	O70569;P62264;D3YVF4;D3Z7I1;Q3UJS5
ATP-binding cassette sub-family D member 3	Abcd3	15	TRUE	0.000746912	2.94162	7.68274	16.8159	18.039	16.9631	19.6895	20.781	20.1722	Q3U645;P55096;Q9DBZ6;Q91VT3;Q3UNS0;A0A0G2JDI9
40S ribosomal protein S7	Gm9493;Rps7	6	TRUE	0.000392076	2.93895	7.66854	19.1863	19.5027	18.2647	21.7479	21.7807	22.2419	F6SVV1;Q4FZE6;P62082
Signal-induced proliferation-associated 1-like protein 3	Sipa1l3	20	TRUE	0.000141789	2.93397	7.64209	16.1058	16.0163	15.6864	19.3066	18.5929	18.7109	G3X9J0
Ran-binding protein 9;Ran-binding protein 10	Ranbp9;Ranbp10	2	TRUE	0.00100812	2.92277	7.583	12.9359	12.9368	13.4584	16.7603	16.287	15.0521	E9Q5D6;P69566;A9UGK3;A0A0R4J0G4;Q6VN19
Band 4.1-like protein 1	Epb4.1l1;Epb41l1	9	TRUE	0.000715894	2.91757	7.55574	16.75	17.2267	15.7988	19.6972	19.804	19.027	A2AUK7;A2AUK8;B6ZHC9;A2AUK5;Q9Z2H5;A2AUK6
Glypican-4;Secreted glypican-4	Gpc4	22	TRUE	0.000570194	2.91502	7.54236	22.1218	22.203	21.2144	24.8341	25.2775	24.1727	P51655
Clusterin;Clusterin;Clusterin beta chain;Clusterin alpha chain	Clu	2	TRUE	0.00138098	2.91246	7.52899	14.8008	13.1033	13.2906	17.0583	16.2656	16.6082	Q9JK98;Q549A5;Q06890;E9Q9B8;E9PUU2;E9PXG5;E9Q8Y5
40S ribosomal protein S13	Rps13	3	TRUE	0.00255663	2.90202	7.4747	16.8662	17.8237	17.2878	19.4805	19.7315	21.4718	Q921R2;Q5BLJ7;P62301
Phosphatidylinositol 4-kinase alpha	Pi4ka	17	TRUE	0.000364087	2.89803	7.4541	14.8374	14.7873	13.9872	17.7863	17.6025	16.9172	A0A140T8I9;E9Q3L2;A0A1S6GWJ7
Dystrobrevin;Dystrobrevin beta	Dtnb	5	TRUE	0.000282757	2.89537	7.44037	14.1268	14.3175	14.4827	17.5801	17.4849	16.5481	G3UYK9;Q8K0N0;Q8C8Z9;G3UZ87;G3UYM7;O70585;G3UZJ3;G3UXK0;G3UY34
Alpha-adducin	Add1	2	TRUE	0.000185742	2.89535	7.44023	15.4317	15.0243	15.736	17.9122	18.4085	18.5574	E9Q1K3;F8WHZ9;F8WGR0;Q8K232;Q9QYC0;F6RDR0;A0A0J9YVI4;Q8BJT2
Protein Niban	Fam129a	11	TRUE	0.000163704	2.89401	7.43332	15.9443	16.8142	16.2904	19.2653	19.3649	19.1007	Q3UW53;Q3TDH5;E9PYV4
Integrin alpha-6;Integrin alpha-6 heavy chain;Integrin alpha-6 light chain	Itga6	25	TRUE	0.00414009	2.89181	7.42199	19.2531	18.7197	18.0211	22.3005	22.1781	20.1907	Q8CC06;Q6PEE8;Q80ZI8;Q61739;Q3TWK2;F6VSK8;Q8BR82
FAS-associated factor 2	Faf2	2	TRUE	0.000540379	2.88999	7.41265	11.5676	12.2208	11.5271	14.9176	15.142	13.9258	D3YUP4;Q3TDN2;F6XLD9;D3Z4G9
FERM, RhoGEF and pleckstrin domain-containing protein 1	Farp1	28	TRUE	0.000636658	2.88202	7.3718	19.7103	19.5079	18.8373	22.5749	22.6394	21.4872	F8VPU2;Q8K2R0
Calpain-5	Capn5	22	TRUE	0.000796977	2.87733	7.34789	19.2564	20.0012	18.9993	22.4701	22.861	21.5577	Q3U2P3;Q3TDS7;Q3TPL4;O08688
26S protease regulatory subunit 4	Psmc1	7	TRUE	0.000557853	2.87676	7.34498	16.4309	17.8041	16.6716	19.6307	19.9504	19.9558	Q542I9;P62192
Serine/threonine-protein phosphatase 2A 56 kDa regulatory subunit gamma isoform	Ppp2r5c	6	TRUE	8.76523e-05	2.8754	7.33804	14.9827	14.7629	14.7034	17.7293	17.4646	17.8813	Q6ZQK4;Q60996
Catenin beta-1	Ctnnb1	20	TRUE	0.00038191	2.8721	7.32132	19.9061	19.6725	19.0418	22.7611	22.6179	21.8577	Q3UZT7;Q02248;E9Q6A9;Q80VE7
Unconventional myosin-VIIa	Myo7a	118	TRUE	0.000176895	2.87056	7.3135	22.6626	22.997	22.9893	26.1691	25.7705	25.321	P97479;A0A0R4J113;Q5MJ56;A0A0U1RPX7
E3 ubiquitin-protein ligase NEDD4	Nedd4	6	TRUE	0.000813737	2.86928	7.30702	14.1441	15.3006	15.7683	18.0377	17.7735	18.0096	B2RSC8;P46935
Mitogen-activated protein kinase kinase kinase kinase 4;Misshapen-like kinase 1;Traf2 and NCK-interacting protein kinase	Map4k4;mKIAA0687;Mink1;Tnik	6	TRUE	0.0016851	2.85651	7.24261	14.2645	14.7723	13.5093	17.741	17.2381	16.1365	B2RUE8;Q6ZQ68;A0A0A6YWM8;B7ZNR9;A0A0A6YWR8;F8VPL5;E9PVG7;B7ZNR8;A0A0A6YW53;P97820;F7AMS7;E0CZF8;E0CZD7;E0CXD6;E0CY98;B2RXX2;E9PUL9;Q7TT13;Q5SXG1;Q5SXG3;G3X9G2;B9EKN8;B2RQ80;B2RY17;Q9JM52;P83510
Alpha-centractin;Beta-centractin	Actr1a;Actr1b	6	TRUE	0.000598895	2.85391	7.22955	16.3247	16.1006	15.3004	19.0798	18.1387	19.069	P61164;Q8R5C5
Non-specific serine/threonine protein kinase;Serine/threonine-protein kinase MRCK alpha	Cdc42bpa	3	TRUE	0.00087904	2.8534	7.22702	12.7904	12.5066	11.893	16.015	15.1693	14.5658	H7BX44;D3YYN8;E9PVY0;B2RXX8;A0A1D5RLQ9;Q3UU96;F6YZJ7;F6S5Z6;F6Q5A5
Myosin VC	Myo5c	52	TRUE	0.000116139	2.84242	7.1722	19.5238	19.3881	19.3472	22.6221	22.0342	22.1301	E9Q1F5;Q8BWY8
DNA damage-binding protein 1	Ddb1	15	TRUE	0.000475108	2.84111	7.1657	15.722	16.8111	16.7974	18.9575	19.3174	19.5789	Q3U1J4;Q91YC8
40S ribosomal protein S16	Rps16	6	TRUE	0.000244392	2.8242	7.0822	19.0996	18.6256	19.4026	21.6255	21.7098	22.2651	A4FUS1;Q641N3;Q5CZY9;P14131
Toll-interacting protein	Tollip	8	TRUE	0.00150943	2.80523	6.98969	17.3096	18.3441	17.7112	21.3308	20.7537	19.696	Q9QZ06;F7AT44;Q8BQL7;Q8C5G6;A9JEI5
FERM, RhoGEF and pleckstrin domain-containing protein 2	Farp2	16	TRUE	0.000984811	2.80463	6.98677	17.1114	17.0906	16.8736	20.2267	20.4138	18.849	Q91VS8
PERQ amino acid-rich with GYF domain-containing protein 2	Gigyf2	2	TRUE	0.00119964	2.80374	6.98246	11.5676	10.5797	12.0649	13.6117	14.4652	14.5465	Q3TUA5;E9Q2M5;Q8C585;G3UYR9;G3UWR2;G3UYG6;Q6Y7W8;G3UZX7
Signal-induced proliferation-associated 1-like protein 1	Sipa1l1	14	TRUE	0.00161896	2.80125	6.97043	14.538	15.9747	14.2158	18.0496	17.7157	17.3669	Q4VBF8;Q8C0T5
Proteasome subunit alpha type;Proteasome subunit alpha type-4	Psma4	5	TRUE	0.000330641	2.79188	6.92531	16.084	17.1138	16.4061	19.296	19.5892	19.0944	E9PW69;Q9R1P0;Q3TL95;Q3UCF0;E9Q0X0
Cytospin-B	Specc1	8	TRUE	0.000921538	2.7747	6.84335	15.8812	16.5386	15.0544	18.8548	18.7711	18.1724	A0A0J9YUR2;A0A0J9YV86;A0A0J9YTU3;Q5SXY1;A0A0J9YUF8;Q3UPB2
Cullin-5	Cul5	4	TRUE	0.00260942	2.76587	6.80158	12.2118	12.6805	10.9293	15.1416	15.017	13.9605	E9Q6Z0;Q2M4H5;E9PV12;G3X914;Q9D5V5;Q8BYN6
DDB1- and CUL4-associated factor 7	Dcaf7	4	TRUE	0.000119778	2.75698	6.75979	16.0966	16.1502	16.1837	19.1521	18.6101	18.9393	Q80ZU1;Q3U3H9;P61963
Protein scribble homolog	Scrib	25	TRUE	0.00115207	2.7463	6.70994	17.6544	17.8197	16.7181	20.5159	20.5131	19.4021	Q80U72;Q6P9N3;F6RIN9
Claudin;Claudin-7	Cldn7	2	TRUE	0.000538502	2.74254	6.6925	22.9603	22.1567	21.6854	25.209	25.0329	24.7882	B1AR46;Q9Z261
Proteasome subunit alpha type-6	Psma6	3	TRUE	0.00169768	2.73984	6.67995	15.3752	17.2465	16.7592	19.1288	19.1527	19.3189	E0CXB1;Q9QUM9
Non-specific protein-tyrosine kinase;Tyrosine-protein kinase Yes	Yes1	16	TRUE	0.00055098	2.72823	6.62644	20.1653	20.4432	19.4293	22.9702	23.0053	22.247	Q8CBP1;Q3TJI7;Q04736;Q8C762
AHNAK nucleoprotein (desmoyokin)	Ahnak	66	TRUE	0.000626059	2.72814	6.62599	16.7536	16.9133	15.8913	19.7215	19.1871	18.834	E9Q616;Q6UL10
ATPase family AAA domain-containing protein 3	Atad3;Atad3a	5	TRUE	0.00146222	2.72508	6.61198	15.927	15.7918	14.5723	18.4246	17.5224	18.5193	Q925I1;H3BK90
Macrophage erythroblast attacher	Maea	2	TRUE	0.000489494	2.72136	6.59494	13.7498	13.9065	14.2	17.2715	16.0692	16.6797	Q9CVN2;Q4VC33;A0A0J9YUL5
Solute carrier family 2, facilitated glucose transporter member 1	Slc2a1	2	TRUE	0.00256477	2.71977	6.58768	15.834	16.2675	14.3394	18.5895	18.1962	17.8145	Q3U2J2;Q3TD17;P17809;Q8BTM5
Myosin light polypeptide 6	Myl6	9	TRUE	0.00237136	2.71809	6.58001	22.8986	22.3869	21.1037	25.4051	24.7538	24.3847	Q642K0;Q60605;Q3TIG9
Proteasome subunit alpha type;Proteasome subunit alpha type-2	Psma2	4	TRUE	0.000126118	2.71341	6.55868	15.7894	15.8457	15.5832	18.3441	18.7061	18.3083	Q3UWT6;P49722;Q9CZ58;Q8BKE0
Guanine nucleotide-binding protein subunit alpha-13	Gna13	11	TRUE	0.00395503	2.71328	6.55813	19.1945	18.9235	17.2328	21.5438	21.4564	20.4905	P27601;Q3UE40;Q9D034
Cyclin-Y	Ccny	6	TRUE	0.0019822	2.70119	6.50339	17.6781	18.0052	16.3523	20.3538	20.2917	19.4937	Q8BGU5
Guanine nucleotide-binding protein G(I)/G(S)/G(T) subunit beta-1	Gnb1	11	TRUE	0.000355482	2.68945	6.45068	22.6017	22.6631	22.0403	25.3904	25.3466	24.6364	Q3TQ70;P62874;Q3U1B1;H3BKR2;H3BLF7
Putative uncharacterized protein	Actb	4	TRUE	0.00178858	2.68686	6.43911	25.3525	25.4762	24.0824	27.4819	27.1919	28.2978	Q3UBQ4
Sickle tail protein	Etl4;Skt	80	TRUE	0.0001038	2.68568	6.43384	21.3004	21.2639	21.3899	24.1032	23.8643	24.0438	E9QAU4;A2AQ25;D3Z781;B2RY09
Cadherin-1;E-Cad/CTF1;E-Cad/CTF2;E-Cad/CTF3	Cdh1	21	TRUE	0.000754705	2.66731	6.35242	20.0798	20.2131	19.4247	22.9482	22.8747	21.8966	Q4KML8;A0A0R4IZW5;P09803
Ras-related protein Rap-2b	Rap2b	2	TRUE	0.00368134	2.66701	6.35112	14.2797	14.2821	12.9105	16.8003	17.1447	15.5283	Q6ZWR0;P61226
Ca(2+)-sensitive chloride channel 2	Clca3a2;Clca3a1	29	TRUE	0.000271649	2.66362	6.33621	23.2846	22.9755	22.9589	26.1421	25.767	25.3007	Q9EQR4;Q9R070;B7ZN73;O88860;Q9QX15;Q8C324;Q3UQR1;Q8CCM1;Q8C9E1
Serine/threonine-protein phosphatase 2A 56 kDa regulatory subunit epsilon isoform	Ppp2r5e	4	TRUE	0.000527822	2.6622	6.32999	15.9091	16.3736	16.1343	18.1568	19.3008	18.946	Q3UZJ4;Q61151
14-3-3 protein eta	Ywhah	5	TRUE	0.00219478	2.6454	6.25667	16.773	18.3021	16.5837	20.0111	20.0861	19.4977	P68510
F-actin-capping protein subunit alpha-1	Capza1	8	TRUE	0.00149253	2.64123	6.23861	20.7788	20.4154	19.1153	22.8794	22.5947	22.7591	Q5RKN9;Q3UAS2;P47753;Q3UJV2;Q3TLJ0
Guanine nucleotide-binding protein G(s) subunit alpha isoforms short;Guanine nucleotide-binding protein G(s) subunit alpha isoforms XLas	Gnas	17	TRUE	0.00052549	2.64019	6.23415	22.5143	22.5152	21.8236	25.0866	25.2923	24.3948	P63094;Q6R0H7;Z4YKV1
Peroxiredoxin-2	Prdx2	3	TRUE	0.00187003	2.63839	6.22636	17.3483	16.1427	16.017	18.4699	19.3457	19.6077	D3Z4A4;Q61171;Q5M9N9
Supervillin	Svil	46	TRUE	0.00130969	2.63619	6.21689	19.0025	18.9481	17.5562	21.2097	20.8928	21.313	E9Q3Z5;E3VVQ8;A0A1B0GS91;Q8K4L3;Q8K4L2;Q7TMJ2
DNA helicase;DNA replication licensing factor MCM5	Mcm5	2	TRUE	0.00165783	2.63552	6.21398	10.7488	11.4637	11.2155	14.5769	13.8485	12.9092	Q8BQ03;Q52KC3;P49718;Q8C2I9
Protein EFR3 homolog A	Efr3a	19	TRUE	0.00161204	2.63323	6.20413	17.6431	18.2821	17.2128	20.6281	20.887	19.5226	A0A1D5RLL3;Q8BG67
14-3-3 protein theta	Ywhaq	9	TRUE	0.000226985	2.63182	6.19807	20.1172	19.7787	19.4384	22.2933	22.3054	22.6309	A3KML3;F6YY69;F6VW30;P68254
MICOS complex subunit Mic19	Chchd3	6	TRUE	0.00497471	2.63089	6.19409	19.1314	17.5621	17.6938	20.061	20.4718	21.7471	Q9CRB9;S4R238;Q9D9P1;D3Z0L4;Q91VG6
Cullin-4A;Cullin-4B	Cul4a;Cul4b	2	TRUE	0.00151114	2.62457	6.16701	11.5676	13.0417	12.7607	15.003	15.5173	14.7234	Q3TLY0;E9PXT5;Q3UD60;J3QJX0;E9PXY1;Q3TCH7;A2A432
Uncharacterized protein	Gm7694	3	TRUE	0.00106639	2.62227	6.15719	15.6325	16.5435	15.8423	18.9689	19.0101	17.9061	J3QNH8
Desmoglein-3	Dsg3	7	TRUE	0.00115868	2.62079	6.15085	16.1332	15.8322	15.1022	18.8595	18.4157	17.6546	Q3UFC6;O35902
CUB domain-containing protein 1	Cdcp1	3	TRUE	0.000706684	2.60754	6.09462	14.2097	14.9294	14.4237	17.2127	17.6446	16.5282	A0A172Q395;Q05D42;Q5U462
NEDD4-binding protein 3	N4bp3	12	TRUE	0.000387079	2.60292	6.07513	17.1767	16.9163	16.9638	20.1946	19.2891	19.3817	Q8C7U1
Serine/threonine-protein phosphatase 2A 56 kDa regulatory subunit alpha isoform	Ppp2r5a	4	TRUE	0.000314156	2.59294	6.03328	14.6905	14.2634	14.4153	16.7569	16.8846	17.5065	Q3ULN8;Q6PD03
LIM domain and actin-binding protein 1	Lima1	26	TRUE	0.00315994	2.57815	5.97175	21.7452	21.6836	20.3953	23.5098	23.3476	24.7012	Q9ERG0;Q8C7S2;Q8CD09;Q8C3R7;Q8BT15
Guanine nucleotide-binding protein G(I)/G(S)/G(T) subunit beta-2	Gnb2	15	TRUE	0.00238223	2.57184	5.94565	25.2803	24.462	23.7946	27.5662	27.3162	26.37	Q3U9V4;P62880;E9QKR0;D3YZX3;D3Z1M1;D3Z1T4
Catenin alpha-1	Ctnna1	44	TRUE	0.000612004	2.57098	5.94214	21.9012	21.8386	21.2954	24.5524	24.5449	23.6508	Q545R0;P26231;Q3TGQ3;Q6NV50
Trifunctional enzyme subunit alpha, mitochondrial;Long-chain enoyl-CoA hydratase;Long chain 3-hydroxyacyl-CoA dehydrogenase	Hadha	27	TRUE	0.000687941	2.56301	5.90939	19.991	20.4764	20.339	22.2194	22.878	23.398	Q8BMS1;Q3TB39
Protein XRP2	Rp2	7	TRUE	0.00051218	2.56048	5.89906	19.4839	19.3663	18.706	22.0508	21.8642	21.3227	Q9EPK2
Mitochondrial import inner membrane translocase subunit TIM50	Timm50	7	TRUE	0.00308937	2.5601	5.89749	15.7986	17.4554	17.6759	19.7235	19.338	19.5487	Q9D880
Prostaglandin E synthase 3	Ptges3	2	TRUE	0.000434479	2.55941	5.89467	15.7536	16.1684	16.1006	18.0669	18.6301	19.0037	D3Z7C6;Q9CRH1;Q3TJG6;Q9R0Q7
Tumor-associated calcium signal transducer 2	Tacstd2	10	TRUE	0.000267927	2.55934	5.89439	20.6266	20.4541	20.3986	23.0521	23.4234	22.682	Q8BGV3
Eukaryotic translation initiation factor 2 subunit 3, X-linked	Eif2s3x	4	TRUE	0.00209383	2.54804	5.8484	15.7764	16.1957	17.5369	19.0607	18.9432	19.1492	Q3UDF8;Q3UIJ2;Q3TML6;Q9Z0N1;A2AAW9;Q9CRE9
Ras-related C3 botulinum toxin substrate 1;Ras-related C3 botulinum toxin substrate 2;Ras-related C3 botulinum toxin substrate 3	Rac1;Rac3;Rac2	5	TRUE	0.00141968	2.54611	5.84059	21.0798	20.6332	19.7017	23.195	23.3198	22.5383	Q8BPG5;K7Q7T7;Q3TLP8;P63001;Q8C4N8;Q9D859;A2AC13;Q14A12;Q8QZS2;Q05144;P60764
Inactive tyrosine-protein kinase 7	Ptk7	2	TRUE	0.000500359	2.54471	5.83489	13.6891	13.9446	13.2374	16.6392	15.8472	16.0188	Q8BKG3
Cytochrome c oxidase subunit NDUFA4	Ndufa4	2	TRUE	0.00161221	2.54191	5.82361	18.668	18.1281	17.1149	20.7131	20.1447	20.679	A0A0N4SVQ1;Q62425
Tubulin beta-5 chain	Tubb5	6	TRUE	0.000420816	2.53943	5.81359	19.8453	20.5021	20.6511	23.1715	22.7209	22.7244	P99024;Q80ZV2
Serine/threonine-protein phosphatase PP1-beta catalytic subunit	Ppp1cb	15	TRUE	0.000842993	2.53751	5.80588	20.9154	20.7108	19.7117	22.9479	22.7892	23.2134	P62141
Receptor tyrosine-protein kinase erbB-2;Receptor protein-tyrosine kinase	Erbb2	17	TRUE	0.000982385	2.53587	5.79928	18.5605	17.8369	17.6308	20.9978	20.6687	19.9694	P70424;Q8C0E7;Q8R2X1
Myeloid-associated differentiation marker	Myadm	4	TRUE	0.000516681	2.52752	5.76581	19.5743	19.4577	18.731	21.5351	21.6925	22.118	Q0VE46;O35682;A0A0N4SW94
General transcription factor II-I	Gtf2i	9	TRUE	0.00118045	2.52075	5.73882	15.2772	16.4009	16.6247	18.383	18.8263	18.6557	G3UYD0;Q3UHU8;Q9ESZ8;G3UYJ6
Glyceraldehyde-3-phosphate dehydrogenase	GAPDH;Gapdh;Gm3839	16	TRUE	0.000294987	2.51981	5.73505	23.2411	23.9921	23.6713	26.1582	26.0513	26.2544	D2KHZ9;A0A0A0MQF6;P16858;S4R1W1;A0A1D5RLD8;S4R257
Guanine nucleotide-binding protein G(q) subunit alpha	Gnaq	9	TRUE	0.000772809	2.51597	5.71983	20.0931	19.9059	19.3786	22.6105	22.6149	21.7001	Q3UHH5;P21279
Inverted formin-2	Inf2	18	TRUE	0.0014765	2.50475	5.67549	18.0025	18.1325	16.8798	20.6463	19.8487	20.0339	E9QLA5;Q0GNC1
Guanine nucleotide-binding protein G(i) subunit alpha-2	Gnai2	22	TRUE	0.00121392	2.49839	5.65054	25.462	25.3349	24.4322	27.7984	27.9215	27.0045	P08752
Synaptophysin-like protein 1	Sypl;Sypl1	2	TRUE	0.00219449	2.49453	5.63544	13.4508	14.3574	15.1808	17.118	16.7709	16.5837	Q3U4T9;Q3TVX7;D6RFU9;O09117
26S protease regulatory subunit 6A (Fragment)	Psmc3	8	TRUE	0.000276204	2.49284	5.62886	15.7017	16.3635	16.0786	18.4445	18.6678	18.5101	Q3U8Y7;A0A087WPH7
Ras-related protein Rab-2A	Rab2a	5	TRUE	0.00154559	2.49161	5.62405	16.8465	15.6423	15.3708	18.2216	18.5164	18.5964	Q0PD65;P53994;Q8BXY4;Q6PDZ3
Ubiquitin domain-containing protein 1	Ubtd1	8	TRUE	0.00209182	2.48565	5.60088	19.589	19.1677	18.5206	21.9185	22.0501	20.7657	Q91WB7
Sorting nexin;Sorting nexin-9	Snx9	2	TRUE	0.00116645	2.48452	5.59649	11.5676	12.4108	11.5271	14.2794	14.8741	13.8056	Q9CZK0;Q3U1P2;Q3TZU7;Q91VH2
Tubulin beta-4B chain	Tubb4b	21	TRUE	0.000235379	2.4827	5.58944	21.9797	22.099	22.1393	24.877	24.4022	24.3869	P68372;Q9DCR1;Q9CVR0
Milk fat globule-EGF factor 8 protein, isoform CRA_a	Mfge8	23	TRUE	0.00183189	2.47966	5.57765	26.7334	25.467	25.6577	28.9777	27.9847	28.3347	Q3TDU5
Guanine nucleotide-binding protein G(k) subunit alpha	Gnai3	9	TRUE	0.00148352	2.46851	5.53471	21.4954	20.9035	20.2875	23.7675	23.5227	22.8017	Q9DC51;Q3TJH1
Serine/threonine-protein phosphatase 2A catalytic subunit beta isoform;Serine/threonine-protein phosphatase	Ppp2cb	9	TRUE	0.000305818	2.46486	5.52072	18.3297	18.6372	18.9234	21.2753	20.8691	21.1405	P62715;Q8VED4;Q8BN07
Suppressor of tumorigenicity 14 protein homolog	St14	6	TRUE	0.00140827	2.46179	5.50899	16.332	16.2423	16.3531	19.1722	19.2523	17.8882	Q543E3;P56677
26S protease regulatory subunit 8	Psmc5	4	TRUE	0.00122479	2.44774	5.45563	15.0694	16.3103	16.1471	18.4694	18.4096	17.991	Q8K1K2;A0A1S6GWH1;P62196;Q99KR1
26S protease regulatory subunit 6B	Psmc4	9	TRUE	0.000195493	2.44132	5.43137	16.7388	17.0248	16.9433	19.4422	19.297	19.2917	Q8BKU2;Q569X4;Q3TUN5;P54775;Q3UBF0;A0A140LIZ5;Q3TFA5;Q3TJ97;Q52L53
Ras-related protein R-Ras2	Rras2	10	TRUE	0.002773	2.43714	5.41568	21.7173	21.1607	20.1486	23.7906	23.671	22.8764	P62071;A0A1B0GRT5;Q9CTF6
5-AMP-activated protein kinase subunit gamma-1;5-AMP-activated protein kinase subunit gamma-2	Prkag1;Prkag2	2	TRUE	0.000374567	2.43257	5.39853	15.0493	15.2549	15.3141	18.0553	17.529	17.3317	Q2VPC9;Q3TWR3;O54950;D3YUS1;Q8BM63;Q3TMN8;Q8BIQ9;Q3U4D5;Q91WG5
Epithelial cell adhesion molecule	Epcam	9	TRUE	0.00119416	2.4142	5.33025	22.2975	21.9461	21.0659	24.4328	24.2491	23.8702	Q99JW5
Cell division control protein 42 homolog	Cdc42	3	TRUE	0.00381104	2.41257	5.32423	19.6714	18.9992	17.9654	21.6873	21.511	20.6754	Q3UL78;P60766
26S proteasome non-ATPase regulatory subunit 14	Psmd14	3	TRUE	0.000246485	2.40769	5.30622	16.5435	16.8778	16.7814	19.2973	19.161	18.9674	Q9CSU2;O35593;Q3UD26
Melanoma-associated antigen D1	Maged1	4	TRUE	0.000665773	2.40486	5.29586	14.3769	15.1497	15.3611	17.4855	17.203	17.4137	Q3UXM3;Q3UIL5;Q9QYH6;Q91W72;Q8K2H5;Q571N9
RNA-binding protein 14	Rbm14;p16	7	TRUE	0.000250431	2.39838	5.2721	17.4829	17.6339	17.7521	19.815	20.0499	20.199	Q3U6A2;Q8C2Q3;E9QL13;Q62019
Disheveled-associated activator of morphogenesis 1	Daam1	21	TRUE	0.00106326	2.39823	5.27156	17.5102	18.2013	17.4686	20.2176	20.5836	19.5735	Q6ZQ74;Q8BPM0
Fatty acyl-CoA reductase 1	Far1	4	TRUE	0.000225847	2.39744	5.26867	15.9456	15.7978	15.9512	18.4745	18.1433	18.2691	Q922J9;D3Z5W6;D3Z4N9
Carboxyl-terminal PDZ ligand of neuronal nitric oxide synthase protein	Nos1ap	7	TRUE	0.00114466	2.39327	5.25347	16.9971	17.3427	16.5849	20.0006	19.1442	18.9598	Q9D3A8;E9PYK5;B7ZNH1;E0CYH9;Q3TRB6
Probable ATP-dependent RNA helicase DDX17	Ddx17	5	TRUE	0.00197218	2.39153	5.24713	15.6806	15.5982	16.7823	18.1683	18.1055	18.9619	Q3U741;Q501J6;Q3TU25
Catenin delta-1	Ctnnd1	32	TRUE	0.000908159	2.39012	5.24203	21.5298	21.2222	20.8466	23.9215	23.8397	23.0078	G3X9V2;E9Q8Z6;E9Q8Z8;P30999;E9Q986;D3Z7H6;E9Q907;E9Q905;E9Q8Z4;E9Q8Z9;D3Z2H2;E9Q901;E9Q904;D3Z2H7
Proteasome subunit beta type;Proteasome subunit beta type-3	Psmb3	4	TRUE	0.000478021	2.38169	5.21145	17.2427	16.8134	17.2237	19.4717	19.1175	19.8357	Q545G0;Q9R1P1
Exportin-2	Cse1l	4	TRUE	0.00291833	2.38088	5.20855	11.2925	11.8176	10.6329	13.4844	14.3889	13.0123	Q9ERK4;E9QAX7;E9Q1T9
Claudin domain-containing protein 1	Cldnd1	3	TRUE	0.00057564	2.35636	5.12075	18.086	17.4272	17.4882	20.2877	20.0758	19.707	Q9CQX5;E0CY66;E0CY63
Armadillo repeat-containing protein 8	Armc8	4	TRUE	0.00338284	2.35468	5.11482	14.854	13.5263	15.2541	16.5951	17.0995	17.0039	G3X920;Q9DBR3
Target of Myb protein 1	Tom1	12	TRUE	0.00421648	2.35311	5.10925	17.1943	17.9358	17.5491	20.6872	20.1794	18.8718	Q561M4;Q3UDC3;O88746
Acetyl-CoA carboxylase 1;Biotin carboxylase	Acaca	12	TRUE	0.000799517	2.34119	5.0672	14.4307	13.9572	14.9836	16.5841	16.8961	16.9149	Q5SWU9
T-complex protein 1 subunit beta	Cct2	14	TRUE	0.000648128	2.33944	5.06105	16.938	17.7684	17.5079	19.9452	19.8119	19.4755	Q542X7;P80314;Q9JJD8
Ras-related protein Rab-35	Rab35	4	TRUE	0.00142795	2.33646	5.05061	18.1636	18.0112	17.076	20.2222	20.37	19.6679	Q3U0T9;Q6PHN9
ADP/ATP translocase 1	Slc25a4	5	TRUE	0.000551548	2.32657	5.0161	16.8999	17.6803	17.2413	19.3799	19.7151	19.7062	P48962;Q8BVI9
Serine/threonine-protein phosphatase;Serine/threonine-protein phosphatase 2B catalytic subunit alpha isoform;Serine/threonine-protein phosphatase 2B catalytic subunit beta isoform	Ppp3ca;Ppp3cb	3	TRUE	0.00270845	2.32453	5.00902	15.3818	14.4294	14.5563	17.4194	17.5961	16.3255	B2RRX2;P63328;Q4V9X0;Q3UXV4;E9Q6P2;G3X8U7;E0CZ78;P48453
60S ribosomal protein L27	Rpl27	4	TRUE	0.00078747	2.31448	4.97424	19.0747	19.8793	19.5329	21.4279	21.9464	22.056	Q5BLJ9;P61358;Q9CSM4
Beta-1-syntrophin	Sntb1	10	TRUE	0.000423612	2.31181	4.96507	17.4145	16.9038	17.1485	19.5353	19.6585	19.2085	Q99L88
Guanine nucleotide-binding protein subunit alpha-11	Gna11	16	TRUE	0.00169706	2.30313	4.93527	20.9206	20.7909	20.0769	23.1942	23.2491	22.2545	Q3UPA1;P21278;Q91X95
Tubulin alpha-4A chain	Tuba4a	5	TRUE	0.00041799	2.29938	4.92245	19.4579	19.1247	19.6199	21.906	21.4791	21.7155	A0A0A0MQA5;P68368
Non-specific protein-tyrosine kinase;Tyrosine-protein kinase CSK	Csk	7	TRUE	0.0019472	2.29792	4.91749	16.8582	16.637	16.2087	19.2892	19.2243	18.0842	Q3UVH2;P41241
Dynactin subunit 1	Dctn1	4	TRUE	0.000937839	2.29616	4.9115	14.4058	13.5176	13.5163	16.3125	15.8715	16.1443	D3YX34;Q3TB96;Q3T9V8;E9Q586;Q6NZM3;E9Q3M3;O08788
Neprilysin	Mme	26	TRUE	0.00498965	2.29048	4.89218	21.0313	20.4267	19.9176	23.7033	22.4737	22.0699	Q61391
Ras-related protein Rap-1A;Ras-related protein Rap-1b	Rap1a;Gm9392;Rap1b	6	TRUE	0.000652078	2.29018	4.89117	19.8215	19.7835	19.1212	21.6732	22.1224	21.8011	P62835;A0A0G2JE52;C5H0E9;Q3U7U8;C5H0E8;Q3V3W9;A0A0G2JED9;Q52L50;Q99JI6
Tropomodulin-3	Tmod3	12	TRUE	0.00202175	2.28679	4.87969	20.8581	20.7405	19.6027	23.0348	22.4744	22.5524	Q3TFA9;Q9JHJ0;Q8C3Z3
Ras-related protein Ral-B	Ralb	7	TRUE	0.00109475	2.28391	4.86997	20.3759	19.9977	19.4815	22.4918	22.4239	21.7912	Q8CCG5;Q9JIW9;F6QC68
Folate receptor alpha	Folr1	8	TRUE	0.000633934	2.27422	4.83737	22.6987	22.3584	22.0169	24.7941	24.7869	24.3156	P35846;E9Q543;E9PXL5;Q8CFX6;A1A4B2;E9PYD9;E9PXB5
Ribosomal protein;60S ribosomal protein L10a	Rpl10a	2	TRUE	0.000684503	2.27205	4.8301	18.0286	17.6445	17.9329	19.6655	20.385	20.3717	Q5XJF6;Q3U561;P53026;D6RE43;Q99JL6
Ubiquitin-40S ribosomal protein S27a;Ubiquitin;40S ribosomal protein S27a;Ubiquitin-60S ribosomal protein L40;Ubiquitin;60S ribosomal protein L40;Polyubiquitin-B;Ubiquitin;Polyubiquitin-C;Ubiquitin;Ubiquitin-related 1;Ubiquitin-related 2	Rps27a;Ubc;Gm8797;Uba52;Gm1821;Kxd1;Ubb	6	TRUE	0.000490543	2.26448	4.8048	24.4184	24.1887	23.9564	26.6946	26.4974	26.165	Q642L7;P62983;A5JUZ1;A0A0A6YW67;E9Q9J0;Q5M9K3;Q8C2K3;E9Q4P0;E9Q5F6;Q922B0;E9QNP0;Q5SX22;Q3TH47;Q78XY9;Q8R0Z9;Q922Z8;Q8VC46;P62984;P0CG49;P0CG50;B0LAC2
Casein kinase II subunit alpha	Csnk2a1	8	TRUE	0.00230055	2.2552	4.77401	18.9715	19.1969	18.2379	21.2967	21.4864	20.3889	Q61177;Q60737;Q9D0E8;Q8CD20;A2ANR6
78 kDa glucose-regulated protein	Hspa5	25	TRUE	0.000479814	2.25322	4.76745	22.0313	22.059	22.3938	24.2642	24.2531	24.7265	Q3U9G2;P20029;Q9DC41;Q3TWF2;Q3TKF8;Q3TI47;Q3U7T8;Q3U6V3;Q3UEM8
Placenta-expressed transcript 1 protein	Plet1	2	TRUE	0.00118636	2.24902	4.7536	21.7029	21.5042	21.1565	24.151	23.8296	23.1299	Q8VEN2
RNA-binding protein 39	Rbm39	3	TRUE	0.00243434	2.24417	4.73765	14.3658	15.7248	15.3078	17.5228	17.6323	16.9757	Q0VGU9;Q3UXT6;Q3U313;Q8VH51;B7ZD61;F7AA45;E9Q8F0
26S proteasome non-ATPase regulatory subunit 1	Psmd1	12	TRUE	0.000971145	2.23533	4.70872	15.395	16.3212	16.1069	18.3581	17.9476	18.2233	Q3TXS7;Q8CGI9;Q5HZG6;Q8BU34;Q8CGG2;Q05CG9
Tubulin alpha-1A chain;Tubulin alpha-3 chain	Tuba1a;Tuba3a	20	TRUE	0.000470702	2.23036	4.69252	22.9154	22.9985	23.3376	25.5283	25.0964	25.3179	P68369;Q5FW91;P05214;Q9D9Y2
Isoleucine--tRNA ligase, cytoplasmic	Iars	2	TRUE	0.003612	2.2302	4.692	11.5676	13.1283	12.692	14.6939	14.3342	15.0505	Q8BU30;Q3UWS7
Protein SEC13 homolog	Sec13	4	TRUE	0.000901641	2.22973	4.69045	17.2349	17.7529	18.0636	20.1231	19.5945	20.023	Q9D1M0
Neuronal proto-oncogene tyrosine-protein kinase Src;Non-specific protein-tyrosine kinase	Src	11	TRUE	0.00122957	2.22738	4.68283	18.5129	18.1357	17.9622	20.6702	20.7818	19.841	F8WI90;P05480;Q3UKD6
T-complex protein 1 subunit theta	Cct8;Cctq	10	TRUE	0.000681168	2.22636	4.67952	17.3747	17.8433	18.2136	20.0188	20.002	20.0899	Q3UL22;Q3UKQ2;Q6A0F1;P42932;H3BL49;Q9WVS5;Q8BVY8;Q9CS06;Q9CRW7
40S ribosomal protein S27-like;40S ribosomal protein S27	Rps27l;Rps27	2	TRUE	0.00162067	2.22335	4.66976	18.8937	18.1618	17.8934	20.7325	20.0751	20.8115	A0A0G2JDW7;Q6ZWY3;Q6ZWU9;A0A0G2JEX7;D6RH49;A0A0G2JG29;D3YYB0
26S proteasome non-ATPase regulatory subunit 6	Psmd6	4	TRUE	0.00402896	2.21799	4.65243	15.271	14.8325	14.8379	17.9724	17.3646	16.2583	Q99JI4
Junction plakoglobin	Jup	37	TRUE	0.00118208	2.2164	4.64731	22.4719	22.0749	21.8899	24.646	24.6369	23.803	Q02257
26S proteasome non-ATPase regulatory subunit 2	Psmd2	12	TRUE	0.00428155	2.21192	4.6329	14.8381	16.1951	15.9991	18.2346	18.1817	17.2517	Q3TXV1;Q3TW71;Q3TKV1;Q3TIP0;Q8VDM4;Q3U9Y8;Q3TWL6;Q3TI61;Q80V77
14-3-3 protein beta/alpha;14-3-3 protein beta/alpha, N-terminally processed	Ywhab	3	TRUE	0.00198445	2.20734	4.61821	17.1268	16.1178	15.9519	18.9452	18.42	18.4533	A2A5N2;Q9CQV8;A2A5N1
26S proteasome non-ATPase regulatory subunit 11	Psmd11	9	TRUE	0.000693135	2.20695	4.61699	17.2961	18.0124	17.3318	19.7483	19.8453	19.6675	Q5BKQ9;Q3UWW9;Q3THG2;Q8BG32;Q7TMI0;Q8BK73;Q497E8;Q8C0Z6;Q8K2N7
ADP/ATP translocase 2;ADP/ATP translocase 2, N-terminally processed	Slc25a5	14	TRUE	0.000610748	2.1997	4.59384	20.8365	21.329	21.4705	23.2755	23.3709	23.5886	Q545A2;P51881
Dedicator of cytokinesis protein 8	Dock8	11	TRUE	0.00322143	2.19545	4.58033	14.4739	14.5669	14.6257	17.6919	16.3897	16.1713	B9EJ70;Q8C147
Proteasome subunit beta type;Proteasome subunit beta type-1	Psmb1	5	TRUE	0.000883862	2.19179	4.56871	17.9853	17.8709	17.7044	19.7786	19.7924	20.5649	Q6RI64;O09061
Ras-related protein Ral-A	Rala	2	TRUE	0.0015554	2.18326	4.54178	19.7678	19.3908	18.9412	21.9097	21.7093	21.0306	P63321;Q9CXY0
T-complex protein 1 subunit zeta	Cct6a	8	TRUE	0.00145182	2.18059	4.53338	17.0394	18.0257	18.0956	19.9057	19.9981	19.7987	Q52KG9;Q3TW97;Q3TIX8;Q3TI05;P80317;Q3TI62;Q8VEI1
Valine--tRNA ligase	Vars	8	TRUE	0.00268325	2.17765	4.52417	16.0469	17.1104	15.6864	18.3772	18.6699	18.3296	Q7TPT7;Q790I0;Q3U3D3;G3UY93;Q9Z1Q9;Q3TII4
60S ribosomal protein L23	Rpl23	2	TRUE	0.00382949	2.17335	4.51068	18.4757	19.1277	19.279	20.2722	21.5778	21.5525	P62830;A2A6F8
F-actin-capping protein subunit alpha-2	Capza2	15	TRUE	0.00457799	2.17182	4.50591	22.5599	22.2401	20.889	24.2004	23.8285	24.1755	Q5DQJ3;P47754;Q3UBZ3;Q3UCD2;D6RCW7;A0A0N4SVM0;Q3U7G3
T-complex protein 1 subunit gamma	Cct3	12	TRUE	0.0046164	2.16861	4.49589	17.0305	18.5831	18.5334	20.2955	20.3957	19.9616	E9Q133;Q3U4U6;P80318;Q3U0I3;Q3UJP4
Phosphatidylinositol-binding clathrin assembly protein;Clathrin coat assembly protein AP180	Picalm;Snap91	2	TRUE	0.00350312	2.164	4.48155	13.0787	13.7484	12.2305	15.0616	15.5543	14.9337	Q3TD51;Q570Z8;Q7M6Y3;A0A140LHG9;A0A087WSI9;Q8BQA2;A0A1L1SUR7;A0A140LHQ8;Q3TWS4;Q3UI39;E9Q9A3;E9QQ05;E9QLK9;Q61548
40S ribosomal protein S17	Rps17	4	TRUE	0.00319909	2.16039	4.47035	18.3449	19.0617	19.6713	20.6706	21.4371	21.4515	Q5M9L7;Q8BT90;P63276;Q3TK12
Syndecan;Syndecan-4	Sdc4	4	TRUE	0.00180953	2.15462	4.45252	20.5474	20.4326	19.5931	22.3687	22.7063	21.962	Q3U5S6;O35988;Q3UKZ1
Dynein light chain 1, cytoplasmic;Dynein light chain 2, cytoplasmic	Dynll1;Dynll2	3	TRUE	0.00306358	2.1458	4.42539	19.5861	18.9127	18.1042	21.0863	20.7509	21.2032	P63168;Q9D6F6;Q9D0M5
Cullin-1	Cul1	2	TRUE	0.00165088	2.14349	4.41831	11.5676	12.4108	11.5271	14.275	14.0654	13.5956	Q3TPM3;Q05DR6;Q3UIA5;Q9WTX6
Very-long-chain enoyl-CoA reductase	Tecr	4	TRUE	0.00117299	2.14022	4.40829	17.7162	18.4581	17.9561	19.9818	19.9857	20.5835	G3UWE1;Q52L67;Q9CY27;Q9CWN2;A0A1D5RLH3
RuvB-like 1	Ruvbl1	7	TRUE	0.003561	2.13769	4.40055	17.3935	16.5247	16.057	19.0647	19.0493	18.2743	Q3UJN2;Q3U1C2;P60122
Proteasome subunit alpha type;Proteasome subunit alpha type-7;Proteasome subunit alpha type-7-like	Psma7;Psma8	6	TRUE	0.000467437	2.13768	4.40054	18.2437	18.0042	17.8727	20.2271	20.2393	20.0673	Q542H2;Q3TN31;Q9Z2U0;Q3UIT9;Q3THL2;Q9CWH6
Ras-related protein Rab-14	Rab14	5	TRUE	0.00223501	2.136	4.39542	17.3968	17.6092	16.3691	19.4362	19.2533	19.0936	Q50HX3;Q50HX1;Q50HX4;Q50HX2;Q91V41;Q50HW9;Q50HX0
Proteasome subunit beta type-6	Psmb6	3	TRUE	0.000576865	2.13492	4.39212	18.5343	18.0533	18.1548	20.3714	20.2415	20.5344	Q60692
60S ribosomal protein L24	Rpl24;Gm17430	2	TRUE	0.00310913	2.13291	4.38602	16.6459	16.8753	15.7816	17.9718	18.8702	18.8595	Q3UW40;Q8BP67;Q8BT08;Q9CS31;F6RSK3
Serine/threonine-protein phosphatase 2A 65 kDa regulatory subunit A alpha isoform	Ppp2r1a	19	TRUE	0.000411982	2.13137	4.38134	19.6618	19.6001	19.4661	21.7793	21.6132	21.7297	Q76MZ3;Q7TMX2;Q8C2E1
Utrophin	Utrn	41	TRUE	0.000566378	2.11677	4.33721	16.795	16.9332	16.5812	18.792	19.1169	18.7507	E9Q6R7;O08614
Phosphoprotein associated with glycosphingolipid-enriched microdomains 1	Pag1	4	TRUE	0.00103598	2.11264	4.32483	18.0304	18.3104	17.6243	20.0661	20.418	19.819	A6H659;Q3U1F9
Small nuclear ribonucleoprotein Sm D3	Snrpd3	2	TRUE	0.002269	2.10663	4.30684	18.5668	18.1239	17.4358	19.9416	20.5533	19.9516	Q91VM2;P62320
Creatine kinase U-type, mitochondrial	Ckmt1	3	TRUE	0.00235712	2.10566	4.30396	14.6431	15.1714	15.795	17.2105	17.0103	17.7057	Q545N7;P30275;B0R0E9;B0R0F0;A2ARP5
Kras protein	Kras	6	TRUE	0.00183078	2.09704	4.27831	19.8379	19.4363	18.8606	21.5728	21.7676	21.0855	Q5J7N1;Q3U2W7
Sodium/potassium-transporting ATPase subunit alpha-1	Atp1a1	12	TRUE	0.00215461	2.09164	4.26231	17.871	18.2267	16.9898	19.8969	19.7626	19.7029	Q8VDN2;Q3TXF9;Q8R3M4;Q3UCH8
Proteasome subunit alpha type;Proteasome subunit alpha type-3	Psma3	3	TRUE	0.000629483	2.08972	4.25667	18.0924	17.6535	17.8991	19.7842	20.0056	20.1243	Q9DCD8;Q58EV4;O70435
Glypican-1;Secreted glypican-1	Gpc1	10	TRUE	0.00408765	2.07245	4.20599	17.735	18.0773	17.0879	20.1729	19.9607	18.9839	Q3U379;Q9QZF2;Q3U3U3
Serine/threonine-protein phosphatase 2A 55 kDa regulatory subunit B;Serine/threonine-protein phosphatase 2A 55 kDa regulatory subunit B alpha isoform;Serine/threonine-protein phosphatase 2A 55 kDa regulatory subunit B delta isoform	Ppp2r2a;Ppp2r2d	4	TRUE	0.000700099	2.06401	4.18147	17.0836	17.193	16.8555	19.32	19.1513	18.8529	Q9CWU3;Q3TPC5;Q3TT94;Q571J7;Q6P1F6;Q7TPQ7;F6RV17;Q925E7
Carboxy-terminal domain RNA polymerase II polypeptide A small phosphatase 1	Ctdsp1	3	TRUE	0.00303124	2.05425	4.15328	17.4526	17.6684	16.716	19.3487	19.8329	18.8181	Q5I0X8;P58466
Proteasome subunit alpha type;Proteasome subunit alpha type-5	Psma5	5	TRUE	0.00217996	2.04328	4.12181	16.7998	16.0405	17.1193	18.9326	18.7437	18.413	Q3UPK6;Q3TUX3;Q3TUI9;Q9Z2U1
Desmoglein-2	Dsg2	27	TRUE	0.00171269	2.02802	4.07846	20.0633	20.3412	19.6926	22.2525	22.3558	21.5728	O55111
Eukaryotic translation initiation factor 3 subunit A	Eif3a	7	TRUE	0.000940875	2.02287	4.06392	15.3382	15.7541	15.6711	17.9147	17.3694	17.5478	Q3UEK3;Q3TKF9;Q3UM46;Q3UL99;Q6A0B9;P23116
Putative gag-pol protein	gag-pol;BC094435	2	TRUE	0.00427926	2.02019	4.05638	14.417	14.1713	13.6638	16.5953	15.3223	16.3951	Q1W5W7;Q0VGN5
Elongation factor Tu, mitochondrial	Tufm	6	TRUE	0.000835527	2.00941	4.02617	16.8668	16.7333	17.2731	19.0507	18.8453	19.0055	Q8BFR5;A0A0U1RNQ6
Flotillin-1	Flot1	11	TRUE	0.00171091	1.99561	3.98785	17.8047	17.9428	17.144	19.7841	19.7917	19.3026	Q540I4;O08917;Q3TJS0;G3UYU4;G3UZZ5;G3UWW8;Q6Y9S2
T-complex protein 1 subunit delta	Cct4	11	TRUE	0.000761382	1.98959	3.97124	17.4638	17.8256	17.692	19.6629	19.8036	19.4837	Q564F4;Q3UJZ8;Q3TII0;P80315;G5E839
Phosphate carrier protein, mitochondrial	Slc25a3	5	TRUE	0.000691525	1.98473	3.95789	18.1602	18.1987	17.8826	20.0912	19.9696	20.1349	Q3THU8;Q8VEM8;Q3UB63;Q3U995;G5E902
40S ribosomal protein S25	Rps25	2	TRUE	0.00482134	1.98325	3.95383	18.2962	18.2357	18.4622	19.4143	20.8445	20.6852	A0A1L1SQA8;Q58EA6;P62852
Aminoacyl tRNA synthase complex-interacting multifunctional protein 2	Aimp2	2	TRUE	0.00473837	1.96958	3.91655	13.7428	14.8784	14.3941	16.1195	16.9053	15.8992	Q8R3V2;Q8R010
Mitochondrial dicarboxylate carrier	Slc25a10	2	TRUE	0.00124769	1.95688	3.88222	15.3891	15.7124	14.9781	17.1972	17.3276	17.4255	Q9QZD8
40S ribosomal protein S5;40S ribosomal protein S5, N-terminally processed	Rps5	4	TRUE	0.00117269	1.95263	3.8708	19.9354	20.0458	20.2049	21.6479	22.0904	22.3056	D3YYM6;D3Z1S8;Q91V55;P97461
Beta-2-syntrophin	Sntb2	9	TRUE	0.00169752	1.95251	3.87047	18.4814	19.112	18.7082	20.7531	21.0525	20.3535	Q542S9;Q61235;Q3V2N5;B7ZNU9
Stress-70 protein, mitochondrial	Hspa9	21	TRUE	0.00104503	1.95176	3.86847	20.2202	20.1536	20.6604	22.3709	22.1051	22.4134	P38647
40S ribosomal protein S3a	Rps3a1;Rps3a	5	TRUE	0.00291516	1.94543	3.85152	17.2259	17.993	18.0879	19.2505	19.9892	19.9035	Q9D1S3;Q564F3;Q3UAC2;Q3U5P8;P97351;Q3UJU5
4F2 cell-surface antigen heavy chain	Slc3a2	3	TRUE	0.00384922	1.93734	3.82998	14.8488	16.2213	15.4743	17.4144	17.5624	17.3796	Q3TN39;Q60849;P10852;A0A0U1RPK4;Q3U144;Q8BTJ9
Ras GTPase-activating-like protein IQGAP1	Iqgap1	45	TRUE	0.00162	1.93532	3.82464	18.7426	19.038	18.271	20.4321	20.5599	20.8657	Q80UW7;Q9JKF1;Q6ZQK2;Q8CGH5;Q05CQ4;Q3TU98
60S ribosomal protein L9	Rpl9	3	TRUE	0.00226104	1.93235	3.81676	16.7773	17.5302	17.285	18.7381	19.4972	19.1543	Q5EBQ6;A0A140T8T4;P51410;A0A0G2JES3
Heterogeneous nuclear ribonucleoprotein F;Heterogeneous nuclear ribonucleoprotein F, N-terminally processed	Hnrnpf	9	TRUE	0.00198358	1.9313	3.81399	19.7259	19.4333	20.0427	22.007	21.2266	21.7622	Q9Z2X1;J3QMT0;J3QM80
Nucleosome assembly protein 1-like 1	Nap1l1	2	TRUE	0.00464929	1.92658	3.80152	14.2508	15.5976	15.129	17.1055	16.5936	17.058	Q3TF41;Q8BSH9;E9PW66;P28656;Q9CSP8
26S proteasome non-ATPase regulatory subunit 12	Psmd12	7	TRUE	0.000864656	1.92125	3.7875	16.6824	16.8901	16.6314	18.4803	18.7956	18.6918	Q3U8F5;Q9D8W5;Q3TRH2;B1AT36
ATP-dependent RNA helicase DDX3X;Putative ATP-dependent RNA helicase Pl10	Ddx3x;D1Pas1	17	TRUE	0.00191625	1.91592	3.77353	18.9697	18.8152	19.527	21.341	20.7472	20.9714	B9EKE9;Q3TQX5;Q62167;B7ZWF1;B9EIA2;P16381
T-complex protein 1 subunit eta	Cct7	16	TRUE	0.000860832	1.89016	3.70676	18.4976	18.7747	18.7625	20.5549	20.5479	20.6025	Q8C5Q5;Q3TIJ7;P80313;Q3UDB1;Q3TJN2;Q3THH8;Q3TET0;A0A0N4SV00;Q3UIJ0
Aminoacyl tRNA synthase complex-interacting multifunctional protein 1;Endothelial monocyte-activating polypeptide 2	Aimp1	3	TRUE	0.00448715	1.88771	3.70048	15.5244	16.2034	15.712	18.1197	17.9771	17.0061	Q8C2U7;Q3UZG4;P31230
T-complex protein 1 subunit alpha	Tcp1	13	TRUE	0.000934672	1.8764	3.67157	18.1961	18.4981	18.5016	20.2766	20.3259	20.2225	P11983
Lysine--tRNA ligase	Kars	2	TRUE	0.00373631	1.87395	3.66535	12.9446	14.1404	13.5429	15.6596	15.2312	15.3591	Q8C292;Q8C1V4;Q3TIV6;Q8CFK5;Q8R2P8;Q99MN1
DNA helicase;DNA replication licensing factor MCM3	Mcm3	2	TRUE	0.00201554	1.86472	3.64197	12.3165	13.1886	12.6122	14.5132	14.5313	14.667	Q3UZH2;Q3ULD6;Q3UI57;P25206
Sodium channel protein;Sodium channel protein type 5 subunit alpha	Scn5a	2	TRUE	0.0023785	1.84675	3.59688	14.4465	14.9377	14.6372	16.1849	16.9877	16.3892	A0A0R5RP31;A0A0R5RP25;K3W4N7;A0A0R4J1M7;Q9JJV9
Eukaryotic translation initiation factor 4 gamma 1	Eif4g1	2	TRUE	0.00233888	1.84649	3.59624	13.4939	14.2824	14.219	15.9478	15.9683	15.6187	A0A0J9YVC1;Q3UTK0;Q3UQI5;A0PJB5;Q3UYM6;A0A0J9YUC1;Q3UZD9;E9Q770;A0A0J9YUS5;E9PVC6;E9Q9E1;E9PVC5;Q6NZJ6
Calnexin	Canx	4	TRUE	0.00254822	1.83837	3.57606	15.2657	16.0775	16.1624	17.6439	17.6368	17.7399	Q5SUC3;Q3TXE5;P35564
Serine/threonine-protein phosphatase PP1-alpha catalytic subunit;Serine/threonine-protein phosphatase	Ppp1ca	6	TRUE	0.00379894	1.83071	3.55711	19.4729	19.3691	18.4051	20.8931	20.7743	21.0718	Q3U8W0;P62137;Q3TYF5
Transforming protein RhoA;Rho-related GTP-binding protein RhoC	Rhoa;Rhoc	3	TRUE	0.00386763	1.81964	3.52994	17.8622	17.1204	17.4208	19.4502	19.6593	18.7528	Q4VAE6;Q3TN61;Q9QUI0;Q62159;A0A0G2JEP8;H3BL56;A0A0A6YXF6
26S proteasome non-ATPase regulatory subunit 13	Psmd13	6	TRUE	0.00178676	1.81193	3.51111	16.8188	16.2215	16.7707	18.5903	18.3248	18.3316	B2RT97;Q9WVJ2;E9Q5I9
T-complex protein 1 subunit epsilon	Cct5	6	TRUE	0.00133551	1.80439	3.49281	17.1023	17.2446	17.4882	19.1643	19.1785	18.9054	P80316
Heterogeneous nuclear ribonucleoprotein K	Hnrnpk	14	TRUE	0.00215442	1.79378	3.46723	19.6802	19.3531	19.9679	21.3976	21.2305	21.7544	B2M1R6;Q5FWJ5;Q3TL71;Q3TUA1;Q3TJ38;P61979;Q3U9Q3;Q3U6X2;H3BKD0;H3BK96;Q3TG17;H3BLL4;H3BKI8
26S proteasome non-ATPase regulatory subunit 8	Psmd8	2	TRUE	0.00115993	1.78523	3.44673	17.1201	17.1455	16.9424	18.7921	18.961	18.8105	Q3U617;Q3TG45;Q99JB5;Q9CPS5;Q8BKP5;Q3TW90;Q3TI95;Q3TVY0;Q9CX56
14-3-3 protein gamma;14-3-3 protein gamma, N-terminally processed	Ywhag	3	TRUE	0.00263438	1.78101	3.43666	18.903	18.1555	18.4377	20.195	20.0729	20.5713	A8IP69;P61982
Coatomer subunit beta	Copb2	5	TRUE	0.00305179	1.77741	3.4281	14.7713	15.5728	15.6806	17.0623	17.1437	17.1508	O55029
40S ribosomal protein S12	Rps12	6	TRUE	0.00326317	1.73023	3.3178	20.8005	20.5714	20.5535	21.8962	22.4124	22.8074	Q6ZWZ6;P63323
26S protease regulatory subunit 7	Psmc2	13	TRUE	0.00188174	1.73009	3.31748	16.9212	16.9151	17.324	18.8555	18.9136	18.5815	Q8BVQ9;P46471;Q3UIH5;Q3U5V3
14-3-3 protein epsilon	Ywhae	12	TRUE	0.00332591	1.72941	3.31593	21.8603	21.0484	21.266	22.9351	23.0405	23.3873	Q5SS40;P62259;Q8BPH1;F6WA09
Ectonucleotide pyrophosphatase/phosphodiesterase family member 3;Alkaline phosphodiesterase I;Nucleotide pyrophosphatase	Enpp3	9	TRUE	0.00265832	1.7019	3.25329	16.547	16.5243	16.1329	18.1129	18.4052	17.7918	Q6DYE8;Q99K07;Q4FZF8
Arginine--tRNA ligase, cytoplasmic	Rars	7	TRUE	0.00398605	1.67663	3.1968	16.02	16.5371	15.8037	17.5985	18.1558	17.6364	Q9D0I9;Q3UAZ3;Q3TVC5
Mutated in colorectal cancers	Mcc	4	TRUE	0.00321311	1.67045	3.18313	15.6785	16.359	16.1753	17.846	17.8896	17.4885	G3UW40;Q3TYX4;E9PWI3
Probable ATP-dependent RNA helicase DDX5	Ddx5	11	TRUE	0.00371548	1.66534	3.17189	18.9699	18.5258	19.3607	20.6665	20.4143	20.7717	Q8BTS0;A1L333;Q5U222;Q3V0Z8;Q61656;Q3UXW3;S4R1I6;Q9CSD9
Coatomer subunit beta	Copb1	2	TRUE	0.00291912	1.66441	3.16985	13.8771	14.4115	14.4232	15.8625	16.1306	15.7119	Q9JIF7
Elongation factor 1-delta	Eef1d	5	TRUE	0.00476231	1.63464	3.10511	18.8455	18.8754	18.4371	20.5477	20.6645	19.8497	E9QN08;Q80T06;P57776;D3YUQ9;A0A0R4J1L2;Q91VK2;A0A0R4J1E2;D3Z7N2;D3YZT9;F6ZFU0
Clathrin heavy chain;Clathrin heavy chain 1	Cltc;mKIAA0034	73	TRUE	0.00245274	1.633	3.10158	21.4203	21.4943	21.2817	23.3244	22.867	22.9039	Q5SXR6;Q68FD5;Q80U89;Q3UPJ3
Septin-7;Septin-14;Septin-10	Sept7;Sept14;Sept10	2	TRUE	0.00236362	1.61424	3.06151	15.9222	15.7779	15.9688	17.7356	17.4526	17.3235	Q5DTS3;Q8C2A3;Q3UNN1;E9Q9F5;E9Q1G8;O55131;Q3UGE0;A0A0R4J233;S4R2P6;Q9DA97;Q8C650
Peroxiredoxin-1	Prdx1	8	TRUE	0.00464671	1.6024	3.03648	20.9559	20.1517	20.7559	22.0204	22.2248	22.4255	P35700;B1AXW5;B1AXW6;Q3U9J9;B1AXW4
Aldehyde dehydrogenase, mitochondrial	Aldh2	13	TRUE	0.00261369	1.58879	3.00796	19.0117	19.0568	19.1343	20.6868	20.4102	20.8721	Q544B1;Q3UJW1;Q3U9J7;Q3TVM2;P47738;A0A0G2JEU1;Q3U6I3
Probable ATP-dependent RNA helicase DDX41	Ddx41	10	TRUE	0.00383109	1.5572	2.94282	18.3839	18.4135	18.0268	19.9382	19.5163	20.0412	Q3UAC4;A0A1S6GWJ4;Q91VN6;Q3TI21
Signal transducer and activator of transcription;Signal transducer and activator of transcription 3	Stat3	5	TRUE	0.00372733	1.5373	2.90252	15.1701	15.0237	14.9256	16.2645	16.6238	16.8429	Q6GU23;Q3ULI4;Q3U6S9;Q3U5Q4;P42227;B7ZC18
Transcription elongation factor B polypeptide 2	Tceb2;Gm15698	2	TRUE	0.00380823	1.45802	2.74731	16.565	16.3124	16.2672	17.9342	17.6937	17.8908	P62869;A6PWE0
Triosephosphate isomerase	Tpi1	5	TRUE	0.00444624	1.43605	2.70579	18.4477	17.9897	18.2461	19.7324	19.5697	19.6895	P17751;H7BXC3
AP complex subunit beta;AP-2 complex subunit beta	Ap2b1	17	TRUE	0.00487989	1.39604	2.63179	17.771	17.8455	17.7737	19.391	18.9625	19.2248	Q5SWR1;Q9DBG3;H3BKM0;H3BIY9
X-ray repair cross-complementing protein 6	Xrcc6	2	TRUE	0.00231779	-1.86741	0.274066	14.7862	15.2412	15.5379	13.446	13.5586	12.9585	A0A0R4J187;P23475;E9Q0B8
Syndecan;Syndecan-1	Sdc1	2	FALSE	0.00503143	2.13711	4.3988	19.8867	19.432	18.4277	21.7814	21.5914	20.7849	Q3V1F2;P18828;Q3THY2
Plakophilin 2	Pkp2	8	FALSE	0.00504255	1.8487	3.60176	16.6107	16.2619	17.2549	18.9575	18.0096	18.7065	Q9CQ73;Q3TIY5
DNA topoisomerase 1	Top1	9	FALSE	0.00506414	2.72137	6.59499	16.3422	16.0247	15.402	19.1263	19.538	17.2687	Q04750
Nuclease-sensitive element-binding protein 1	Ybx1	5	FALSE	0.00515979	2.56523	5.9185	16.297	16.7854	18.2011	18.8864	19.8689	20.224	Q71V06;Q810K5;Q60951;Q3UBT1;P62960;A2BGG7;Q60950
Cation-independent mannose-6-phosphate receptor	Igf2r	3	FALSE	0.00516883	1.92863	3.80694	12.5402	12.4134	13.6047	14.3132	15.0772	14.9537	B9EKB8;B7ZWC4;Q07113;Q8K0J1;Q8C2F9
Alpha-actinin-1	Actn1	9	FALSE	0.00518729	3.33486	10.0901	15.5732	15.1471	13.0508	17.0051	17.7715	18.9991	A1BN54;Q7TPR4
Heterogeneous nuclear ribonucleoprotein M	Hnrnpm	20	FALSE	0.00519399	1.9719	3.92285	19.5694	19.6311	20.0103	20.9535	21.6809	22.4921	Q3THB3;Q9D0E1;Q3TW40;Q570Z0;A0A1S6GWJ8;B8JK33;Q3TL61;B8JK32;Q3TQ66
Ras GTPase-activating protein-binding protein 1	G3bp1	7	FALSE	0.00521123	2.14056	4.40934	16.6464	17.3112	18.2329	19.0798	19.503	20.0293	Q571F9;P97855;Q3UR88
Paternally-expressed gene 3 protein	Peg3	9	FALSE	0.00527873	2.79467	6.93872	13.2422	14.7289	15.2531	17.9535	17.4103	16.2444	Q0P5Y8;Q3URU2
60S ribosomal protein L3	Rpl3	3	FALSE	0.00530928	3.78068	13.7435	11.5676	12.4108	11.5271	14.4901	17.8019	14.5555	Q3UB90;Q3UB67;Q3UB15;Q3U9L3;Q3T9U9;P27659
Ankycorbin	Rai14	7	FALSE	0.00531801	4.06674	16.7576	14.976	15.3248	11.5271	17.9368	17.7114	18.3799	Q9EP71
Eukaryotic translation initiation factor 3 subunit C	Eif3c	8	FALSE	0.00541078	1.57211	2.9734	15.9136	16.3975	16.7932	17.8061	17.8464	18.1682	Q8R1B4;Q66JU1
AP complex subunit beta;AP-1 complex subunit beta-1	Ap1b1	2	FALSE	0.00545544	3.43251	10.7966	14.5622	14.3682	11.5271	16.6851	16.6109	17.459	Q5SVG5;Q5SVG4;Q3TVN4;Q8CC13;O35643;Q3U1K9
Ras-related protein Rab-1B	Rab1b;Rab1	4	FALSE	0.00546436	1.47895	2.78746	19.5446	19.2601	18.8516	20.7173	20.8525	20.5232	Q0PD66;Q9D1G1;Q3V3C2;Q5SW86
Eukaryotic translation initiation factor 3 subunit E	Eif3e	8	FALSE	0.00549591	1.9816	3.94932	17.4832	16.4881	17.5334	18.8647	18.7633	19.8214	Q9CT23;Q3UIG0;P60229
ATPase, H+ transporting, lysosomal V1 subunit B1	Atp6v1b1	9	FALSE	0.00556602	1.57887	2.98736	17.9712	17.6391	17.4592	19.1089	18.9459	19.7514	Q6P6I3;Q91YH6;Q8C3L6;Q99KA3
Heat shock protein HSP 90-alpha	Hsp90aa1	12	FALSE	0.0056081	1.44313	2.71909	19.0453	19.5369	19.3408	20.576	20.6406	21.0358	Q80Y52;P07901;Q3UIF3;Q3TKA2;A0PJ91;Q3TJU7;Q3TKB9;Q3TKG0;Q8C5U3
Flotillin-2	Flot2	11	FALSE	0.00564702	1.79954	3.4811	18.6381	18.4383	17.6091	20.2327	20.3225	19.529	Q9DC36;Q8CDE0;Q5SS83;Q3UEG9;Q60634
Actin-related protein 2/3 complex subunit 5-like protein	Arpc5l	2	FALSE	0.00569674	2.01731	4.04829	18.7125	18.085	17.1012	20.0661	19.6486	20.236	Q9D898
Lipolysis-stimulated lipoprotein receptor	Lsr	2	FALSE	0.00570996	3.61866	12.2836	15.0399	12.4108	11.5271	17.1729	16.4408	16.2201	Q99KG5
Alanine--tRNA ligase, cytoplasmic	Aars	3	FALSE	0.00575488	4.87421	29.3282	16.6312	12.4108	17.0554	20.7938	20.3337	19.5926	Q6XMP4;Q3UD67;Q3TZ32;Q8BGQ7;Q8R346;Q6PDM7
V-type proton ATPase subunit H	Atp6v1h	5	FALSE	0.00578232	2.00414	4.01148	14.5538	15.1871	16.0643	17.457	16.8046	17.556	A0A0A6YX18;Q8BVE3;A0A0A6YWP6
Heat shock protein HSP 90-beta	Hsp90ab1	29	FALSE	0.00585703	1.52836	2.88459	21.8198	22.4606	22.5387	23.6099	23.7181	24.0762	Q71LX8;P11499;Q811H6
Polypyrimidine tract-binding protein 1	Ptbp1	7	FALSE	0.00588007	2.25595	4.77649	15.916	17.1526	17.458	18.612	18.8435	19.839	Q3TQW3;Q8R509;Q8BGJ5;Q3T984;Q80T07;Q922I7;Q8K144;Q5RJV5;P17225;Q8C2R5;E9QMW9;Q3UBR5;Q6NZB8;Q8CB58;Q3U5I2
Poly(rC)-binding protein 1	Pcbp1	2	FALSE	0.00593757	1.41805	2.67224	17.8168	17.7318	18.0816	19.2108	19.0594	19.6143	P60335
Urokinase plasminogen activator surface receptor	Plaur	3	FALSE	0.00598268	4.99592	31.9096	15.9083	16.1932	11.5271	20.2357	19.6996	18.681	Q545X5;Q3U2D1;P35456;A0A0U1RNN0
60S ribosomal protein L11	Gm10036;Rpl11;Gm5093	4	FALSE	0.00600153	1.56018	2.9489	21.1576	21.1707	21.4675	22.483	22.6287	23.3646	E9PYL9;Q9CXW4;Q8VC94;E9PZB3;A2BH06
Programmed cell death 6-interacting protein	Pdcd6ip	14	FALSE	0.00602463	2.39057	5.24366	17.6254	17.7106	15.9902	20.1187	19.4738	18.9054	Q80Y09;Q9WU78;Q6ZPS9
Elongation factor 1-gamma	Eef1g	10	FALSE	0.00629665	1.31113	2.48135	19.5887	19.7536	19.4577	20.9503	21.0037	20.7794	Q4FZK2;Q9D8N0;Q8R1N8
Ubiquitin carboxyl-terminal hydrolase 10	Usp10	2	FALSE	0.00648304	1.81916	3.52877	14.1344	14.5704	15.3614	16.8697	16.0378	16.6162	P52479;G8DZ75;G8DZ37;G8DZ23
Small nuclear ribonucleoprotein-associated protein;Small nuclear ribonucleoprotein-associated protein B;Small nuclear ribonucleoprotein-associated protein N	Snrpn;Snrpb	2	FALSE	0.0064944	1.77552	3.42362	15.8319	14.8781	15.7941	17.2625	17.7592	16.809	Q3UN87;P27048;P63163;A0A0G2JGN4;O70499
Ras GTPase-activating protein 3	Rasa3	39	FALSE	0.0065745	2.02834	4.07936	20.5638	20.5979	19.5962	22.8731	22.4914	21.4785	Q3UGJ5;Q60790
Dihydrolipoyllysine-residue succinyltransferase component of 2-oxoglutarate dehydrogenase complex, mitochondrial	Dlst	4	FALSE	0.00669705	1.73303	3.32424	17.5559	17.2789	16.811	19.3062	19.2623	18.2764	Q9D2G2
Elongation factor 2	Eef2	22	FALSE	0.00679778	1.30205	2.46579	18.8865	18.9047	19.2135	20.3014	20.4141	20.1953	Q3UMI7;Q3UDC8;P58252;Q6P9L9;Q3TK17;Q8BMA8;Q8C153;Q3UZ14;Q3UBL9;Q3TX47;Q3TWX1;Q3TLB1;Q3TJZ1;Q3TW58;Q3TSK4;Q3TPG2;Q99LT6
UDP-N-acetylglucosamine--peptide N-acetylglucosaminyltransferase 110 kDa subunit	Ogt	4	FALSE	0.00680304	2.13296	4.38616	13.0032	12.6619	14.5131	15.5674	15.6982	15.3115	Q8CGY8
60S ribosomal protein L30	Rpl30	4	FALSE	0.0069067	1.59769	3.02659	21.8754	21.4224	22.0372	22.8554	23.4472	23.8255	Q497D7;Q58DZ3;P62889;Q5PR15
NADH-ubiquinone oxidoreductase 75 kDa subunit, mitochondrial	Ndufs1	2	FALSE	0.00693368	2.58781	6.01185	11.5676	13.9663	13.6589	15.4683	15.5924	15.8954	Q3TIU7;Q3UIQ2;Q91VD9
40S ribosomal protein S20	Rps20	3	FALSE	0.00698481	1.60982	3.05215	22.1208	21.7656	22.3704	23.3199	23.4834	24.283	Q5BLK2;P60867
Eukaryotic translation initiation factor 3 subunit K	Eif3k	2	FALSE	0.00700925	1.58545	3.00101	18.6972	17.6966	18.3676	19.6107	19.7707	20.1364	A0A140LJ59;Q9DBZ5
Ras-related protein Rab-5C;Ras-related protein Rab-5A;Ras-related protein Rab-5B	Rab5c;Rab5b;Rab5a	4	FALSE	0.00705502	1.54317	2.91434	18.866	18.4469	17.8902	20.1179	20.0228	19.6918	Q3TJ39;Q8C266;P35278;Q3TCT9;A2A5F5;Q8C458;B2RPS1;Q0PD56;Q9CQD1;P61021
FRY-like transcription coactivator	Fryl	2	FALSE	0.00710963	2.48427	5.59551	11.1841	12.3544	9.90941	13.2734	13.7643	13.863	Q8BIA1;F8VQ05;F6Q1V8
Protein lin-7 homolog C	Lin7c	4	FALSE	0.00711697	2.22953	4.6898	19.7739	19.2456	18.2223	21.7828	21.7008	20.4467	Q3UX93;O88952;Q3TTY6;Q3TS99
60S ribosomal protein L7	Rpl7	3	FALSE	0.0071475	3.98536	15.8385	11.5676	15.0055	14.7677	17.313	19.0435	16.9404	Q5M9N8;Q3UBI6;F6XI62;P14148;Q3TK73
Galactocerebrosidase	Galc	3	FALSE	0.00718146	3.16917	8.9953	11.5676	13.5189	13.6353	16.8251	14.6201	16.7841	P54818;Q3TTJ1
Unconventional myosin-Va	Myo5a	37	FALSE	0.00719956	3.06792	8.38564	15.5396	18.0716	17.9992	20.7494	20.7231	19.3417	D3YZ62;D3Z4J3
AP-2 complex subunit alpha-1	Ap2a1	10	FALSE	0.007274	1.64326	3.12371	15.7204	16.8351	16.3783	18.3063	17.8415	17.7158	P17426
Interleukin enhancer-binding factor 2	Ilf2	2	FALSE	0.00734145	1.6782	3.20028	15.4493	15.7176	15.4735	16.4656	17.5895	17.6199	Q3UXI9;Q9CXY6
Poly(rC)-binding protein 2	Pcbp2	3	FALSE	0.00743523	1.4218	2.6792	18.3464	18.0359	18.5959	19.4522	19.7023	20.0891	Q3TF69;Q3TT81;B2M1R7;Q61990
Lethal(2) giant larvae protein homolog 2	Llgl2	9	FALSE	0.00744526	3.09482	8.54348	13.4125	16.3771	16.0607	18.4382	18.7689	17.9276	Q3TJ91;J3QJU5
Transcriptional activator protein Pur-beta	Purb	4	FALSE	0.00747967	1.63008	3.0953	18.686	18.8566	19.3105	20.2764	20.2511	21.2159	O35295
Proliferation-associated protein 2G4	Pa2g4	2	FALSE	0.0075566	1.53441	2.8967	16.0436	16.1595	15.4359	17.1269	17.8592	17.2562	D3YVH7;Q05BN2;Q3UMW2;Q3TGU7;P50580
Fibroblast growth factor receptor substrate 2;Fibroblast growth factor receptor substrate 3	Frs2;Frs3	2	FALSE	0.0076806	3.44317	10.8767	11.5676	14.8459	14.3911	17.3393	17.5778	16.217	Q8C180;Q91WJ0
Dolichyl-diphosphooligosaccharide--protein glycosyltransferase subunit 2	Rpn2	8	FALSE	0.00773099	1.3723	2.58882	17.1986	17.6859	17.0149	18.7955	18.7216	18.4991	Q61833;A2ACG7;Q3U505;Q9DBG6
Sulfate transporter	Slc26a2	3	FALSE	0.0078065	2.63875	6.2279	13.6653	13.991	11.8168	15.6818	16.6137	15.0938	Q62273;Q9CVN7;E9PZ06
Cofilin-1	Cfl1	6	FALSE	0.00783399	1.78354	3.4427	21.0372	20.4757	19.8347	22.0745	21.8307	22.7931	Q544Y7;F8WGL3;P18760;Q9CX22
60S ribosomal protein L22	Rpl22	4	FALSE	0.0079065	1.61165	3.05602	21.2877	21.1888	21.0346	22.1893	22.7216	23.4352	Q4VAG4;P67984
Anaphase-promoting complex subunit 2	Anapc2	2	FALSE	0.00797319	1.49509	2.81882	12.7374	12.9617	12.7552	14.5775	14.6413	13.7208	Q3U430;Q6ZPR8;Q8BZQ7;A2AI11
40S ribosomal protein S2	Rps2;Gm6576;Gm5786;Gm18025	4	FALSE	0.00801015	4.99419	31.8714	11.4393	12.9348	16.9024	18.4358	19.5746	18.2487	Q3TXR5;A0A140T8L5;Q9DC49;F6YTZ4;Q58EU3;Q3TXS9;Q3TLE5;Q3TL20;J3QMG5;P25444;D3YVC1;E9Q1N8;Q3TI78;Q3UB36;D3YWJ3;O89072
Gag protein	gag	8	FALSE	0.00811251	2.06568	4.18632	19.038	18.4408	17.3238	20.8795	19.8533	20.2668	Q7TQ39
Endoplasmin	Hsp90b1	14	FALSE	0.00815151	1.32515	2.50558	18.9216	19.5642	19.3128	20.5382	20.5411	20.6946	Q91V38;Q3UAD6;P08113;Q3UBU0;Q3TUD6;Q8CCY5;F7C312
Niban-like protein 1	Fam129b	3	FALSE	0.00816532	1.81866	3.52753	12.3881	13.4186	11.8208	14.305	14.5304	14.248	Q8R1F1
26S proteasome non-ATPase regulatory subunit 3	Psmd3	4	FALSE	0.00820059	2.5486	5.85066	14.0712	15.2875	16.0754	18.2455	18.1891	16.6454	Q8BK46;Q3ULJ5;P14685;F7B7L8;Q3U5M8
Transcription intermediary factor 1-beta	Trim28	13	FALSE	0.00820746	1.45572	2.74293	18.1875	18.5871	18.4	19.9838	20.2186	19.3393	Q5EBP9;Q62318;Q3UDN8
Secreted frizzled-related protein 1	Sfrp1	3	FALSE	0.00820938	1.46854	2.76742	16.6155	17.5821	17.2328	18.4629	18.6171	18.7559	Q8C4U3
Cullin-associated NEDD8-dissociated protein 1	Cand1	3	FALSE	0.00822609	1.57819	2.98594	13.3735	14.5648	13.7748	15.6223	15.371	15.4543	Q6ZQ38
Actin, cytoplasmic 2;Actin, cytoplasmic 2, N-terminally processed	Actg1	33	FALSE	0.00826305	2.09448	4.27071	29.6442	29.289	27.9191	30.8508	30.6718	31.6131	Q4KL81;P63260;Q3TSB7;Q3UD81
Neurofibromin	Nf1	5	FALSE	0.00834222	3.69493	12.9505	11.5676	7.89044	11.5271	14.1615	14.0939	13.8145	Q04690
Baculoviral IAP repeat-containing protein 6	Birc6	3	FALSE	0.00834832	2.6329	6.2027	8.6774	10.6136	11.0786	13.4229	12.6821	12.1633	S4R1L5;S4R2P8;A0A1S6GWH3;A0A1S6GWH6;O88738
Solute carrier family 12 member 2	Slc12a2	2	FALSE	0.00843938	2.40204	5.28549	13.8907	12.078	11.5271	15.2158	14.7097	14.7764	E9QM38;P55012
Tyrosine-protein kinase Fyn;Non-specific protein-tyrosine kinase	Fyn	5	FALSE	0.00843964	3.46083	11.0106	14.0121	15.0737	11.5271	17.4221	17.4573	16.116	P39688;D3YZ57
Lamin-B1	Lmnb1	4	FALSE	0.00844384	-1.76917	0.293377	16.0748	14.9856	16.1243	13.446	14.3511	14.0801	P14733;Q8C553
40S ribosomal protein S28	Rps28;Gm10263	2	FALSE	0.00851991	1.7633	3.39474	20.6812	19.8599	19.2764	21.3527	21.6849	22.0697	G3UYV7;Q059I1;P62858;J3QNN8
Casein kinase II subunit alpha	Csnk2a2	6	FALSE	0.00858897	2.5463	5.84135	15.9105	15.9081	14.8227	18.8163	18.7812	16.6827	Q8BPF9;Q545V8;O54833;A0A1D5RM74;A0A1D5RLE4
Actin-related protein 2/3 complex subunit 2	Arpc2	12	FALSE	0.00879677	2.2416	4.72921	21.3598	21.1882	19.3592	22.868	22.5172	23.2468	Q9CVB6;Q3UA52;Q4FZG5;D3YXG6
Histone-binding protein RBBP7	Rbbp7	2	FALSE	0.00880608	1.45191	2.73569	16.2634	16.2402	16.3605	18.3148	17.5734	17.3316	Q3UX53;A2AFJ1;Q3UJI2;Q60973;A2AFI9;Q8C5H3
Coatomer subunit gamma-1	Copg1	4	FALSE	0.0090508	3.24114	9.4554	12.8679	13.8212	10.2287	15.6487	15.4856	15.5068	Q9QZE5
Histone-binding protein RBBP4	Rbbp4	3	FALSE	0.00907495	1.26906	2.41005	17.0149	16.5818	16.5587	17.9003	18.1557	17.9067	Q60972
V-type proton ATPase catalytic subunit A	Atp6v1a	13	FALSE	0.00918386	1.55469	2.93771	18.6803	18.2004	17.59	19.8462	19.3493	19.9393	P50516
Phosphatidylinositol 4,5-bisphosphate 3-kinase catalytic subunit beta isoform	Pik3cb	3	FALSE	0.00929822	2.88518	7.38797	13.18	11.5926	11.5271	15.9607	15.5403	13.4541	A0JNZ1;Q8BTI9
Radixin	Rdx	2	FALSE	0.00943705	1.67631	3.19609	11.9476	12.4108	11.5271	14.2415	13.03	13.6429	Q3TH46;Q3U111;P26043;Q8C2N4;Q7TSG6;Q05CE6;Q3UJJ8
Prostaglandin E synthase 2;Prostaglandin E synthase 2 truncated form	Ptges2	2	FALSE	0.00948515	2.59877	6.05771	11.5676	13.6141	11.5271	14.9224	13.9753	15.6074	Q8BWM0
Cytoplasmic dynein 1 heavy chain 1	Dync1h1	21	FALSE	0.00955596	1.90798	3.75283	14.189	14.5001	13.3039	15.9237	16.6081	15.1851	Q9JHU4;Q80U36
Nischarin	Nisch	4	FALSE	0.00963724	3.95808	15.5418	11.5676	8.99625	13.6974	15.4641	15.1098	15.5616	B7ZN33;Q80TM9
Syntenin-1	Sdcbp	7	FALSE	0.00979854	3.0985	8.56526	19.7309	19.5956	17.5907	22.9588	22.7342	20.5197	Q3UBE4;Q3UB97;Q3U6J5;O08992;Q3UC68;Q3TXC7;Q3TWV1;Q3TMX0;O88601;Q3U902;Q3TET7;A2AKJ9;H3BLG5;Q3U6Q3;A2AKJ6
Protein FAM83B	Fam83b	14	FALSE	0.00986382	2.93785	7.66266	15.2174	16.106	18.4795	19.4613	19.3957	19.7594	Q0VBM2
Transferrin receptor protein 1	Tfrc	3	FALSE	0.00987303	1.65667	3.15287	13.9893	15.1494	14.745	16.5069	16.5905	15.7563	Q8C872;Q542D9;Q62351
Pyruvate kinase PKM	Pkm	22	FALSE	0.00990105	1.48669	2.80245	20.0239	21.061	20.9857	22.2112	22.0476	22.272	P52480
Gamma-tubulin complex component 3	Tubgcp3;mKIAA0357	2	FALSE	0.00991516	1.54689	2.92187	11.7751	12.9875	12.5046	13.755	14.1933	13.9596	Q3TN67;Q3TAJ6;P58854;E9Q0R3;Q8BKJ3;Q80U29
Myosin-9	Myh9	121	FALSE	0.00998295	3.22471	9.34835	22.5201	22.9505	20.2829	26.0377	25.6691	23.7208	Q8VDD5;Q3UFT0
Uncharacterized protein C1orf198 homolog		4	FALSE	0.0100061	3.25714	9.56087	13.5785	16.9953	16.1055	19.2111	19.2757	17.964	Q8C3W1
Dystonin	Dst	18	FALSE	0.0101118	2.92422	7.59064	10.2222	12.1378	11.868	13.2094	13.9664	15.8249	E9Q9X1;S4R1P5;Q91ZU6;A0A087WSP0;Q6ZQ59;A0A1D5RLZ3
ADP-ribosylation factor 6	Arf6	4	FALSE	0.010123	2.24662	4.7457	19.6862	18.8876	17.6081	21.4327	21.2265	20.2625	Q3U0D7;P62331
40S ribosomal protein S4;40S ribosomal protein S4, X isoform	Rps4x;Rps4l;Gm15013	9	FALSE	0.0102106	1.35426	2.55666	18.8102	19.0074	19.3108	19.9617	20.5597	20.6698	Q545F8;Q545X8;Q3UXQ6;P62702;Q3V1Z5;V9GWY0
Septin-2	sept-02	3	FALSE	0.0102416	4.02963	16.332	11.5676	14.5885	15.9838	16.9928	18.4987	18.7373	F6UKN5;D3Z1S1;F6WYM0;D3YYB1;D3Z3C0;E9Q3V6;P42208;D3YZU7
E3 ubiquitin-protein ligase UBR2	Ubr2	6	FALSE	0.010312	2.03243	4.09093	13.6007	12.9613	13.3261	15.7507	16.066	14.1688	Q3UPU3;Q6WKZ8;Q3UHE0
Eukaryotic translation initiation factor 3 subunit L	Eif3l	9	FALSE	0.0103219	1.47448	2.77884	16.9799	17.5707	18.0357	19.0449	18.7219	19.243	Q8QZY1
Ephrin type-A receptor 2	Epha2	6	FALSE	0.0103241	3.0299	8.16752	15.5634	12.4108	14.2327	17.5603	17.5798	16.1566	Q03145
MAGUK p55 subfamily member 6	Mpp6	3	FALSE	0.010367	2.20393	4.60734	13.334	14.1329	13.9137	16.5483	16.7397	14.7045	B9EHZ5;Q3UN60;Q9JLB0
Hsp90 co-chaperone Cdc37;Hsp90 co-chaperone Cdc37, N-terminally processed	Cdc37	2	FALSE	0.0104158	2.86166	7.2685	15.672	12.741	13.2115	17.3163	16.213	16.6802	Q61081
F-actin-capping protein subunit beta	Capzb	14	FALSE	0.010487	2.0897	4.25659	22.3787	21.7794	20.3005	23.7563	23.2104	23.7609	Q923G3;A2AMW0;Q3TVK4;Q3TRH8;P47757;F7CAZ6
Fatty acid synthase;[Acyl-carrier-protein] S-acetyltransferase;[Acyl-carrier-protein] S-malonyltransferase;3-oxoacyl-[acyl-carrier-protein] synthase;3-oxoacyl-[acyl-carrier-protein] reductase;3-hydroxyacyl-[acyl-carrier-protein] dehydratase;Enoyl-[acyl-carrier-protein] reductase;Oleoyl-[acyl-carrier-protein] hydrolase	Fasn	14	FALSE	0.0105733	1.40592	2.64987	15.4265	16.1934	16.2356	17.0554	17.4639	17.554	A0A0U1RNJ1;Q3UHT6;P19096;Q3TB22
Actin-related protein 3	Actr3	19	FALSE	0.0106287	2.05482	4.15491	21.4352	21.2788	19.6365	23.0593	22.32	23.1356	Q3ULF7;Q3TWJ4;Q3TGW0;Q99JY9;Q3TGE1
Actin-related protein 2/3 complex subunit 1B	Arpc1b	11	FALSE	0.0108319	2.13927	4.4054	21.15	20.7165	19.1138	22.424	22.0354	22.9387	Q3TCE7;Q91Z25;Q9WV32;Q3U094;Q3TBA2
Serine-threonine kinase receptor-associated protein	Strap	2	FALSE	0.0108534	2.17505	4.516	13.7174	14.0012	13.793	16.0702	14.8014	17.1651	B2RUC7;Q9Z1Z2
Heterogeneous nuclear ribonucleoprotein Q	Syncrip	6	FALSE	0.0109499	2.8071	6.99875	14.1709	12.7895	15.5234	15.9726	17.8088	17.1237	G3UZI2;A0A0R4J259;G3V018;Q7TMK9;G3UXJ6;G3UZ48;G3UWM1;Q3TRV3
USP6 N-terminal-like protein	Usp6nl	13	FALSE	0.0111527	2.94983	7.7266	16.9348	17.3183	14.3849	19.353	19.7944	18.3402	Q80XC3
Ceruloplasmin	Cp	4	FALSE	0.0112042	3.00098	8.00543	13.214	12.4108	11.9615	17.34	14.0146	15.2346	G3X9T8;G3X8Q5;E9PZD8;Q61147;Q2F3J4
Splicing factor, proline- and glutamine-rich	Sfpq	5	FALSE	0.0112166	1.59386	3.01856	15.9021	16.1469	17.1751	18.2977	17.7417	17.9664	Q8VIJ6;Q3TZL2
60S ribosomal protein L38	Rpl38	4	FALSE	0.0115414	1.35433	2.55679	21.8907	21.9731	21.6756	22.8119	23.06	23.7304	Q52KP0;Q9JJI8
Cell growth-regulating nucleolar protein	Lyar	2	FALSE	0.011553	3.08247	8.47065	11.5676	12.4108	11.5271	15.3935	16.4332	12.9262	Q08288;D3Z5X8;D3Z7N3;D3Z345
WD repeat-containing protein 26	Wdr26	2	FALSE	0.0116191	3.18695	9.10681	15.0438	14.7147	11.5271	17.0544	16.8796	16.9124	B2RTG7;E0CYH4;Q8C6G8
Heterogeneous nuclear ribonucleoprotein U	Gm28062;Hnrnpu	5	FALSE	0.0118831	1.73667	3.33265	16.148	16.2023	15.9729	16.9471	18.6769	17.9093	G3XA10;Q8C290;Q3ULH5;Q3TXW2;Q3TWN5;Q3TVV6;Q8VEK3;Q3TS50;Q3TGN5;O88568
Malic enzyme;NADP-dependent malic enzyme	Me1	2	FALSE	0.0120847	1.5804	2.99052	14.4594	14.8233	15.8821	16.5533	16.6938	16.6588	Q61829;Q3TQP6;Q99LF5;Q921S3;P06801
Coatomer subunit delta	Arcn1	3	FALSE	0.0121138	1.64316	3.12349	14.7475	13.9076	13.8069	16.5018	15.4126	15.4771	Q5XJY5;Q3TDU1;Q8R1S6;Q3U4S9
Zinc finger and BTB domain-containing protein 1	Zbtb1	3	FALSE	0.0121632	2.17458	4.51454	13.8988	14.0477	13.8934	17.5236	15.6141	15.2259	Q5YB37;Q3V277;Q91VL9
Kinesin-1 heavy chain;Kinesin-like protein	Kif5b	11	FALSE	0.0122692	1.93209	3.81608	15.1965	17.2637	16.3384	18.0223	18.2979	18.2748	Q61768;E9QAK5
Peptidyl-prolyl cis-trans isomerase;Peptidyl-prolyl cis-trans isomerase B	Ppib	3	FALSE	0.0122842	1.59429	3.01946	17.4187	17.5758	18.1715	18.9269	18.9568	20.0653	Q6ZQM2;Q9DCY1;P24369
cAMP-dependent protein kinase type I-alpha regulatory subunit;cAMP-dependent protein kinase type I-alpha regulatory subunit, N-terminally processed	Prkar1a	2	FALSE	0.0123142	2.90735	7.50238	11.5676	13.9068	14.5303	17.2124	15.6758	15.8385	Q8C3Z4;Q3TYK4;Q9DBC7;A2AI69;F8S0Y0;Q9CS50;Q3UBA7
Plasminogen activator inhibitor 1 RNA-binding protein	Serbp1	7	FALSE	0.0123191	2.01982	4.05534	17.3892	18.7658	19.281	19.9694	20.4749	21.0511	A0A0N4SV32;Q3UEI6;Q3UJK2;Q3UMP4;Q9CY58;Q3V274;A0A0N4SWH2
Signal-induced proliferation-associated 1-like protein 2	Sipa1l2	5	FALSE	0.0124484	2.92784	7.60969	11.5676	11.3569	12.2524	16.3132	14.7916	12.8556	A0A1D5RLY9;B9EK76;Q80TE4
Importin-9	Ipo9	2	FALSE	0.0127688	2.99821	7.99006	11.5676	12.4108	11.5271	16.0821	12.7839	15.6341	E0CXB2;Q4G0B8;E9QKZ2;Q91YE6;F6UT58;E0CY46
Cytoplasmic FMR1-interacting protein 1	Cyfip1	11	FALSE	0.0127952	5.26628	38.4864	14.2904	15.2502	8.92564	18.017	17.7633	18.4848	Q7TMB8;A0A0U1RQ05;A0A0R4J119
Carbonic anhydrase 12	Car12;Ca12	4	FALSE	0.0128007	3.48741	11.2154	11.5676	14.5093	13.4919	17.0552	18.0752	14.9006	Q8K2J1;Q3TC80;A0A0R4J0W4;Q3TZB3;Q8CI85;F6W0I8
cAMP-dependent protein kinase type II-beta regulatory subunit	Prkar2b	4	FALSE	0.0128274	1.73943	3.33904	15.3115	14.8527	16.3412	16.7454	17.2674	17.7108	P31324;Q3V2X9;H3BK84
1-phosphatidylinositol 4,5-bisphosphate phosphodiesterase delta-3;Phosphoinositide phospholipase C	Plcd3	5	FALSE	0.0128919	2.32773	5.02014	17.1665	18.0371	15.5709	18.7307	19.1792	19.8478	Q8K2J0;F7AAE0
V-type proton ATPase subunit d 1	Atp6v0d1	7	FALSE	0.0129848	1.44258	2.71806	18.2491	17.8603	17.0885	19.2169	18.9291	19.3796	P51863;Q921S5
Transient receptor potential cation channel subfamily V member 6	Trpv6	12	FALSE	0.0130039	-1.42048	0.373588	20.7199	19.955	20.1159	19.3425	18.4391	18.7478	A2JY27;A0A0J9YMK6;Q91WD2;Q9JJJ0
Acid sphingomyelinase-like phosphodiesterase 3b	Smpdl3b	2	FALSE	0.0131114	2.8072	6.99924	14.969	12.4108	14.3534	17.5397	17.1511	15.464	Q3TLX9;P58242;Q8BTC9
60S ribosomal protein L6	Rpl6;Gm5428	3	FALSE	0.0131777	3.68405	12.8531	11.5676	15.2104	15.6104	17.1159	18.6465	17.6781	Q3UFI4;Q3UCH0;P47911;E9PUX4
RBBP8 N-terminal-like	Rbbp8nl	3	FALSE	0.0132368	-1.90716	0.266617	14.0749	15.7081	15.9015	13.446	13.5586	12.9585	Q8CEB4;A2ABX0
Non-POU domain-containing octamer-binding protein	Nono	4	FALSE	0.0133104	1.94063	3.83874	15.5449	16.6924	17.6589	18.3974	18.4938	18.8268	Q4FK11;Q3UM20;Q3TF40;Q99K48;Q3TTV7;Q3TMM5;Q3TFC2
40S ribosomal protein S10	Rps10	4	FALSE	0.0133166	2.91987	7.56777	16.7328	19.6304	19.9135	21.174	21.769	22.0932	Q5M9K7;Q3U9P0;P63325;Q3UW83
Acetyl-CoA acetyltransferase, mitochondrial	Acat1	2	FALSE	0.0133229	1.59476	3.02043	15.1836	15.2112	16.3873	16.9189	17.018	17.6294	Q3TQP7;Q8QZT1
Cingulin-like protein 1	Cgnl1	6	FALSE	0.0137132	1.77291	3.41742	14.4334	14.2412	12.9738	15.723	15.0959	16.1483	B2RSU6;B2RY19;Q6AW69;D3Z3H4
X-ray repair cross-complementing protein 5	Xrcc5	5	FALSE	0.0137368	-2.00406	0.249298	14.0613	15.8585	16.0555	13.446	13.5586	12.9585	P27641
Leucine-rich repeat and calponin homology domain-containing protein 3	Lrch3	13	FALSE	0.0138472	2.21744	4.65068	16.8133	17.6866	18.4514	20.8254	19.9972	18.7811	B2RXP1;E9QAU9;Q8BVU0;B7ZWM8;E9Q892
Poly [ADP-ribose] polymerase 1	Parp1	5	FALSE	0.0140863	1.51372	2.85546	14.8061	15.8588	16.0805	16.8226	17.1158	17.3481	Q3U868;Q921K2;Q3UJ03;Q3TX36;Q3TIV3;Q3TF18;Q3TM68;P11103
Splicing factor U2AF 26 kDa subunit;Splicing factor U2AF 35 kDa subunit	U2af1l4;U2af1	2	FALSE	0.0142309	1.56777	2.96446	17.596	18.5272	17.8812	19.4177	20.2536	19.0364	E9PWX6;E9PWM2;E9Q809;F8WH71;E9Q5Y2;E9PUZ3;E9Q1I7;E9Q5J3;Q14C24;G3UW94;Q8BGJ9;Q9D883
Pre-mRNA-processing factor 19	Prpf19	4	FALSE	0.0142698	1.43615	2.70597	17.0394	16.8528	16.6664	18.723	18.5787	17.5653	Q99KP6
Importin subunit beta-1	Kpnb1	10	FALSE	0.0144993	1.9899	3.9721	16.405	15.9982	14.264	17.7292	17.5554	17.3524	Q3TFE8;Q7TSZ6;P70168;Q3UHW8
Unconventional myosin-XVIIIa	Myo18a	50	FALSE	0.0147196	3.87652	14.6875	18.2776	18.3084	14.0896	21.2173	21.2651	19.8228	K3W4L0;B2RRE2;E9QAX2;Q9JMH9;E9Q405;A0A1C7ZN10;E9QA74
Aquaporin-5	Aqp5	3	FALSE	0.0147736	2.01608	4.04483	24.6982	23.9889	22.4225	25.8842	25.5047	25.769	B2RWZ5;Q9WTY4
Ras-related protein Rap-2c	Rap2c	7	FALSE	0.0149273	1.79658	3.47396	19.8082	19.8257	18.4936	21.1829	21.8166	20.5177	Q8BU31
Ubiquitin-associated protein 2-like	Ubap2l;lig-2a	5	FALSE	0.0150674	2.77093	6.82548	12.063	13.8351	14.9395	15.5668	16.0653	17.5182	Q80X50;Q8BJ53;Q812D4;A0A0H2UH17;Q812D5;A0A0G2JDV6
Actin-related protein 2	Actr2	12	FALSE	0.0152707	1.94731	3.85654	22.4678	21.9925	20.4277	23.556	23.1962	23.9776	Q5SW83;P61161;Q8BMA4
RING finger and SPRY domain-containing protein 1	Rspry1	7	FALSE	0.0156007	4.30431	19.7572	15.9894	16.8486	11.5271	19.0955	19.626	18.5566	Q8BVR6
Synaptosomal-associated protein;Synaptosomal-associated protein 23	Snap23	8	FALSE	0.0157941	2.42575	5.37307	19.7856	19.5019	17.5649	21.9395	21.8961	20.2941	A2AKH4;Q9D3L3;O09044;B0R030;B0R029;E9Q8A1
Lipoma-preferred partner homolog	Lpp	3	FALSE	0.0158403	3.45179	10.9419	15.7873	15.0607	11.5271	17.7904	17.2306	17.7095	Q8BFW7
Nucleophosmin	Npm1	2	FALSE	0.016087	3.6581	12.624	14.6171	15.6225	11.5271	18.0973	18.4585	16.1851	Q3UDA7;Q8BSZ3;Q9DAY9;Q5BL09;Q5SQB0;Q5SQB5;Q5U438;Q5SQB7;Q3U536;Q61937
Dihydropyrimidinase-related protein 2	Dpysl2	9	FALSE	0.0161827	1.48714	2.80333	16.5926	17.4276	18.0031	18.8422	18.5762	19.0663	O08553
RuvB-like 2	Ruvbl2	9	FALSE	0.016281	1.55816	2.94479	18.0691	17.161	17.1715	19.2644	19.5046	18.3071	Q3UXP2;Q3TXT7;Q9WTM5
Talin-1	Tln1	11	FALSE	0.0167555	1.72805	3.31279	13.8293	14.8253	12.8878	15.5081	15.7725	15.446	Q3UHS6;Q80TM2;P26039;Q3TBC3;Q0V930
Spectrin beta chain, non-erythrocytic 1	Sptbn1	56	FALSE	0.0167753	1.96413	3.90177	18.3837	18.8634	17.1657	19.5039	19.7907	21.0106	Q62261;A0A0A0MQG2;Q5DTR4
60S acidic ribosomal protein P2	Rplp2	3	FALSE	0.0169071	1.13654	2.19853	20.1139	20.2049	20.6403	21.4994	21.6409	21.2284	P99027
Interleukin enhancer-binding factor 3	Ilf3	3	FALSE	0.0170276	2.38978	5.24077	12.4605	13.1099	12.774	13.446	15.9056	16.1622	Q45VK5;Q45VK6;A0A1L1STE4;Q9Z1X4
60S ribosomal protein L14	Rpl14;Rpl14-ps1	3	FALSE	0.017232	2.37053	5.1713	18.2465	19.121	21.0496	21.256	22.0424	22.2303	Q9CWK0;Q9CR57;Q569Z0
40S ribosomal protein S3	Rps3	12	FALSE	0.0175479	1.46008	2.75124	20.9533	21.4592	22.0631	22.3941	23.0817	23.38	Q5YLW3;P62908;Q9D0A2;Q3UK56;Q3UCL7;Q9CZP6;A0A140LI77;D3YV43
A-kinase anchor protein 8-like	Akap8l	4	FALSE	0.017808	1.39759	2.63462	15.5914	15.9937	16.7764	17.5507	17.1612	17.8423	Q3TLG2;Q9D0K8;Q5RL57;Q9R0L7
Clathrin interactor 1	Clint1	4	FALSE	0.0178256	1.90761	3.75188	15.8994	15.7777	14.1914	17.9048	17.0993	16.5874	Q5SUH7;Q3UPG6;Q3UGL3;Q5SUH6;Q99KN9
NADH dehydrogenase [ubiquinone] iron-sulfur protein 2, mitochondrial	Ndufs2	5	FALSE	0.0180227	2.65514	6.29906	14.0542	15.3694	13.4696	18.2937	17.1938	15.3711	Q91WD5;D3YXT0
ATP-dependent 6-phosphofructokinase;ATP-dependent 6-phosphofructokinase, platelet type	Pfkp	9	FALSE	0.0180391	2.0376	4.10563	15.1517	17.671	16.5944	18.4207	18.4078	18.7014	Q8C605;Q9WUA3
Dihydrolipoyllysine-residue acetyltransferase component of pyruvate dehydrogenase complex, mitochondrial	Dlat	2	FALSE	0.018087	2.52563	5.75824	14.6579	14.6525	11.9755	16.5753	16.7165	15.5709	Q8BMF4;Q99LL2
C-terminal-binding protein 2;C-terminal-binding protein 1	Ctbp2;Ctbp1	2	FALSE	0.0186511	1.33035	2.51464	15.2445	16.0829	16.3247	16.8854	17.3244	17.4335	E9PWQ9;Q91YZ2;Q3UIX8;Q3UGL5;P56546;A0A0J9YVC3;A0A0J9YU66;A0A0J9YVI3;A0A0J9YUR5;E9Q0T4;A0A0J9YUM4;A0A0J9YU62;O88712
Trinucleotide repeat-containing gene 6A protein	Tnrc6a	25	FALSE	0.0188633	-1.21141	0.431845	18.3996	18.8119	19.3918	17.663	17.6084	17.6977	F6ZMJ4;Q3UHK8;A0A0U1RQ65;Q05CE3
Formin-like protein 2	Fmnl2	19	FALSE	0.0190063	2.68933	6.45016	17.714	18.3759	16.1263	20.7957	21.0134	18.4751	F8VPR2;A2APV2;E9PXE6;F6XR20
Dolichyl-diphosphooligosaccharide--protein glycosyltransferase 48 kDa subunit	Ddost	4	FALSE	0.0190933	1.28214	2.432	16.5412	16.4904	15.7082	17.2732	17.9426	17.3703	Q3UG68;Q3UC51;O54734
Elongation factor 1-alpha;Elongation factor 1-alpha 1;Elongation factor 1-alpha 2	Eef1a1;Eef1a2	14	FALSE	0.0191414	1.08573	2.12245	23.0206	22.5142	22.8943	24.0889	23.7319	23.8655	Q58E64;Q3UA81;P10126;Q3UZQ3;Q3TII3;D3YZ68;P62631
LIM and calponin homology domains-containing protein 1	Limch1	23	FALSE	0.0192053	4.31652	19.9252	17.3089	18.3031	12.7831	20.9058	20.9985	19.4403	D3YU22;Q3UH68;D3Z589;Q8CGB7;D3YU59
Peroxisomal multifunctional enzyme type 2;(3R)-hydroxyacyl-CoA dehydrogenase;Enoyl-CoA hydratase 2	Hsd17b4	5	FALSE	0.0193154	-1.71972	0.303608	16.2669	15.5511	15.3837	14.5735	14.5105	12.9585	Q3UHW2;Q3TT11;P51660
Eukaryotic translation initiation factor 2 subunit 1	Eif2s1	8	FALSE	0.0196592	1.37782	2.59876	17.7623	17.84	18.7996	19.79	19.046	19.6994	Q6ZWX6;Q9CV24
Actin-related protein 2/3 complex subunit 4	Arpc4	7	FALSE	0.0196893	2.01768	4.04931	22.6491	22.0894	20.3022	23.731	23.2693	24.0934	Q9D3C4;Q7TPD9;P59999;Q8BVW6
Charged multivesicular body protein 2a	Chmp2a	5	FALSE	0.0197328	4.84756	28.7912	18.3321	15.16	11.5271	20.7202	19.5795	19.2622	Q9DB34;A0A1B0GT75;A0A1B0GR63
Immunoglobulin superfamily member 3	Igsf3	18	FALSE	0.019805	2.18237	4.53899	17.7221	16.548	15.8325	19.4837	19.5176	17.6484	A0A0A6YX40;Q6ZQA6
Actin-related protein 2/3 complex subunit 3	Arpc3	6	FALSE	0.0200546	2.0852	4.24333	21.5837	20.8843	19.1136	22.6915	22.1061	23.0396	Q9JM76;H7BWZ3;A0A0G2JFK7;D3Z2F7;D3Z2F8
Prelamin-A/C;Lamin-A/C	Lmna	21	FALSE	0.0201435	-2.15315	0.224822	20.1601	19.4093	21.4845	18.5543	18.9182	17.1219	P48678
Tubulin beta-2A chain;Tubulin beta-2B chain	Tubb2a;Tubb2b	3	FALSE	0.0203014	1.70191	3.25332	17.1862	15.2506	15.9487	17.874	17.4934	18.1239	Q7TMM9;B2RSN3;Q9CWF2;Q99J49
Filamin-A	Flna	56	FALSE	0.0206952	2.09326	4.26712	19.1108	19.1917	18.007	20.0375	20.3017	22.2501	B9EKP5;B7FAU9;Q8BTM8;B7FAV1;Q6KAM8
ATP synthase subunit O, mitochondrial	Atp5o	8	FALSE	0.0207037	1.26201	2.3983	20.7351	20.1968	19.6617	21.7562	21.2762	21.3472	Q9DB20;Q3THG0;Q3TF25
Phenylalanine--tRNA ligase beta subunit	Farsb	2	FALSE	0.0209668	3.17216	9.01395	15.7379	14.204	14.7801	18.8233	19.723	15.6923	A0A087WS80;Q3TG12;Q9CZU5;Q8C644;Q3TI98;Q9WUA2;A0A087WQ15;A0A087WPV4;Q3UYC2;Q3TMX6
Interferon-induced transmembrane protein 3;Interferon-induced transmembrane protein 2	Ifitm3;Ifitm2	2	FALSE	0.0211082	4.35734	20.497	18.43	12.4108	17.0441	20.2873	19.9563	20.7134	Q9CQW9;A0A1B0GT68;Q99J93
Polyadenylate-binding protein;Polyadenylate-binding protein 1	Pabpc1	20	FALSE	0.0213798	1.43621	2.70609	20.8112	20.9734	21.982	22.3602	22.4724	23.2427	Q8BN32;Q3U8U8;P29341;Q99KL3
Eukaryotic translation initiation factor 3 subunit D	Eif3d	5	FALSE	0.0217122	2.89005	7.41295	13.2521	14.3093	17.0155	17.0175	17.9269	18.3026	O70194
Charged multivesicular body protein 1a	Chmp1a	2	FALSE	0.022265	3.06205	8.35156	17.1643	15.8327	13.2835	19.43	18.5628	17.4738	Q921W0
60S ribosomal protein L12	Rpl12	6	FALSE	0.0224932	1.25192	2.38158	22.7247	22.2729	22.7447	23.2995	23.7954	24.4032	Q5BLK0;Q3TIQ2;P35979;Q8C2K0;Q6DI58
Guanine nucleotide-binding protein subunit beta-2-like 1;Guanine nucleotide-binding protein subunit beta-2-like 1, N-terminally processed	Gnb2l1	15	FALSE	0.0227215	1.39266	2.62563	21.538	21.8265	22.6905	22.9559	23.3526	23.9245	P68040
Golgin subfamily A member 7	Golga7	3	FALSE	0.0229079	4.64932	25.0948	18.3237	15.9183	11.5271	20.3293	19.8656	19.5222	Q91W53
Ras-related protein Rab-1A	Rab1;Rab1A	2	FALSE	0.023345	1.18948	2.2807	15.4962	15.2056	14.4794	16.1872	16.4447	16.1177	Q3UB66;Q0PD67;P62821;Q6ZPF0
E3 ubiquitin-protein ligase PDZRN3	Pdzrn3	3	FALSE	0.0234256	1.57596	2.98133	13.9305	14.1479	13.5256	14.9367	16.4982	14.897	Q69ZS0;Q3UPS8
Disabled homolog 2	Dab2	4	FALSE	0.0240378	1.56893	2.96685	16.0332	16.8449	16.1541	18.8955	17.5746	17.2688	Q9DCE6;E0CXT5;Q3TRI2;E9PX84;Q3TRE6;Q3TN55;Q3TMQ2;E9QL31;A0A0R4J104;P98078;F6TQN9
60S acidic ribosomal protein P0	Rplp0	10	FALSE	0.0240863	1.3125	2.48371	21.4975	21.8664	22.476	22.7251	23.3206	23.7317	Q5FWB6;Q5M8R8;P14869;D3YVM5;S4R1N1
LIM domain only 7	Lmo7	23	FALSE	0.0245047	4.07635	16.8695	16.6262	16.8808	11.5271	19.4806	19.365	18.4175	E9PYF4;A0T1J8;Q6ZQ32;F6VG99;E9PYI7
Protein unc-45 homolog A	Unc45a	15	FALSE	0.0247787	2.52843	5.76945	15.1516	15.1645	18.2168	18.5979	18.3017	19.2187	Q99KD5;D6RIN1
V-type proton ATPase subunit a;V-type proton ATPase 116 kDa subunit a isoform 1	Atp6v0a1	8	FALSE	0.0248105	1.11951	2.17273	17.2754	17.1666	16.4365	18.2223	17.917	18.0978	Q3TY98;Q6NXX6;K3W4T3;Q9Z1G4;Q3TXT5
Sorbin and SH3 domain-containing protein 2	Sorbs2	8	FALSE	0.0248542	2.0559	4.15803	16.1634	17.5139	15.167	17.4105	18.8249	18.7766	A0A0R4J1W0;B2RXQ9;D3Z080;A0A1L7NR37;B7ZWM6;B9EKP8;A0A0S3CWK3;Q3UTJ2;Z4YJR7;A0A0R4J1T1
Protein transport protein Sec61 subunit alpha isoform 1;Protein transport protein Sec61 subunit alpha isoform 2	Sec61a1;Sec61a2	2	FALSE	0.0249669	1.27315	2.41689	17.9915	17.5052	16.6914	18.6069	18.5497	18.8509	Q3TJD0;P61620;Q3TTK6;A2ATT9;Q9CYJ6;Q9JLR1
Heterogeneous nuclear ribonucleoprotein H;Heterogeneous nuclear ribonucleoprotein H, N-terminally processed	Hnrnph1	6	FALSE	0.0250111	1.55569	2.93974	18.2105	18.65	19.4757	19.514	20.5837	20.9055	Q811L7;Q8C2Q7;O35737
Heat shock 70 kDa protein 1A;Heat shock 70 kDa protein 1B	Hspa1b;Hspa1a	6	FALSE	0.0251802	2.88422	7.38307	17.1669	13.1998	14.4681	18.4564	17.1385	17.8926	Q3TU85;Q3TAI8;Q61696;P17879;A1E2B8
Drebrin	Dbn1	6	FALSE	0.0252036	3.93724	15.3189	15.607	16.7824	11.5271	18.2684	17.6143	19.8455	Q3TRK3;A0A0R4J1E3;Q9QXS6
Heterogeneous nuclear ribonucleoprotein U-like protein 1	Hnrnpul1	3	FALSE	0.0257996	3.22687	9.36236	11.5676	14.864	13.435	15.5883	15.3927	18.5663	Q8VDM6
Proteasomal ubiquitin receptor ADRM1	Adrm1;Gm9774	2	FALSE	0.0258226	3.01197	8.06665	11.5676	15.7056	15.0707	16.8881	17.4954	16.9964	Q8VCI8;D3YUD8;A0A0A6YVU8;Q9JKV1;A0A1S6GWG3
NHS-like protein 1	Nhsl1	3	FALSE	0.0259105	0.967964	1.95608	16.3217	16.0642	16.5117	17.2113	17.293	17.2972	A0A140LIZ7;Q8CAF4
Eukaryotic translation initiation factor 3 subunit I	Eif3i	3	FALSE	0.0269045	1.06892	2.09786	16.7377	16.342	17.1731	17.9521	17.8406	17.667	Q3T9Y8;Q9QZD9
ATP synthase subunit alpha, mitochondrial;ATP synthase subunit alpha	Atp5a1	19	FALSE	0.0271402	1.00619	2.0086	22.2553	21.9466	22.3457	23.4746	23.1417	22.95	Q03265;D3Z6F5
Casein kinase II subunit beta	Csnk2b;Csnk2b-Ly6g5b	3	FALSE	0.0271434	1.96398	3.90135	18.7238	19.2145	17.4209	21.0631	20.9555	19.2326	G3UZA4;N0E462;G3UZJ5;N0E4C0;N0E4C5;N0E463;G3UZX4;P67871;G3UXG7
Proteasome subunit beta type;Proteasome subunit beta type-2	Psmb2	2	FALSE	0.0271703	2.99776	7.98761	16.7878	12.4108	14.0985	18.0106	17.332	16.9478	Q8BJX0;Q9R1P3
Myosin regulatory light chain 12B	Myl12b	10	FALSE	0.0274995	3.08133	8.46396	22.2275	21.9957	18.5549	24.8875	24.41	22.7246	Q3THE2
Transcriptional activator protein Pur-alpha	Pura	5	FALSE	0.027601	1.73918	3.33846	18.9313	19.7655	20.5222	20.8227	21.1378	22.4761	P42669;Q8C6E9
Plakophilin-3	Pkp3	14	FALSE	0.0281089	1.4886	2.80617	16.9822	17.4987	18.6212	19.324	18.6915	19.5523	Q9QY23
E3 ubiquitin-protein ligase UBR5	Ubr5	16	FALSE	0.0285608	2.33663	5.0512	11.8986	13.9387	15.3195	15.7815	16.1608	16.2244	E9Q2H1;Q80TP3
Myb-binding protein 1A	Mybbp1a	11	FALSE	0.0286825	1.61196	3.05667	15.5869	16.3757	15.4944	17.6906	18.239	16.3633	A0JLT5;Q3U2W2;Q7TPV4
Protein PRRC2C	Prrc2c	7	FALSE	0.0286871	2.41292	5.32553	12.0304	13.8261	15.2552	15.6276	15.674	17.0489	S4R294;S4R2J9;A0A0A0MQ79;Q3TLH4
Semaphorin-3B	Sema3b	5	FALSE	0.028788	2.66781	6.35466	14.1508	14.4922	11.5271	16.4577	17.0251	14.6908	Q0VGP2;M9MMK0;Q62177;M0QWQ7
Actin-related protein 2/3 complex subunit 5	Arpc5	3	FALSE	0.0290796	1.9987	3.99639	21.3576	20.2893	18.6412	22.1265	21.6116	22.5461	Q3TKM9;Q9CPW4;Q3UA72;Q3TK56;Q3UC32
G protein-regulated inducer of neurite outgrowth 3	Gprin3	2	FALSE	0.0291947	2.80576	6.99229	15.3174	15.1558	11.5271	16.8823	16.9823	16.553	B2RQZ6;Q8BWS5
Eukaryotic translation initiation factor 3 subunit B	Eif3b	12	FALSE	0.0295346	1.10382	2.14923	17.5677	17.7403	18.2074	19.0174	18.4987	19.3108	Q8CIJ3;Q8JZQ9
Putative uncharacterized protein (Fragment)	Ythdf2	2	FALSE	0.0299221	4.18734	18.2185	17.8625	12.4108	18.2231	20.5981	19.5336	20.9266	Q8BUI8
Desmoglein-1-alpha;Desmoglein-1-beta;Desmoglein-1-gamma	Dsg1b;Dsg1a;Dsg1c	2	FALSE	0.0299519	-1.17356	0.443326	14.5862	13.94	14.9898	13.446	13.5909	12.9585	B2RQH0;Q61495;Q7TSF1;Q7TSF0
40S ribosomal protein S19	Rps19	5	FALSE	0.0304891	1.28146	2.43085	21.543	21.1057	21.5085	22.542	22.0186	23.4409	D3YUT3;D3YUG3;Q5M9P3;D3Z5R8;D3Z722;Q9CZX8;S4R223
Multifunctional protein ADE2;Phosphoribosylaminoimidazole-succinocarboxamide synthase;Phosphoribosylaminoimidazole carboxylase	Paics	4	FALSE	0.0305667	1.99562	3.98788	14.0631	16.6035	16.5942	17.7508	17.6554	17.8414	Q9DCL9
Inositol 1,4,5-trisphosphate receptor type 2	Itpr2	24	FALSE	0.0307181	3.47384	11.1104	12.611	12.4098	11.4322	13.446	14.8033	18.6253	Q9Z329
Ensconsin	Map7	6	FALSE	0.0313968	1.02121	2.02962	18.079	18.4329	18.4386	19.02	19.7551	19.2391	E9QMU3;D3YWN7;O88735
Myosin-10	Myh10	82	FALSE	0.031426	3.17188	9.01222	20.9657	20.6992	17.2364	23.9199	23.2872	21.2099	Q5SV64;Q3UH59;Q61879;Q80T68;Q4KMN4
Extended synaptotagmin-2	Esyt2	4	FALSE	0.0314413	1.77815	3.42987	13.7202	13.5517	12.9339	16.0414	15.7002	13.7988	Q3TZZ7
ATP synthase subunit gamma;ATP synthase subunit gamma, mitochondrial	Atp5c1	7	FALSE	0.0317886	1.07864	2.11204	21.355	20.677	20.482	22.0293	21.6306	22.0901	Q8C2Q8;Q9D9D7;Q3UD06;Q91VR2;A2AKV1;A2AKV2;A2AKV3;A2AKU9;Q9ERA8
Histone H2B type 1-P;Histone H2B;Histone H2B type 3-A;Histone H2B type 1-K;Histone H2B type 3-B;Histone H2B type 1-C/E/G;Histone H2B type 2-B;Histone H2B type 2-E;Histone H2B type 1-H;Histone H2B type 1-B;Histone H2B type 1-M;Histone H2B type 1-F/J/L	Hist1h2bp;Hist2h2bb;Hist1h2bj;Hist1h2bk;Hist1h2bm;Hist1h2br;LOC665622;Hist3h2ba;Hist3h2bb;Hist1h2bc;Hist2h2be;Hist1h2bh;Hist1h2bb;Hist1h2bf	2	FALSE	0.0323263	1.81165	3.51044	18.4994	17.4132	16.7055	18.7661	20.4641	18.8229	Q8CGP2;Q8VEE3;A0JLV3;B2RVD5;B2RTK3;Q8CBB6;Q921L4;Q9D2U9;Q8CGP1;Q8CGP0;Q6ZWY9;Q64525;Q64524;Q64478;Q64475;P10854;P10853
Unconventional myosin-Ie	Myo1e	18	FALSE	0.0324269	2.58718	6.00923	16.7881	16.4296	16.9548	21.0074	19.8371	17.0897	E9Q634;Q8C123
Adenomatous polyposis coli protein	Apc	3	FALSE	0.0324703	3.26828	9.63497	10.941	8.28073	11.5271	14.3451	14.9431	11.2655	Q8BNP7;E9Q4H1;E9QLQ9;B2RUG9;Q61315
Glypican-6;Secreted glypican-6	Gpc6	7	FALSE	0.0324931	1.77018	3.41097	17.6502	18.1236	16.9979	19.4217	20.4823	18.1783	Q3V1C9;Q3TP69;Q8R3X6;Q9R087;Q8BSI4
L-lactate dehydrogenase;L-lactate dehydrogenase A chain	Ldha	12	FALSE	0.032655	0.968595	1.95693	21.4666	22.0552	21.4509	22.5497	22.603	22.7258	Q564E2;Q3TI99;A0A1B0GSX0;P06151;Q3UDU4;Q3TCI7;Q99K20;A0A1B0GSR9;Q3THB4;D3YZQ9;A0A1B0GT41;A0A1B0GQX5;A0A1B0GSL7;Q6NXW3
Gamma-tubulin complex component 2	Tubgcp2	2	FALSE	0.0326685	0.9658	1.95315	11.3711	11.4469	11.9374	12.6959	12.5921	12.3648	Q8BZZ0;A0A1B0GR08;Q3UIT6;Q3TIB7;Q921G8;A0A1B0GRD4;A0A1B0GRD0
cAMP-dependent protein kinase catalytic subunit alpha	Prkaca	3	FALSE	0.0338653	2.57371	5.95339	13.2932	16.4961	16.921	18.1105	17.6701	18.6508	P05132;J9JDU9
Pseudopodium-enriched atypical kinase 1	Peak1	4	FALSE	0.0338674	3.32174	9.99871	11.6936	13.9397	8.63677	14.9791	15.0505	14.2058	Q69Z38;A0A087WQ01
Dolichyl-diphosphooligosaccharide--protein glycosyltransferase subunit 1	Rpn1	4	FALSE	0.0339328	1.13003	2.18864	15.4043	16.2741	15.6063	16.87	17.3187	16.486	Q5RKP4;Q8BMR3;Q3U900;Q91YQ5;Q99LY0
Isochorismatase domain-containing protein 1	Isoc1	3	FALSE	0.0346599	4.06547	16.7428	11.5676	14.7143	11.5271	13.8776	19.5348	16.593	Q91V64;Q9D096
40S ribosomal protein SA	Rpsa	15	FALSE	0.0347032	1.18595	2.27514	22.7378	22.8733	23.631	23.7722	24.2495	24.7782	B2CY77;P14206
14-3-3 protein zeta/delta	Ywhaz	7	FALSE	0.0350653	1.41556	2.66764	21.368	19.8964	20.0636	22.4231	21.3918	21.7597	P63101
Eukaryotic initiation factor 4A-III;Eukaryotic initiation factor 4A-III, N-terminally processed	Eif4a3;Gm8994	3	FALSE	0.0350696	1.26877	2.40955	17.3155	16.1909	16.8066	17.5446	17.9178	18.6569	Q91VC3;A2AFK7;E9PV04;A0A0N4SVP8
60S ribosomal protein L17	Rpl17	2	FALSE	0.0359154	3.52535	11.5142	16.3874	16.5507	11.5271	17.5928	18.6967	18.7517	Q6ZWZ7;Q6PHZ1;Q505B1;Q80V08;Q9CPR4
Prohibitin	Phb;1700071K01Rik	5	FALSE	0.0361324	1.35402	2.55624	19.026	18.3353	17.2827	19.465	19.8254	19.4156	P67778;Q3V2K0;Q5SQG5;Q3TV00
60 kDa heat shock protein, mitochondrial	Hspd1	9	FALSE	0.0361422	0.996135	1.99465	17.3213	17.1845	17.69	18.8035	18.2858	18.0948	P63038
Plastin-2	Lcp1	8	FALSE	0.0366077	1.11506	2.16604	16.9811	17.1878	17.4857	17.9421	18.0656	18.992	Q3U9M7;Q3U6N7;Q3TJX0;Q61233;Q3U6Z1
eIF-2-alpha kinase activator GCN1	Gcn1l1	10	FALSE	0.0367668	1.68825	3.22265	11.616	13.0815	13.1607	15.3178	13.5469	14.0582	Q3UHQ5;E9PVA8;Q8CHH7;Q6PGM5;Q8BIX2
Nascent polypeptide-associated complex subunit alpha;Nascent polypeptide-associated complex subunit alpha, muscle-specific form	Naca	2	FALSE	0.0368095	3.9557	15.5162	11.5676	17.2467	17.2749	19.1592	19.9107	18.8863	Q3UK68;Q60817;P70670
Fragile X mental retardation syndrome-related protein 2	Fxr2	14	FALSE	0.036871	2.27997	4.85667	16.1693	16.5777	18.8297	18.4401	19.2932	20.6834	Q3TA75;Q6P5B5;Q9WVR4
Claudin;Claudin-3	Cldn3	3	FALSE	0.0375846	1.7688	3.4077	20.0571	17.8432	17.9349	20.5882	19.807	20.7463	Q3TMQ3;Q545A5;Q9Z0G9
InaD-like protein	Inadl	2	FALSE	0.0376457	3.1774	9.04676	11.5676	16.1722	15.2569	17.1372	16.6901	18.7017	Q3U5G6;F6RSZ8;Q3U191;Q3UGL9;A2ADS6;A2ADL9;Q63ZW7
Inositol 1,4,5-trisphosphate receptor type 1	Itpr1	15	FALSE	0.038073	3.97599	15.7359	9.88132	10.6944	9.30914	13.3852	10.9414	17.4862	P11881
Voltage-dependent anion-selective channel protein 1	Vdac1	2	FALSE	0.0392614	1.44308	2.71901	17.0379	16.0607	15.8543	17.0878	17.5183	18.6759	Q3U6K8;Q3TIG8;Q3THL7;Q60932;F2Z471
KN motif and ankyrin repeat domains 1	Kank1;mKIAA0172	4	FALSE	0.0393322	2.64118	6.23842	11.5676	13.8814	15.6767	15.4577	16.8166	16.7749	Q6AXG6;E9Q238;Q80U69;E9Q944
Centrosomal protein of 131 kDa	Cep131	14	FALSE	0.0401506	2.48425	5.59544	14.2507	14.9851	15.6764	15.804	16.9678	19.5932	B1AXI9;J3QMP9;Q62036
Spectrin alpha chain, non-erythrocytic 1	Sptan1	88	FALSE	0.0407218	1.68562	3.21679	19.5728	19.7638	18.2554	20.06	20.5737	22.0152	P16546;B9EKJ1;B2RXX6;A3KGU7;A3KGU9;A3KGU5;E9Q447;B7ZWK3
ATP-dependent 6-phosphofructokinase, liver type	Pfkl	4	FALSE	0.041369	1.6295	3.09406	14.5581	16.9022	16.3574	17.3142	17.5514	17.8406	P12382;Q8CD98
E3 ubiquitin-protein ligase UBR4	Ubr4	3	FALSE	0.0422151	0.936064	1.9133	12.1588	12.5157	12.2134	12.8222	13.3281	13.5457	A2AN08;F6SSP6
Serine/threonine-protein kinase MARK2	Mark2	5	FALSE	0.043083	1.08501	2.12139	15.7147	16.5908	16.4895	17.0397	17.1523	17.858	E9Q9N6;E9PYX3;A0A0R4J227;A0A0R4J0B1;Q3U3A1;Q3T9A3;F6ZS70;E9QMP6;Q571J8;Q05512
40S ribosomal protein S18	Rps18;Gm10260	6	FALSE	0.0434367	1.40291	2.64435	19.3008	19.0354	19.3079	19.4482	21.0478	21.3569	Q561N5;F6YVP7;P62270;S4R1N6;Q3TW65
Ezrin	Ezr	12	FALSE	0.0437021	1.09334	2.13368	18.7233	17.9411	17.9957	19.8036	18.789	19.3475	Q4KML7;Q3UXR4;Q3UL48;Q3TCP5;P26040;Q8CBU4
Periplakin	Ppl	24	FALSE	0.0437895	1.83803	3.57521	15.8307	15.2727	15.965	16.7102	16.6724	19.1998	G5E898;Q9R269
Importin-7	Ipo7	3	FALSE	0.0440192	2.2394	4.72201	10.0076	13.0504	13.237	13.7113	14.6594	14.6425	Q9EPL8
Integrin beta-1	Itgb1	8	FALSE	0.0440861	1.55521	2.93876	17.1245	16.0035	15.139	18.0864	17.9878	16.8584	P09055
Beta-actin-like protein 2	Actbl2	2	FALSE	0.0442151	3.9719	15.6914	26.7531	20.0966	25.2429	27.8101	27.6286	28.5695	Q8BFZ3
60S ribosomal protein L5	Rpl5	5	FALSE	0.0443448	1.18528	2.27407	17.9659	17.2573	18.4722	18.6226	19.0024	19.6263	Q58EU6;Q3U850;P47962;Q3TKR5;D3YYV8
Fragile X mental retardation protein 1 homolog	Fmr1	3	FALSE	0.0444565	2.93861	7.66673	11.5676	11.5086	14.8917	13.6621	16.3716	16.7501	E9QAS9;Q547R0;E9QAT0;D3Z6U8;E9QNF5;Q6AXB7;E9QAS8;P35922;Q8BPN5;Q8BPK8
A-kinase anchor protein 9	Akap9	4	FALSE	0.04655	1.63794	3.11222	8.7364	9.54587	10.2551	10.137	11.0292	12.2851	E9QQ10;Q70FJ1
Splicing factor 3B subunit 3	Sf3b3	2	FALSE	0.0474998	0.974225	1.96459	14.9536	13.9384	14.4516	15.3055	15.3475	15.6133	B2RSV4;Q921M3
Protein FAM83H	Fam83h	37	FALSE	0.0476404	1.97891	3.94196	18.2063	18.1423	20.9859	21.2587	20.5919	21.4207	Q148V8
60S ribosomal protein L13	Rpl13	4	FALSE	0.0483144	4.65801	25.2465	11.5676	18.6757	19.1828	20.9416	21.4708	20.9879	Q5RKP3;P47963;A0A140T8K8
Bifunctional glutamate/proline--tRNA ligase;Glutamate--tRNA ligase;Proline--tRNA ligase	Eprs	9	FALSE	0.0487283	1.45447	2.74056	14.019	15.8526	14.9962	16.5639	17.0048	15.6624	B9EIU1;Q8CGC7
Inositol 1,4,5-trisphosphate receptor type 3	Itpr3	65	FALSE	0.049081	2.66775	6.35436	15.8929	16.8799	15.8179	17.1224	17.9896	21.4821	P70227
Regulator of nonsense transcripts 1	Upf1	27	FALSE	0.0491724	1.78901	3.45578	16.8767	18.5115	19.5376	19.5992	19.8184	20.8752	Q9EPU0
Phosphatidylinositol 4-phosphate 3-kinase C2 domain-containing subunit alpha	Pik3c2a	3	FALSE	0.0496916	0.958237	1.94293	13.7367	13.3161	12.9163	14.633	14.2423	13.9685	F8VPL2;Q61194
Heterogeneous nuclear ribonucleoprotein A0	Hnrnpa0	2	FALSE	0.0504843	1.328	2.51055	15.7303	15.6972	15.305	16.8969	17.8999	15.9197	Q9CX86
Transitional endoplasmic reticulum ATPase	Vcp	25	FALSE	0.0505862	1.13671	2.19879	18.7535	19.5619	20.3227	20.7555	20.6308	20.662	Q01853;Q8BNF8
Interferon-inducible double-stranded RNA-dependent protein kinase activator A	Prkra	2	FALSE	0.0523625	2.80126	6.97049	11.5676	14.7944	15.9422	15.5246	17.6844	17.499	Q9WTX2
Isocitrate dehydrogenase [NAD] subunit alpha, mitochondrial	Idh3a	4	FALSE	0.0529008	0.956728	1.9409	15.4183	16.112	16.3853	16.9048	16.6989	17.1822	A0A1L1STE6;Q9D6R2
Alpha-actinin-4	Actn4	49	FALSE	0.0530509	2.09918	4.28467	22.3405	22.8602	19.8112	22.8492	23.7857	24.6745	Q3ULT2;P57780;Q3UDJ7;A0A1L1SV25;E9Q2W9
Multiple epidermal growth factor-like domains protein 6	Megf6	5	FALSE	0.0532786	2.40403	5.29279	11.5676	13.9822	15.2667	14.8667	16.0785	17.0834	B1ASH4;A0A0A0MQ83;Q80V70
Anti-dectin-1 15E2 light chain		3	FALSE	0.0535764	-2.79916	0.143671	18.5581	17.0505	17.5639	13.446	13.5586	17.7706	A0A097PUD0;A0A097PUG4
Nucleolin	Ncl	15	FALSE	0.0541564	1.0757	2.10775	19.6711	19.6762	19.4268	20.2086	21.4999	20.2927	Q8CD23;Q3TL52;P09405;Q3TT41;Q3TGR3;Q8CE30;Q9CT46
Formin-like protein 3	Fmnl3	10	FALSE	0.0551077	2.08591	4.24544	15.6215	17.1906	14.0554	18.4902	18.1037	16.5313	Q6ZPF4;D3Z7A7
Protein AF-10	Mllt10	4	FALSE	0.055181	-2.64641	0.159717	16.7943	17.0616	17.8158	13.446	17.328	12.9585	A2AS70;Q5DTL6;O54826;Q8C7B0
Casein kinase I isoform alpha	Csnk1a1	13	FALSE	0.0554985	1.6158	3.06482	19.7296	19.7644	21.9998	22.2789	21.5754	22.487	Q6PJ87;Q3U844;H7BXB1;E9Q4G7;Q3U772;E9Q2U6;E9PWB2;Q8BK63;E9Q3W1;Q3TVX1;F6YBC9
Ras-related protein Rab-7a	Rab7;Rab7a	2	FALSE	0.0557014	0.984171	1.97818	14.8265	14.9516	15.5636	16.6408	15.9095	15.7439	Q4FJQ0;P51150
Src substrate cortactin	Cttn	6	FALSE	0.05669	1.8853	3.6943	19.1201	18.8607	16.3723	19.46	19.7049	20.8441	Q60598;Q921L6;Q8BNA5
Septin-11;Septin-6	Sept11;Sept6	2	FALSE	0.0578102	3.07777	8.44306	16.7547	16.37	11.5271	17.977	18.2419	17.6662	A0A0J9YUV6;A0A0J9YTY0;A0A0J9YUL3;Q8C1B7;A2A3W1;A0A0J9YVA6;Q3UUU4;Q9R1T4
Collagen alpha-1(XI) chain	Col11a1	5	FALSE	0.0581865	3.2282	9.37101	9.33284	14.893	13.5012	14.7713	16.9126	15.7278	Q61245;Q3TTT4
Filamin-B	Flnb	68	FALSE	0.0599082	2.31857	4.98838	17.6908	18.3459	16.4404	18.2346	19.203	21.9952	Q80X90
L-lactate dehydrogenase B chain;L-lactate dehydrogenase	Ldhb	6	FALSE	0.0599753	0.93048	1.90591	18.196	18.6492	19.1333	19.5038	19.3188	19.9473	P16125;D3Z7F0
Destrin	Dstn	4	FALSE	0.0600653	1.34993	2.54899	17.6047	16.9088	16.3657	18.9466	17.2328	18.7495	Q4FK36;Q9R0P5
Calreticulin	Calr	3	FALSE	0.0611263	1.1197	2.17302	15.8896	16.7233	17.1509	17.411	17.364	18.348	Q3UWP8;B2MWM9;P14211
Emerin	Emd	3	FALSE	0.0624486	-2.31468	0.201008	15.6389	17.217	17.2883	16.683	13.5586	12.9585	Q3THM8;B7FAU5;A2AM95;O08579;I7HJS1
Constitutive coactivator of PPAR-gamma-like protein 1	FAM120A;Fam120a	16	FALSE	0.0646682	1.50695	2.84209	16.2836	17.0549	17.8707	17.7307	18.1973	19.802	Q6A0A9;Q3V3S0
Histone H4	Hist2h4;Hist1h4a	3	FALSE	0.0664716	2.1314	4.38143	20.6353	18.9789	17.0875	20.0699	22.133	20.8931	B2RTM0;P62806
Plakophilin-1	Pkp1	4	FALSE	0.0689784	1.53883	2.90559	16.4697	13.6514	14.8623	16.6644	16.4754	16.46	P97350
Protein disulfide-isomerase	P4hb	7	FALSE	0.0699762	0.775361	1.71162	16.6269	17.0836	16.6514	17.2866	17.6709	17.7305	Q3UDR2;Q3URP6;Q3UJA8;Q3UBY9;Q3UA23;Q3TWE3;Q3TIM0;Q3THC3;Q3TF72;P09103;Q3TT76;Q3U738;Q3TGS0
La-related protein 1	Larp1	3	FALSE	0.0703307	1.37065	2.58587	11.5676	12.743	12.5621	12.5885	14.6964	13.6998	Z4YJT3;Q6ZQ58
Heterogeneous nuclear ribonucleoprotein A/B	Hnrnpab	4	FALSE	0.070699	1.0799	2.11389	19.0391	17.8145	17.634	19.0194	19.703	19.0049	Q9D6G1;Q544Z3;Q80XR6;Q3TMZ8;Q20BD0;Q99020
40S ribosomal protein S21	mCG_6739;Rps21	3	FALSE	0.0728618	1.05463	2.07718	20.0105	18.8612	19.2779	20.4227	19.8372	21.0536	Q8C1L7;Q9CQR2
Histone H1.2;Histone H1.3;Histone H1t;Histone H1.4	Hist1h1c;Hist1h1d;Hist1h1t;Hist1h1e	2	FALSE	0.072881	3.93612	15.307	19.1928	17.5374	11.5271	19.9862	20.6771	19.4023	Q5SZA3;Q3U292;Q149Z9;P15864;P43277;I7HFT9;Q07133;P43274
Ras GTPase-activating protein-binding protein 2	G3bp2	4	FALSE	0.0788522	1.3744	2.5926	15.8185	16.0157	16.6878	18.2427	16.146	18.2565	Q3U931;Q542W3;Q3U541;Q3U6B1;P97379;A0A0J9YTQ8
Probable ATP-dependent RNA helicase DDX6	Ddx6	8	FALSE	0.0807794	1.66174	3.16399	16.741	17.4203	19.155	18.678	18.93	20.6935	P54823
V-type proton ATPase subunit E 1	Atp6v1e1	4	FALSE	0.0812792	1.6036	3.039	18.732	17.566	16.0926	20.0854	18.4336	18.6824	A0A0N4SW07;P50518;A0A0N4SW34;A0A0N4SWA3
Protein disulfide-isomerase A6	Pdia6	5	FALSE	0.0815296	0.895566	1.86034	16.6957	17.7042	17.456	17.883	18.0296	18.6301	Q3THH1;Q922R8;Q3TML0;Q3TJL8;Q9DAB4
Mitotic checkpoint protein BUB3	Bub3	2	FALSE	0.0820997	2.2838	4.8696	11.5676	15.1293	16.1192	16.4546	16.6579	16.5549	A0A140LIM5;A0A140LHA2;Q9WVA3;A0A140LJ21
Collagen alpha-1(XVIII) chain;Endostatin	Col18a1	2	FALSE	0.0844215	1.39272	2.62574	12.0284	13.6429	12.5241	13.446	13.5586	15.369	E9QPX1;P39061
Spectrin beta chain	Sptbn2	21	FALSE	0.0846392	2.32303	5.00384	16.2399	16.3193	12.6654	16.1369	17.2901	18.7667	Q68FG2;Q3UGZ4;Q6A087
Staphylococcal nuclease domain-containing protein 1	Snd1	6	FALSE	0.0854355	1.30245	2.46648	16.47	16.2009	15.1122	16.1383	17.3799	18.1723	Q3UZI3;Q3TW51;Q78PY7;Q3TRW3;Q3TJ56
Cold shock domain-containing protein E1	Csde1	2	FALSE	0.0864315	1.94454	3.84916	12.976	12.8357	15.4536	15.4668	14.4126	17.2196	Q3U672;A0A0G2JF72;Q8R3R1;Q8JZN2;Q3U4S7;Q3TXH7;Q3U1S6;Q80TP8;Q91W50;A0A0G2JDJ7;A0A0G2JE62;Q3UJ74;Q05C63
Actin-related protein 2/3 complex subunit 1A	Arpc1a	5	FALSE	0.0877424	1.28881	2.44327	18.4364	18.0209	16.8049	19.4392	17.993	19.6965	Q9R0Q6;A0A0G2JF52
Nestin	Nes	29	FALSE	0.0888392	1.82827	3.55111	15.9164	16.525	16.9519	17.5026	16.9633	20.4122	Q6P5H2
Annexin;Annexin A6	Anxa6	6	FALSE	0.0912668	1.8793	3.67895	11.5344	14.8842	14.9908	16.0273	15.218	15.8019	Q3UI56;P14824;Q99JX6;Q3TUI1;F8WIT2;Q3UDK4;Q8CEX0;Q3V2Z4
Constitutive coactivator of PPAR-gamma-like protein 2	Fam120c	2	FALSE	0.0919878	1.44631	2.7251	12.2898	12.5465	13.5962	13.446	13.5586	15.7669	Q3V3X9;B7ZW94;Q8C3F2
Immunoglobulin kappa variable 8-28	scFv B8E5;Igkv8-28	2	FALSE	0.0933976	-0.730801	0.602569	19.7676	19.0072	19.31	18.686	18.4409	18.7655	Q6KB05;A0A075B5N3;A0A0G2JE47
ATP synthase subunit d, mitochondrial	Gm10250;Atp5h	4	FALSE	0.0942004	0.88952	1.85256	18.9328	17.6022	18.228	19.4533	18.9234	19.0549	G3X9L6;Q9DCX2;B1ASE2
TAR DNA-binding protein 43	Tardbp	3	FALSE	0.0951919	0.722944	1.65055	18.2459	17.8905	17.9717	18.364	18.823	19.0899	A0A087WR97;Q8BUM1;Q544R5;Q921F2;A0A087WRP4;H3BJV1;A0A087WSH7;A0A087WQA5;A0A087WRZ5;Q05C33;Q8R0B4;C9DT14;Q8BLD4;Q6VYI5;Q6VYI4;D2KPZ5
Charged multivesicular body protein 4b	Chmp4b	4	FALSE	0.0956142	3.50261	11.3342	18.8845	17.5306	11.5271	20.2955	18.9092	19.2454	Q9D8B3
Superkiller viralicidic activity 2-like 2	Skiv2l2	3	FALSE	0.0972734	2.23733	4.71523	11.5676	15.4381	15.3279	17.123	16.9287	14.9938	Q8BVK1;Q8BVI7;Q9CZU3;Q8BTX6
Monofunctional C1-tetrahydrofolate synthase, mitochondrial	Mthfd1l	2	FALSE	0.0979526	0.943376	1.92302	11.5573	12.8036	13.0883	13.2779	13.5586	13.443	Q3V3R1
Major vault protein	Mvp	35	FALSE	0.0995691	1.04119	2.05793	22.4711	21.0343	21.2947	23.3512	22.2787	22.2938	Q3THX5;E9Q3X0;Q8C2S9;Q3U7S9
40S ribosomal protein S8	Rps8	4	FALSE	0.0996728	1.11884	2.17172	18.0516	17.7437	18.4414	18.0322	19.5461	20.015	Q5M9L9;Q497E9;P62242;Q9CRJ5;Q3UJU6;Q9CQW4;Q3UA25
Rab GDP dissociation inhibitor beta	Gdi2	5	FALSE	0.0996993	0.790608	1.7298	15.0421	16.1685	15.5683	16.2754	16.3511	16.5242	Q3UUX9;Q3UC72;Q3UPA3;Q61598;Q3TIY6
40S ribosomal protein S15a	Rps15a	3	FALSE	0.102311	1.21091	2.31483	20.6764	20.6229	20.407	20.4294	22.0777	22.8319	D3YVB4;D3Z712;F8WJ41;Q5M9M4;P62245
Protein disulfide-isomerase A3	Pdia3	10	FALSE	0.104804	0.863461	1.8194	17.6208	18.3154	18.6604	18.6528	18.9041	19.63	P27773
Sarcoplasmic/endoplasmic reticulum calcium ATPase 2	Atp2a2	6	FALSE	0.105437	1.10203	2.14657	15.1952	15.5922	14.8195	16.7097	15.1309	17.0724	Q5DTI2;O55143;O54994
Anaphase-promoting complex subunit 5	Anapc5	2	FALSE	0.106173	0.972064	1.96165	10.8533	12.2229	11.3178	13.0511	12.3888	11.8703	Q3U5Y4;A0A0G2JE03;Q3UFC2;Q3TXL9;Q3TGH0;Q3U981;Q3TWF7;A0A0G2JDM7;Q3THU3;Q8BTZ4;A0A0G2JG78;A0A0G2JFH0;A0A0G2JDE8
Prohibitin-2	Phb2	11	FALSE	0.108152	1.08063	2.11495	19.9543	18.7535	17.9183	20.0305	20.2768	19.5607	Q3V235;O35129;F6QPR1;Q3V2V2;F6Q8V7
Tetratricopeptide repeat protein 7A	Ttc7;Ttc7a	3	FALSE	0.108416	1.70728	3.26545	13.5913	13.4391	13.1268	15.6435	16.677	12.9585	Q8C9T8;D3Z0R8;Q8BGB2;Q3TNI8
Eukaryotic initiation factor 4A-I;Eukaryotic initiation factor 4A-II;Eukaryotic initiation factor 4A-II, N-terminally processed	Eif4a1;Eif4a2	8	FALSE	0.110626	0.674116	1.59562	19.0156	19.4192	19.3464	19.704	19.799	20.3005	Q3TLL6;Q4FZL1;Q5F2A7;Q3UXC2;Q3TFG3;P60843;Q3TSJ4;Q78WR5;Q3TGK7;Q3U8I0;Q8BTU6;Q52KC1;P10630
Fragile X mental retardation syndrome-related protein 1	Fxr1	5	FALSE	0.113385	1.38477	2.61131	16.2845	15.5438	17.512	16.8172	17.5532	19.1243	A0A0G2JEP0;Q61584;A0A0H2UH27
Zinc transporter 7	Slc30a7	4	FALSE	0.115731	-0.817716	0.567339	20.1103	19.882	19.7123	19.7932	18.438	19.0201	Q9JKN1
Protein LSM14 homolog B	Lsm14b	3	FALSE	0.117576	1.57098	2.97107	14.3092	14.7046	16.8658	15.6022	17.0182	17.9723	Q8CGC4
ADP-ribosylation factor 1;ADP-ribosylation factor 3;ADP-ribosylation factor 2	Arf3;Arf1;Arf2	3	FALSE	0.117908	0.636633	1.5547	18.066	17.811	17.6831	18.45	18.2514	18.7686	Q3U344;P84078;P61205;Q8BSL7
Bifunctional UDP-N-acetylglucosamine 2-epimerase/N-acetylmannosamine kinase;UDP-N-acetylglucosamine 2-epimerase (hydrolyzing);N-acetylmannosamine kinase	Gne	3	FALSE	0.119283	-0.655515	0.634849	21.4857	21.3665	22.0346	20.8171	20.9818	21.1213	G3UZ98;G3UYD5;G3UX23;Q3TCI8;Q3UW64;Q91WG8
Fatty acid-binding protein, epidermal	Fabp5	3	FALSE	0.12047	-1.03749	0.487174	19.4352	18.1804	19.6044	18.4248	17.1611	18.5217	Q497I3;Q05816;Q3TLH6
Ladinin-1	Lad1	10	FALSE	0.121022	3.37591	10.3813	15.8309	17.4384	11.5271	15.9776	17.4227	21.5238	P57016;Q8R3D5
Leucine-rich repeat flightless-interacting protein 2	Lrrfip2	4	FALSE	0.123427	2.77168	6.82904	16.9573	16.439	11.5271	19.1177	18.287	15.8337	A0A0R4J169;E9QN52;A0A0G2JEP4;A0A0G2JFV5;A0A0G2JDR6;A0A1L1SVG1;A0A1L1SQW1;A0A1L1SSC0;Q91WK0;A0A0G2JGZ1;Q8C062
Vigilin	Hdlbp	4	FALSE	0.128178	1.67402	3.19102	11.5676	14.781	14.7252	14.3587	15.8528	15.8843	A0A087WP83;Q3V1M8;Q3U4Z7;Q8VDJ3;Q8BX68
Alpha-enolase;Enolase	EG433182;Eno1	12	FALSE	0.128422	0.644058	1.56272	19.8876	20.0258	20.4543	20.829	20.4603	21.0107	Q5FW97;P17182;Q6PHC1;B0QZL1;Q8CF78
Fructose-bisphosphate aldolase;Fructose-bisphosphate aldolase A	Aldoa	11	FALSE	0.129049	0.61766	1.53438	20.2912	20.75	20.67	21.1994	20.9528	21.4121	Q5FWB7;P05064;A6ZI44;Q6NY00;D3YWI1;A0A0U1RPN8
RNA-binding protein 47	Rbm47	5	FALSE	0.132337	1.53032	2.88849	14.4694	15.8006	15.5085	14.8528	17.3405	18.1761	D3YXZ5;Q91WT8
Sodium/potassium-transporting ATPase subunit beta-1	Atp1b1	2	FALSE	0.137587	2.46676	5.52802	16.6349	16.5261	11.5271	18.2976	17.9178	15.873	Q545P0;Q3TV47;Q3TSQ1;P14094;A0A0A6YX05;Q3TRA6
V-type proton ATPase subunit B, brain isoform	Atp6v1b2	2	FALSE	0.143187	1.11712	2.16914	11.5676	12.4108	11.5271	14.3249	11.9665	12.5655	A0A1S6GWG6;P62814
Eukaryotic translation initiation factor 3 subunit F	Eif3f	6	FALSE	0.145033	0.638631	1.55685	19.265	19.0736	19.8864	19.9787	19.8757	20.2865	Q6IRT4;Q8BTW2;Q3U8X1;Q9DCH4;Q3UVY8
Eukaryotic translation initiation factor 3 subunit M	Eif3m	12	FALSE	0.14733	0.588912	1.50411	18.9953	18.6199	19.3042	19.5572	19.634	19.4949	Q99JX4;A2A702
Deubiquitinating protein VCIP135	Vcpip1	10	FALSE	0.150938	0.578294	1.49308	19.6301	19.417	19.7051	20.2169	19.8389	20.4312	A0A0R4J0M9;Q80T83;Q8CDG3;Q05DM9;Q3UMT4
Replication factor C subunit 4	Rfc4	3	FALSE	0.154417	1.02724	2.03811	15.4785	14.3115	15.8013	15.1427	16.5719	16.9584	Q3UI84;Q99J62
Small nuclear ribonucleoprotein E	Snrpe	2	FALSE	0.156745	2.64067	6.23622	18.2749	17.2281	11.5271	18.4536	18.4318	18.0668	P62305;E9Q0W8;E9Q4F4
Kinesin-like protein;Kinesin-like protein KIF2A	Kif2a	4	FALSE	0.159293	1.46692	2.76431	13.15	15.3858	14.4882	14.6388	15.1722	17.6136	F8VQ42;E0CZ72;P28740
LEM domain-containing protein 2	Lemd2	10	FALSE	0.163393	-0.697103	0.616809	18.9116	19.821	18.9859	18.5261	19.0129	18.0881	Q6DVA0
Transcription factor AP-2 gamma	Tfap2c	7	FALSE	0.166078	0.814912	1.75919	18.0413	18.5462	16.9537	18.4847	18.3407	19.1606	Q3URU7;A0A023UF19;Q3ULB3;A2APA8;Q61312
Poly [ADP-ribose] polymerase	Parp4	11	FALSE	0.168506	0.920255	1.89245	16.4674	15.4966	16.1136	18.1051	16.4599	16.2735	Q6A0B1;E9PYK3
Ester hydrolase C11orf54 homolog		4	FALSE	0.170817	1.29196	2.4486	16.0691	16.4139	17.56	18.8178	16.176	18.9249	A0A1L1SSF8;Q91V76
Peptidoglycan-recognition protein;Peptidoglycan recognition protein 1	Pglyrp1	5	FALSE	0.171315	0.684031	1.60662	23.5609	24.3142	23.0275	24.2921	24.5678	24.0948	Q4FK86;O88593
ATP-dependent RNA helicase A	Dhx9	10	FALSE	0.172152	0.999202	1.99889	16.2694	15.1628	16.1848	15.5863	17.4981	17.5302	A0A087WPL5;E9QNN1;O70133;Q3UR42
Voltage-dependent anion-selective channel protein 2	Vdac2	3	FALSE	0.176083	1.80011	3.48248	16.6997	16.2935	13.6332	15.239	17.6934	19.0944	G3UX26;Q60930;D3YZT5
Casein kinase I isoform delta;Casein kinase I isoform epsilon	Csnk1d;Csnk1e	5	FALSE	0.176184	0.88523	1.84706	17.1483	17.5984	18.6829	18.2401	18.2774	19.5678	Q3UBT6;Q3USK2;Q9DC28;Q3TYE1;Q9QUI3;Q9JMK2
Absent in melanoma 1	Aim1	39	FALSE	0.176858	1.55644	2.94127	18.9381	17.9982	19.0469	18.3135	19.8432	22.4958	E9PVP1;A0A0G2JG52
Granulins;Acrogranin;Granulin-1;Granulin-2;Granulin-3;Granulin-4;Granulin-5;Granulin-6;Granulin-7	Grn	2	FALSE	0.184134	0.986232	1.981	18.0217	15.9629	16.0044	18.295	17.276	17.3767	H3BJE0;H3BJ90;Q544Y8;Q3UC19;Q3TVQ3;Q3U9K2;Q9D2V3;Q3UD85;Q3UAJ3;Q3U9N4;Q3U8W3;Q3U5Q6;Q3TW77;P28798;Q3TX66;Q3TWT4
Heterogeneous nuclear ribonucleoprotein D0	Hnrnpd	3	FALSE	0.189146	0.720754	1.64804	19.8314	18.9852	18.9205	19.3002	20.6206	19.9786	E9Q5B6;F6ZV59;G5E8G0;G3X9W0;Q60668;Q3UXC8
ATP-dependent RNA helicase Dhx29	Dhx29	3	FALSE	0.192418	1.25746	2.39074	11.819	11.638	14.5672	13.446	13.5586	14.7921	Q6PGC1
Plectin	Plec	183	FALSE	0.224886	1.17104	2.25174	20.9211	20.2108	20.2809	21.0411	20.2393	23.6455	Q6S388;Q6S392;Q6S393;Q6S387;Q6S385;Q9QXS1;Q6S390;E9Q3W4
PH and SEC7 domain-containing protein 3	Psd3	5	FALSE	0.229481	1.70623	3.26307	14.3163	15.1605	13.5764	17.5613	17.652	12.9585	A0A1D5RLK2;Q2PFD7;F6Z9E6;A0A1D5RMH7
Chloride intracellular channel protein;Chloride intracellular channel protein 1	Clic1	6	FALSE	0.23075	0.526924	1.44085	16.9946	17.6815	17.5639	17.5499	17.9727	18.2981	Q542F1;Q9Z1Q5;Q3TIP8
Calcium/calmodulin-dependent protein kinase type II subunit delta	Camk2d	4	FALSE	0.234596	1.56187	2.95237	13.4992	15.795	13.6938	13.446	16.3748	17.8528	E9Q1W0;E9Q1T1;A0A0G2JGS4;Q6PHZ2;Q8CCM0;E9Q1V9;Q8C8X9
Hypoxia up-regulated protein 1	Hyou1	5	FALSE	0.24918	1.37213	2.58852	11.7036	13.9637	13.8143	15.6611	15.6585	12.2785	Q9JKR6;Q8VCI2
E3 ubiquitin-protein ligase TRIM21	Trim21	17	FALSE	0.254262	0.450949	1.36694	24.465	23.9006	24.1834	24.7025	24.3829	24.8164	Q921V6;Q62191;Q3UCL2;Q3U7K7
D-3-phosphoglycerate dehydrogenase	Phgdh	6	FALSE	0.254939	0.580048	1.4949	16.6657	17.821	17.1667	17.273	18.2052	17.9153	Q61753
THO complex subunit 4;Aly/REF export factor 2	Alyref;Alyref2;Refbp2	2	FALSE	0.255344	0.496324	1.41062	17.3609	18.0078	17.9734	17.9743	18.1606	18.6961	O08583;Q4KL64;G3X9I4;D9J342;Q9JJW6
Neurabin-2	Ppp1r9b	4	FALSE	0.267464	1.90091	3.73449	16.7113	16.4974	11.5271	16.6206	15.1087	18.7092	Q6R891
Erlin-2	Erlin2	14	FALSE	0.269947	0.862999	1.81882	21.9354	21.2222	19.3739	21.3248	21.4491	22.3466	Q8BFZ9;A0A1B0GSD8
Replication protein A 32 kDa subunit	Rpa2	2	FALSE	0.270198	-0.478053	0.717946	18.1578	18.4763	18.9925	18.1317	17.7355	18.3252	Q99KL9;Q3TE40;Q62193;F6V8R7
Histone H2A;Histone H2A type 1-H;Histone H2A.J;Histone H2A type 2-C;Histone H2A type 1-K;Histone H2A type 1-F;Histone H2A type 3;Histone H2A type 2-A;Histone H2A type 2-B;Histone H2AX	Hist1h2al;Hist1h2ah;Hist1h2aa;Hist2h2ac;Hist2h2aa1;Hist1h2ad;Hist3h2a;H2A;H2afj;Hist1h2ak;Hist1h2af;H2afz;Hist2h2ab;H2afx	2	FALSE	0.278419	1.13577	2.19736	21.5607	18.9878	18.5402	19.7309	22.1317	20.6333	F8WIX8;A0A0N4SV66;A0AUV1;A3KPD0;Q8CGP4;Q149V4;C0HKE9;C0HKE8;C0HKE7;C0HKE6;C0HKE5;C0HKE4;C0HKE3;C0HKE2;C0HKE1;B2RWH3;B2RVF0;A2AB79;Q64426;Q8CGP6;Q8R1M2;Q64523;Q8CGP7;Q8CGP5;Q8BFU2;Q6GSS7;Q61668;G3UWL7;Q64522;P27661
Eukaryotic translation initiation factor 3 subunit G	Eif3g	3	FALSE	0.282101	0.796344	1.73669	16.3368	16.674	17.1376	18.1001	16.044	18.3933	Q544H0;Q3THA0;Q9Z1D1
Aspartate aminotransferase, mitochondrial	Got2	5	FALSE	0.28315	-1.07793	0.473708	14.7164	16.8708	16.7969	15.0259	13.5586	16.5658	P05202
6-phosphogluconate dehydrogenase, decarboxylating	Pgd	2	FALSE	0.285077	-1.01211	0.495821	14.5416	14.1409	14.2755	15.3812	12.1458	12.3946	Q91V28;Q3UAG2;Q9DCD0;Q91YT9
CD177 antigen	Cd177	4	FALSE	0.286302	-0.976274	0.508291	14.9217	16.1248	15.4466	14.3851	16.2206	12.9585	Q8R2S8;Q9D0T8
Kinesin-like protein KIF23;Kinesin-like protein	Kif23	9	FALSE	0.287204	1.89852	3.72831	17.0372	17.2194	11.5271	18.2271	17.9251	15.327	E9Q5G3;Q05DU6;A0A1L1SRP4
Rac GTPase-activating protein 1	Racgap1	4	FALSE	0.291882	1.54185	2.91168	16.4831	16.2095	11.5271	15.8962	17.3229	15.6262	Q9WVM1
Phosphoserine aminotransferase	Psat1	6	FALSE	0.294857	-1.32488	0.399182	16.1607	18.2242	17.9978	17.6091	13.5586	17.2404	Q8BTJ1;Q543K5;Q3ULZ3;Q99K85;Q3U6K9
ATP synthase subunit delta, mitochondrial	Atp5d	2	FALSE	0.296718	0.748934	1.68055	21.0641	18.9038	19.0773	20.9722	20.0514	20.2683	Q9DCZ0;Q9D0J2;Q4FK74;Q9D3D9
Fructose-bisphosphate aldolase C	Aldoc	15	FALSE	0.298697	0.513409	1.42742	19.8458	20.5811	20.5892	20.6835	20.3772	21.4956	P05063
Caprin-1	Caprin1	8	FALSE	0.316684	0.924968	1.89864	19.1805	20.3903	21.4092	20.3782	20.5373	22.8394	Q3UFZ6;Q60865
Vimentin	Vim	27	FALSE	0.319246	1.05092	2.07185	21.3919	21.0673	20.854	20.9051	21.0432	24.5176	Q5FWJ3;Q3U6S1;P20152;Q3V2S4;Q3TFD9;A0A0A6YWC8;Q3TWV0;Q3UAX1;Q3UD36
Allograft inflammatory factor 1-like	Aif1l	3	FALSE	0.328425	2.0719	4.20441	18.2358	17.9472	11.5271	15.7116	18.3063	19.9078	A0A0A6YWH2;Q9EQX4
ATP-dependent RNA helicase DDX39A;Spliceosome RNA helicase Ddx39b	Ddx39;Ddx39a;Ddx39b	2	FALSE	0.328819	-0.500015	0.707099	14.616	14.4769	15.1225	13.446	14.7718	14.4976	Q3UVN0;Q3U837;Q3T9L0;A0A1S6GWH2;Q8VDW0;Q9Z1N5;D6RHT5;Q3UAF1;Q3TB18;Q3TPL7;Q3TIE4
Single-stranded DNA-binding protein;Single-stranded DNA-binding protein, mitochondrial	Ssbp1	4	FALSE	0.331761	-0.721202	0.606592	17.6604	19.0407	18.1084	17.6246	16.345	18.6762	Q8R2K3;Q9CYR0
ATP synthase subunit beta, mitochondrial	Atp5b	25	FALSE	0.339135	0.436365	1.35319	23.6965	22.6453	23.2328	23.9882	23.4815	23.414	P56480
Annexin;Annexin A2	Anxa2	16	FALSE	0.344563	0.535776	1.44972	20.4597	19.0455	19.2588	20.5102	20.3476	19.5135	Q542G9;P07356;Q3UCD3;Q9CZI7;B0V2N7;B0V2N8;Q99KH3;B0V2N5
U5 small nuclear ribonucleoprotein 200 kDa helicase	Snrnp200	2	FALSE	0.346172	-0.544559	0.685601	11.5676	12.4108	11.5271	12.239	10.8237	10.8091	Q6P4T2;Q7TMG2;Q8BYH6
ELAV-like protein;ELAV-like protein 1	Elavl1	5	FALSE	0.348212	0.553102	1.46724	19.3734	18.8229	19.8302	19.121	19.7542	20.8107	Q8BW03;Q8BM84;Q3UFF9;P70372;Q8BTQ1;Q3TT05;Q8BVF8
Nucleoside diphosphate kinase;Nucleoside diphosphate kinase B;Nucleoside diphosphate kinase A	Nme2;Gm20390;Nme1	2	FALSE	0.352285	-0.48463	0.71468	18.3534	16.9929	17.6929	16.7008	17.529	17.3555	B0LAA8;Q5NC82;E9PZF0;Q01768;Q5NC80;Q5NC81;Q8R4B4;P15532
Annexin;Annexin A3	Anxa3	6	FALSE	0.355767	-0.741496	0.598119	16.8044	16.4552	18.0145	16.5038	15.0113	17.5346	Q8C1X9;Q3U737;O35639;Q3TET3;Q3TLP4;Q3TFK4;A0A0G2JDV9
Aurora kinase B	Aurkb	3	FALSE	0.358794	1.33586	2.52426	16.6312	16.5228	11.5271	16.681	16.2184	15.7893	O70126
Cleavage and polyadenylation specificity factor subunit 5	Nudt21	3	FALSE	0.361979	-1.31892	0.400834	17.7631	17.745	17.4553	18.1468	17.9014	12.9585	A0A1D5RLS2;A0A1D5RM23;Q9CQF3;Q9CZQ0
Lamina-associated polypeptide 2, isoforms beta/delta/epsilon/gamma	Tmpo	5	FALSE	0.362929	-0.445062	0.734553	19.7352	20.5209	20.8787	20.3683	19.8972	19.5341	Q3UR33;Q61029;Q3U955;Q3U7B3;Q3TNH0
Prostaglandin G/H synthase 1;Prostaglandin G/H synthase 2	Ptgs1;Ptgs2	2	FALSE	0.369453	0.831355	1.77936	11.5676	12.969	13.0311	14.8706	13.4965	11.6948	Q3TJN9;Q543T1;Q3UZ23;P22437;Q3UMR6;Q05769
Electron transfer flavoprotein subunit alpha, mitochondrial	Etfa	2	FALSE	0.379492	-0.685673	0.621716	12.2795	14.5207	14.9936	13.446	13.232	13.0588	Q99LC5
Polyadenylate-binding protein-interacting protein 1	Paip1	2	FALSE	0.381766	-0.96272	0.513089	16.9285	15.562	17.475	13.446	16.6513	16.9801	D3Z3J6;G3UYE5;F6Y616;Q8VE62;G3UZ67
Activated RNA polymerase II transcriptional coactivator p15	Sub1	2	FALSE	0.38347	-1.67611	0.312924	19.6844	19.9745	19.3028	13.446	20.6598	19.8276	P11031
DNA helicase;DNA replication licensing factor MCM7	Mcm7	3	FALSE	0.389947	0.950381	1.93238	10.7068	14.1712	13.9737	13.851	12.8999	14.952	Q3UDI8;Q3U4T8;Q3V122;Q61881;D3Z6N3
Try10-like trypsinogen	Gm5409;Try10	2	FALSE	0.396581	0.349415	1.27404	21.2803	20.6223	20.4419	21.296	21.1246	20.9721	Q7M754;Q792Z1
Semaphorin-3D	Sema3d	3	FALSE	0.401339	0.990365	1.98669	13.3007	12.4416	11.1662	12.5246	15.68	11.675	A0A0G2JDP8;Q8BMF6;Q8BH34;Q8BKQ6
Pyruvate dehydrogenase E1 component subunit beta, mitochondrial	Pdhb	4	FALSE	0.407073	0.669573	1.5906	16.3055	15.5625	14.4335	15.3808	17.4991	15.4303	Q9D051
Retinol-binding protein 1	Rbp1	3	FALSE	0.410453	-1.06575	0.477723	17.4172	17.5272	17.4388	16.9003	13.5586	18.727	Q58EU7;Q00915
Argininosuccinate synthase	Ass1;Gm5424	21	FALSE	0.416959	-0.317049	0.80271	24.6939	24.8669	24.2577	24.323	24.4928	24.0517	Q3UJ34;Q3UEJ7;P16460;J3QNG0
Nesprin-2	Syne2	2	FALSE	0.436546	0.548097	1.46216	10.557	12.4108	10.2104	12.0103	11.8002	11.012	E9QP46;Q6ZWQ0;Q8K147;D5FT67;Q7TPP1;Q6PI66;F6W8R9;Q76KB5;Q6DFZ2
Keratin, type II cytoskeletal 8	Krt8	43	FALSE	0.442986	0.699593	1.62405	26.5854	24.6225	27.0972	26.3967	25.8455	28.1616	P11679
YTH domain-containing family protein 3	Ythdf3	2	FALSE	0.443469	0.857123	1.81142	15.6088	13.6277	14.5086	15.1966	13.5586	17.5614	Q7TN20;Q8BYK6
Serine/arginine-rich splicing factor 1	Srsf1	3	FALSE	0.45104	1.40993	2.65725	18.3167	17.0742	11.5271	16.6244	18.6225	15.9009	H7BX95;Q6PDM2;F7AI47
RNA binding motif protein, X-linked-like-1;RNA-binding motif protein, X chromosome;RNA-binding motif protein, X chromosome, N-terminally processed	Rbmx;Rbmxl1	3	FALSE	0.468305	0.59752	1.51311	19.6288	16.8287	17.8156	17.8813	19.1146	19.0698	A2AFI4;A2AFI3;Q91VM5;Q9WV02
Annexin A5	Anxa5	2	FALSE	0.468398	-0.543995	0.685869	14.7285	14.6162	15.1793	13.446	13.5586	15.8875	P48036;A0A0G2JGQ0
DNA ligase;DNA ligase 3	Lig3	5	FALSE	0.468488	-0.668047	0.629358	15.6251	15.4583	15.733	13.1838	14.8436	16.7849	Q3UC82;Q3U1F0;Q80ZH7;K4DI59;P97386;B1AT03
CCR4-NOT transcription complex subunit 1	Cnot1	8	FALSE	0.477755	1.07538	2.10728	15.8463	12.4755	15.9857	14.9295	14.0294	18.5747	B7ZWL1;B2RXR3;A0A1D5RMJ8;Q6ZQ08
Cell division cycle protein 23 homolog	Cdc23	5	FALSE	0.47896	0.344828	1.27	16.0141	15.3618	15.4654	16.6884	15.4782	15.7092	A0A0R4J1W7;Q8BGZ4;Q3TEF0;G3X8W7
Macrophage-capping protein	Capg	4	FALSE	0.488058	-0.958088	0.514739	17.3817	17.5692	18.1993	17.9459	13.5586	18.7715	Q99LB4;Q3UJ44;Q3TNN6;P24452
Vacuolar protein sorting-associated protein 35	Vps35	5	FALSE	0.493808	0.59742	1.51301	11.9216	14.5929	14.8064	15.0147	14.0291	14.0694	Q3TRJ1;Q3TKU6;Q3TJ43;Q9EQH3;Q3UQJ1
Desmoplakin	Dsp	34	FALSE	0.509871	0.461463	1.37694	18.8942	16.3998	17.1764	17.9076	18.1961	17.7511	E9Q557;E9PZW0
Enhancer of rudimentary homolog	Erh	2	FALSE	0.512858	0.330599	1.25754	20.7556	20.9751	19.8869	20.2936	21.3648	20.951	Q4FZH7;P84089;G3UW85
Barrier-to-autointegration factor;Barrier-to-autointegration factor, N-terminally processed	Banf1	4	FALSE	0.532099	-0.276196	0.825766	22.4445	22.2006	21.5864	22.0003	22.0632	21.3394	O54962
Ig gamma-2A chain C region, A allele;Ig gamma-2A chain C region, membrane-bound form	Igh;Ighg;Igh-1a	6	FALSE	0.538973	-0.246475	0.842953	21.861	21.1668	21.6258	21.3147	21.0228	21.5766	Q6PJA7;Q6PIP8;Q6PF95;Q6PJB2;Q569W9;Q505N9;Q66K04;P01863;P01865;Q5R3X3
Gelsolin	Gsn	2	FALSE	0.541262	0.782648	1.72029	15.746	15.353	13.755	17.2088	17.0346	12.9585	Q6PAC1;Q3UCW8;Q3TGJ9;P13020;Q3U9Q8;A0A0J9YUQ8;A0A0J9YUJ8;A6PWS5
Phosphoglycerate kinase 1;Phosphoglycerate kinase	Pgk1	8	FALSE	0.552387	0.321966	1.25003	18.1345	19.4416	18.7469	19.0251	18.5218	19.7421	P09411;S4R2M7
Translationally-controlled tumor protein	Tpt1	2	FALSE	0.554227	0.216814	1.16216	16.4703	16.6619	16.68	17.0279	16.9097	16.525	P63028;D3YU75
Keratin, type II cytoskeletal 2 oral	Krt76	2	FALSE	0.560999	-1.31727	0.401295	23.0769	17.1895	17.0811	21.6238	15.765	16.0068	Q3UV17
Nuclear valosin-containing protein-like	Nvl	5	FALSE	0.565337	0.57519	1.48987	13.0336	13.1122	15.8904	13.446	14.5323	15.7836	Q9DBY8
Heterogeneous nuclear ribonucleoprotein A3	Gm6793;Hnrnpa3;Gm9242	5	FALSE	0.572753	0.424639	1.34224	19.4194	17.1728	17.656	17.6491	19.2495	18.6237	B2RXM2;Q0VG47;J3QNY1;Q6PFA7;Q6P6I7;A2AL12;Q5FB19;Q3UZG3;Q8BG05
Ras-related protein Rab-11A;Ras-related protein Rab-11B	Rab11b;Rab11a	4	FALSE	0.573151	0.307925	1.23793	19.1828	18.1409	17.8585	19.2138	18.8305	18.0617	G3UY29;E9Q3P9;F8WGS1;Q0PD45;Q78ZJ8;A0A068BFR3;P62492;P46638;G3UZL4;Q3UZ37;G3UZD3
Bcl-2-associated transcription factor 1	Bclaf1	2	FALSE	0.573471	0.822107	1.76799	15.7547	16.2516	16.1815	13.446	19.0751	18.133	Q3TRC6;A0A087WRN1;Q3TSZ0;A0A087WQA0;Q3UR37;F8WI22;Q3UDL9;Q8K019;Q05C67
Brain-specific angiogenesis inhibitor 1-associated protein 2-like protein 1	Baiap2l1	4	FALSE	0.581604	-0.390682	0.762769	13.8087	15.6102	15.4731	15.1769	13.578	14.965	Q9DBJ3
Transketolase	Tkt	10	FALSE	0.59164	0.228482	1.1716	19.0678	19.0843	19.5812	19.6642	18.9447	19.8099	P40142
Replication factor C subunit 3	Rfc3	3	FALSE	0.604175	-0.360858	0.778701	15.3208	15.3649	15.4604	15.4802	13.5586	16.0247	Q8BY26;Q3TKD1;Q8R323
Protein-glutamine gamma-glutamyltransferase 2	Tgm2	3	FALSE	0.609616	0.266413	1.20281	15.0023	15.5276	15.5683	15.1538	15.2052	16.5385	P21981
Leucine--tRNA ligase, cytoplasmic	Lars	2	FALSE	0.610253	0.429814	1.34706	11.5676	12.1892	9.13947	11.3913	11.7463	11.0482	Q7TSZ3;Q6ZPT2;Q8BMJ2;Q9CQM4
Protein arginine N-methyltransferase 1	Prmt1	6	FALSE	0.615521	0.274012	1.20917	18.5306	18.8418	19.2334	18.2737	19.199	19.9551	A0A140LHF7;A0A171KXD3;Q8C2D7;Q80WB1;Q3UIG8;Q80WV6;Q9JIF0;Q3TPF5;A0A140LJF4;Q9CX58;A0A140LJ70
Polymerase delta-interacting protein 3	Poldip3	8	FALSE	0.624861	0.492198	1.40659	16.1945	18.6962	19.4205	17.3146	19.1394	19.3339	Q3UDD3;Q8BG81;Q3U8V1;Q3TJ78;Q571G8;F6VR84
Heat shock 70 kDa protein 4	Hspa4	4	FALSE	0.634715	0.282406	1.21622	14.858	14.0613	15.0878	15.5171	15.4173	13.9199	Q99L75;Q3U2G2;Q571M2;Q61316
Serine/arginine repetitive matrix protein 2	Srrm2	4	FALSE	0.64517	-0.346942	0.786249	15.2931	15.3502	14.9322	13.446	16.2895	14.7991	Q8BTI8
High mobility group protein B2;High mobility group protein B1	Hmgb2;Hmgb1	2	FALSE	0.646283	1.17203	2.25328	25.6455	23.28	17.9517	26.2876	24.8545	19.2511	A0A1B0GQX9;Q3UAZ7;Q9CT19;Q3U566;P30681;D3YVC6;D3YZ18;A0A0J9YUD8;Q8C7C4;Q8BNM0;A0A0J9YUZ4;Q8BQ02;Q6P202;Q58EV5;Q497Z6;Q3UJK0;Q3UBK2;P63158
Bifunctional purine biosynthesis protein PURH;Phosphoribosylaminoimidazolecarboxamide formyltransferase;IMP cyclohydrolase	Atic	3	FALSE	0.646777	-0.292233	0.816637	13.0694	15.1782	13.9291	13.446	13.5586	14.2954	Q9CWJ9
Peptidyl-prolyl cis-trans isomerase;Peptidyl-prolyl cis-trans isomerase A;Peptidyl-prolyl cis-trans isomerase A, N-terminally processed	Ppia	7	FALSE	0.651972	0.191491	1.14194	20.1294	20.5255	20.01	20.3758	19.9561	20.9075	Q5SVY2;Q3UAJ1;Q3TE63;P17742;Q9CZK9;A0A1L1SST0
Malate dehydrogenase, cytoplasmic	Mdh1	3	FALSE	0.657776	-0.667459	0.629614	17.0856	18.1895	18.0886	18.9093	13.5586	18.8935	P14152
Cullin-3	Cul3;mKIAA0617	3	FALSE	0.665153	0.210694	1.15725	16.324	15.9782	16.5559	16.5092	17.181	15.7999	E9Q4T8;Q6ZQ84;Q9JLV5
Polyamine-modulated factor 1-binding protein 1	Pmfbp1	2	FALSE	0.670408	0.285995	1.21925	14.0071	14.8828	14.8393	15.3436	13.5586	15.685	B2RR67;Q9WVQ0
Inactive serine/threonine-protein kinase VRK3	Vrk3	4	FALSE	0.677504	-0.509573	0.70243	15.4518	16.8924	13.8386	14.7265	16.9691	12.9585	Q3TAR6;Q8K3G5
Replication protein A 70 kDa DNA-binding subunit;Replication protein A 70 kDa DNA-binding subunit, N-terminally processed	Rpa1	13	FALSE	0.680584	-0.157182	0.896775	18.3518	18.8946	19.0231	18.7364	18.4778	18.5838	Q5SWN2;Q3U8B3;Q8VEE4
Heterogeneous nuclear ribonucleoproteins A2/B1	Hnrnpa2b1	6	FALSE	0.715856	0.434628	1.35156	20.0242	17.3243	15.6328	16.9567	19.0757	18.2528	B7ZP22;O88569;A0A0N4SUM2
Ubiquitin-like modifier-activating enzyme 1	Uba1	7	FALSE	0.722555	0.25843	1.19618	13.6675	16.1011	15.8564	15.8052	15.4879	15.1072	B9EHN0;A0A1S6GWH5;Q02053
A-kinase anchor protein 12	Akap12	4	FALSE	0.723116	0.368944	1.29141	11.5676	13.3668	12.3203	11.271	14.9365	12.154	B2RRE0;Q9WTQ5
Long-chain specific acyl-CoA dehydrogenase, mitochondrial	Acadl	2	FALSE	0.724703	-0.307734	0.807909	15.7282	15.7721	15.4964	15.5183	13.5586	16.9967	A0A0R4J083;P51174
Nucleolar transcription factor 1	Ubtf	8	FALSE	0.727908	-0.154434	0.898485	19.5881	18.7364	19.2599	19.0567	18.587	19.4775	A2AWT6;Q9DBH1;A2AWT7;A2AWT5;P25976;Q05DS1
Epiplakin	Eppk1	126	FALSE	0.729237	0.471536	1.38658	19.1843	18.7558	22.7045	20.0155	19.2879	22.7557	Q8R0W0
Anaphase-promoting complex subunit 1	Anapc1	4	FALSE	0.733627	-0.406905	0.75424	11.5947	11.5017	15.1025	12.7384	13.4366	10.8033	B7ZNX2;P53995;A2ATQ5
Poly(U)-binding-splicing factor PUF60	Puf60	3	FALSE	0.736375	-0.198843	0.871249	14.9384	15.1486	16.0354	14.448	16.1296	14.9483	Q3UEB3;Q0VDY2
Plastin-3	Pls3	4	FALSE	0.753772	0.210246	1.15689	15.6623	14.424	14.3645	14.3	14.6051	16.1765	A0A1C7CYV0;Q3UJG9;B1AX58;Q99K51;Q3UKB1
Lipoamide acyltransferase component of branched-chain alpha-keto acid dehydrogenase complex, mitochondrial	Dbt	5	FALSE	0.776808	0.173612	1.12788	15.1876	14.9293	13.3497	14.8427	15.0149	14.1298	Q7TND9;P53395
Protein argonaute-2;Piwi-like protein	Ago2	23	FALSE	0.780494	0.116821	1.08434	19.0667	19.7558	20.0816	19.7154	19.6356	19.9035	Q8CJG0;Q8CGT9;Q8R3Q7;Q6P239;Q6PHA2
Hexokinase;Hexokinase-1	Hk1	2	FALSE	0.784815	0.172877	1.1273	11.9361	12.4041	12.2667	11.1004	12.7804	13.2446	Q3UE51;G3UVV4;Q6GQU1;Q3UPC4;Q3TJE3;P17710;D3YYR4;D3Z365;Q3TTB4
Mitogen-activated protein kinase kinase kinase 5	Map3k5	4	FALSE	0.807263	-0.140839	0.906992	14.9559	13.3757	14.7955	14.709	14.3049	13.6907	Q14AY4;E9PWG9;O35099
Microtubule-actin cross-linking factor 1	Macf1	2	FALSE	0.81675	-0.167675	0.890276	11.5676	12.4108	11.5271	12.0667	12.7066	10.2292	F6Q750;A0A0A0MQA6;F7ACR9;E9QNP1;B1ARU1;E9QA63;B1ARU4;E9PVY8;Q9QXZ0;Q80TZ5
Vesicle transport through interaction with t-SNAREs homolog 1B	Vti1b	2	FALSE	0.820818	0.0951799	1.0682	19.422	19.0916	18.8217	19.0696	18.8413	19.7099	E0CYE5;Q9Z2P7;Q91XH6;O88384
Phosphoglycerate mutase 1	Pgam1	4	FALSE	0.824408	-0.162255	0.893627	18.6737	16.7255	17.4445	17.8854	16.3168	18.1547	Q6NWV5;Q3U7Z6;Q9DBJ1
Coiled-coil domain-containing protein 91	Ccdc91	11	FALSE	0.825333	0.129656	1.09403	19.8722	18.6866	19.3759	20.3962	18.771	19.1565	Q0P6I6;Q9D8L5
Glucose-6-phosphate isomerase	Gpi;Gpi1	6	FALSE	0.826393	-0.0966846	0.93518	16.9155	17.8667	17.3077	17.0563	17.0341	17.7094	P06745;B7ZWL9;B2RXT5;A0A0U1RP97
Homeobox protein Hox-A5	Hoxa5	3	FALSE	0.831497	-0.122789	0.91841	16.7902	16.2268	17.3907	15.7709	16.8864	17.382	Q3UNA0;P09021
Lamina-associated polypeptide 2, isoforms alpha/zeta	Tmpo	29	FALSE	0.835598	-0.119006	0.920822	21.4905	22.4919	22.6258	22.3762	22.6802	21.1948	Q61033
ATP synthase F(0) complex subunit B1, mitochondrial	Atp5f1	7	FALSE	0.836685	0.147141	1.10737	21.3942	19.2656	19.6414	21.0923	19.7077	19.9426	Q5I0W0;Q9CQQ7;Q3UF04;Q3TJD4;A0A0G2JGX3
Transcription factor A, mitochondrial	Tfam	3	FALSE	0.837695	0.104754	1.07531	19.0149	18.2294	17.5497	17.9767	18.7525	18.379	A0A0R4J1N9;Q3TSW9;P40630;D3Z0F3
Stomatin-like protein 2, mitochondrial	Stoml2	13	FALSE	0.839349	0.110078	1.07929	21.3056	20.1242	19.8395	21.0734	20.1227	20.4035	Q99JB2;A2AG39;F6WI02
Ig kappa chain C region	Igkc;Igk;LC;LOC100046793;Igkv8-30	6	FALSE	0.84369	0.0876952	1.06267	21.6007	20.6887	21.559	21.4377	20.9848	21.689	A2NHM3;A0A125T908;A0A0D5ZY64;A0A0M3KL49;Q65ZC0;A2P1G9;I6L991;I6L978;I6L958;A0A125T904;A0A0U5BC76;A0A0M4KEQ7;A0A0C6EL31;A0A0B6VQ20;I6L9E2;Q7TS98;Q52L95;I6L9E1;A0A5E3;A0A0F7R1B7;A0A0E4B213;A0A125T906;Q58EU8;A0A0F7R5U8;Q52L64;P01837;A0A075B5P2
Glutathione S-transferase P 1;Glutathione S-transferase P 2	Gstp1;Gstp2	2	FALSE	0.850144	-0.167705	0.890258	14.1866	15.0039	16.0612	13.446	14.8577	16.445	P19157;K9JA74;P46425
Myoferlin	Myof	2	FALSE	0.85518	-0.0899098	0.939581	11.5676	12.4108	11.5271	12.4246	11.4858	11.3254	E9Q390;B9EK95;Q69ZN7
Ras-related protein Rab-6B;Ras-related protein Rab-6A;Ras-related protein Rab-39A	Rab6a;Rab6b;Rab39;Rab39a	2	FALSE	0.858694	0.213448	1.15946	19.4932	19.1011	18.8318	20.8149	20.7344	16.5172	Q3U4W5;Q0PD54;Q0PD53;P61294;P35279;A0A1L1SRS6;D3YV69;Q0PD15;Q8BHD0
Malate dehydrogenase, mitochondrial	Mdh2	4	FALSE	0.860166	-0.11207	0.92526	16.1406	15.7646	17.1281	17.0971	15.2541	16.3459	P08249
GTP-binding nuclear protein Ran;GTP-binding nuclear protein Ran, testis-specific isoform	Ran;Rasl2-9;1700009N14Rik	4	FALSE	0.871164	0.122113	1.08833	18.6265	19.2346	19.0547	17.5851	19.2966	20.4004	Q3ULW0;P62827;A6H622;Q14AA6;Q61820
RNA-binding protein FUS	Fus;Taf15	4	FALSE	0.88279	0.0816456	1.05822	19.43	17.8678	18.9211	19.3625	18.3371	18.7642	G3UXT7;Q8CFQ9;Q564D0;Q3USY4;Q3UK30;P56959;F6QCI0;Q3TLE4;Q8BQ46
Histone H3;Histone H3.3;Histone H3.2;Histone H3.1;Histone H3.3C	H3f3a;Hist1h3e;Hist1h3i;Hist2h3b;Hist1h3b;Hist1h3a;H3f3c	2	FALSE	0.886584	-0.177233	0.884398	22.9988	18.8732	18.3923	19.5033	20.4617	19.7676	E0CZ27;A1L0U3;F8WI35;A1L0V4;B9EI85;P84244;P84228;P68433;P02301
Heterogeneous nuclear ribonucleoprotein A1;Heterogeneous nuclear ribonucleoprotein A1, N-terminally processed	Hnrnpa1	10	FALSE	0.888277	0.13852	1.10078	19.5879	16.8715	16.9932	17.0168	19.416	17.4354	Q3U7F3;Q3TIK8;Q5EBP8;Q3UK83;P49312;Q3TFB1
Inosine-5-monophosphate dehydrogenase;Inosine-5-monophosphate dehydrogenase 2	Impdh2	2	FALSE	0.910013	-0.101806	0.931866	13.9277	14.9381	15.7244	15.692	15.6343	12.9585	Q3UPJ2;Q3UAT9;Q3U9N8;P24547;O89058;A0A0A6YXS4;A0A0A6YY72
Serotransferrin	Tf	6	FALSE	0.912654	0.134307	1.09757	13.1544	15.4598	16.987	13.446	16.0467	16.5116	Q921I1
Eukaryotic translation initiation factor 3 subunit H	Eif3h	2	FALSE	0.915145	-0.0961808	0.935506	15.1687	15.4149	16.0511	15.7773	13.5586	17.0103	Q8BTX5;Q5M9L0;Q3TIK5;Q3TII2;Q3THW7;Q91WK2;Q8BMZ8
Annexin;Annexin A1	Anxa1	7	FALSE	0.932529	-0.119569	0.920462	19.6201	14.9056	16.1747	18.6489	16.2855	15.4073	Q4FK88;Q4FJV4;Q3U5N9;B7STB7;P10107;Q3US43
Lipid phosphate phosphohydrolase 2	Ppap2c	2	FALSE	0.937303	0.0516913	1.03648	17.9761	16.0899	15.7531	16.8115	16.7595	16.4031	Q05DC4;G3XA61;Q5U4G4;Q9DAX2
Replication factor C subunit 2	Rfc2	2	FALSE	0.944632	0.0628901	1.04456	13.4193	15.4828	15.8691	15.8704	13.5586	15.5309	Q9D0K3;Q4KL82;Q9WUK4
Enhancer of mRNA-decapping protein 4	Edc4	26	FALSE	0.945421	0.0809501	1.05771	16.67	17.8222	19.4591	16.5633	17.2885	20.3424	A0A0R4J1Q0;G5E896;D6RE33;Q3UJB9
Thyroid hormone receptor-associated protein 3	Thrap3	10	FALSE	0.957442	0.0489853	1.03454	17.6606	18.8539	18.3214	16.8267	20.2409	17.9153	Q569Z6;Q8BZN7;Q91VL2
Serum albumin	Alb	5	FALSE	0.96065	-0.0192365	0.986755	18.3561	17.7189	17.5841	17.8958	17.7469	17.9587	Q546G4;P07724
Eukaryotic translation initiation factor 5A;Eukaryotic translation initiation factor 5A-1;Eukaryotic translation initiation factor 5A-2	Eif5a;Ptms;Eif5a2	2	FALSE	0.974544	-0.0330501	0.977352	15.5157	15.2729	15.4923	16.6847	16.5386	12.9585	A0A0A0MQM0;P63242;J3QPS8;Q66JR8;Q8BGY2
FACT complex subunit SSRP1	Ssrp1	2	FALSE	0.991989	-0.00644976	0.995539	11.778	13.7186	13.5501	12.9269	13.5359	12.5647	A2AW05;Q05DR5;Q08943

## Sheet: Synapse interactome
Fasta headers	Gene names	Entrez ID (mouse)	Welch test Significant	-Log Welch test p-value	p-value	Welch test Difference	Ratio	Protein names	Peptides	Razor + unique peptides	Unique peptides	Sequence coverage [%]	Unique + razor sequence coverage [%]	Unique sequence coverage [%]	Mol. weight [kDa]	KO1-1	KO1-2	KO2-1	KO2-2	KO3-1	KO3-2	WT1-1	WT1-2	WT2-1	WT2-2	WT3-1	WT3-2	Test statistic	Majority protein IDs	id	Only identified by site	Q-value
>tr|B1AQX6|B1AQX6_MOUSE SRC kinase-signaling inhibitor 1 OS=Mus musculus GN=Srcin1 PE=1 SV=1;>tr|B1AQX7|B1AQX7_MOUSE SRC kinase-signaling inhibitor 1 OS=Mus musculus GN=Srcin1 PE=1 SV=1	Srcin1	56013	+	7.46175	3.4534e-08	7.60842	195.148		82	82	2	71.6	71.6	1	126.99	20.4225	20.5461	20.7356	20.8325	20.9685	20.9862	27.6352	27.5831	28.8289	28.7584	28.642	28.6943	0	B1AQX6;B1AQX7	346		0
>tr|D3YTS3|D3YTS3_MOUSE Protein D630045J12Rik OS=Mus musculus GN=D630045J12Rik PE=1 SV=1;>sp|Q68FD9|K1549_MOUSE UPF0606 protein KIAA1549 OS=Mus musculus GN=Kiaa1549 PE=1 SV=3;>tr|F7ATU7|F7ATU7_MOUSE Protein D630045J12Rik (Fragment) OS=Mus musculus GN=D6300	D630045J12Rik;Kiaa1549	330286	+	3.08311	0.000825827	5.95174	61.8947	UPF0606 protein KIAA1549	12	12	12	9.3	9.3	9.3	179.21	14.0437	14.0849	16.1817	10.0788	15.2623	15.5461	19.8524	19.5182	20.1064	19.7735	20.7587	20.8989	0	D3YTS3;Q68FD9;F7ATU7	598		0
>sp|A2AJA9|CI172_MOUSE Uncharacterized protein C9orf172 homolog OS=Mus musculus GN=Gm996 PE=1 SV=1	Gm996	381353	+	3.071	0.000849185	5.88684	59.172	Uncharacterized protein C9orf172 homolog	31	31	31	39.9	39.9	39.9	107.18	19.4937	19.7817	17.6577	16.5655	14.1532	17.1965	23.2059	23.1932	23.2308	23.1406	23.7073	23.6916	0	A2AJA9	222		0
>tr|E9Q6H8|E9Q6H8_MOUSE Protein Plekha5 OS=Mus musculus GN=Plekha5 PE=1 SV=1;>tr|Q6ZPK1|Q6ZPK1_MOUSE MKIAA1686 protein (Fragment) OS=Mus musculus GN=Plekha5 PE=2 SV=1;>tr|Q8CIA7|Q8CIA7_MOUSE Plekha5 protein OS=Mus musculus GN=Plekha5 PE=2 SV=1	Plekha5	109135	+	4.16101	6.90217e-05	5.71175	52.4093		26	26	26	25.9	25.9	25.9	144.35	17.3802	17.5043	16.4112	15.7415	13.7379	16.6304	21.5054	21.3415	22.0477	21.947	22.349	22.4854	0	E9Q6H8;Q6ZPK1;Q8CIA7	860		0
>sp|Q6ZWR6|SYNE1_MOUSE Nesprin-1 OS=Mus musculus GN=Syne1 PE=1 SV=2	Syne1	64009	+	3.75071	0.000177536	5.61658	49.0635	Nesprin-1	70	70	38	9.7	9.7	5.4	1009.9	14.9821	15.1508	14.5969	14.2871	11.2808	12.6791	19.3876	19.0864	19.1563	19.2041	19.9823	19.8595	0	Q6ZWR6	2405		0
>tr|F2Z3U3|F2Z3U3_MOUSE Protein Raph1 OS=Mus musculus GN=Raph1 PE=1 SV=2;>tr|F2Z4B7|F2Z4B7_MOUSE Protein Raph1 OS=Mus musculus GN=Raph1 PE=1 SV=1;>tr|G5E867|G5E867_MOUSE MCG116540, isoform CRA_b OS=Mus musculus GN=Raph1 PE=4 SV=1	Raph1	77300	+	7.29665	5.05067e-08	5.58178	47.8942		20	20	20	23.9	23.9	23.9	136.74	14.9413	15.689	14.7056	14.0205	15.2623	15.5461	19.7192	19.8758	20.715	20.7869	21.5652	20.9934	0	F2Z3U3;F2Z4B7;G5E867	938		0
>sp|Q8K377|LRRT1_MOUSE Leucine-rich repeat transmembrane neuronal protein 1 OS=Mus musculus GN=Lrrtm1 PE=2 SV=1	Lrrtm1	74342	+	4.96283	1.08936e-05	5.549	46.8184	Leucine-rich repeat transmembrane neuronal protein 1	6	6	6	12.8	12.8	12.8	58.717	16.0383	17.6663	14.6704	16.1763	15.9881	15.5461	21.7024	21.1497	21.4137	21.3249	21.9892	21.7996	0	Q8K377	2668		0
>sp|Q9ET43|CLD12_MOUSE Claudin-12 OS=Mus musculus GN=Cldn12 PE=2 SV=2	Cldn12	64945	+	4.52209	3.00544e-05	5.42754	43.0379	Claudin-12	3	3	3	16	16	16	26.994	18.2776	17.5993	16.1817	16.1763	15.2623	15.5461	21.5574	21.5965	21.6648	21.819	22.4258	22.545	0	Q9ET43	2978		0
>sp|Q9QWW1|HOME2_MOUSE Homer protein homolog 2 OS=Mus musculus GN=Homer2 PE=1 SV=1;>tr|E9Q4F9|E9Q4F9_MOUSE Homer protein homolog 2 OS=Mus musculus GN=Homer2 PE=4 SV=1	Homer2	26557	+	5.54874	2.82656e-06	5.42409	42.9353	Homer protein homolog 2	8	7	7	24.9	22.6	22.6	40.57	15.5491	17.5178	16.1817	16.1763	15.2623	15.5461	21.421	21.1024	21.4738	21.3017	21.454	22.025	0	Q9QWW1;E9Q4F9	3012		0
>sp|Q8BGN3|ENPP6_MOUSE Ectonucleotide pyrophosphatase/phosphodiesterase family member 6 OS=Mus musculus GN=Enpp6 PE=2 SV=1;>tr|D3YU63|D3YU63_MOUSE Ectonucleotide pyrophosphatase/phosphodiesterase family member 6 OS=Mus musculus GN=Enpp6 PE=4 SV=1	Enpp6	320981	+	5.98229	1.04162e-06	5.41273	42.5986	Ectonucleotide pyrophosphatase/phosphodiesterase family member 6	13	13	13	37.7	37.7	37.7	50.618	17.5907	16.836	15.8583	15.5166	15.2623	15.5461	21.2552	21.9073	20.454	20.6214	22.523	22.3254	0	Q8BGN3;D3YU63	2499		0
>sp|P98203|ARVC_MOUSE Armadillo repeat protein deleted in velo-cardio-facial syndrome homolog OS=Mus musculus GN=Arvcf PE=1 SV=2	Arvcf	11877	+	5.20333	6.26144e-06	5.39421	42.0551	Armadillo repeat protein deleted in velo-cardio-facial syndrome homolog	24	24	24	37.6	37.6	37.6	105.06	15.9339	16.1916	16.3138	14.5183	17.17	17.8639	20.8977	20.7239	22.2863	21.6957	22.4116	22.3416	0	P98203	1740		0
>sp|Q99K28|ARFG2_MOUSE ADP-ribosylation factor GTPase-activating protein 2 OS=Mus musculus GN=Arfgap2 PE=1 SV=1	Arfgap2	77038	+	3.84909	0.000141549	5.34831	40.7383	ADP-ribosylation factor GTPase-activating protein 2	5	5	5	10.2	10.2	10.2	56.598	14.1001	15.689	17.6493	13.3378	15.2623	15.2826	20.5935	20.5391	20.723	19.6435	20.8292	21.0827	0	Q99K28	2791		0
>sp|Q9CZG9|PDZ11_MOUSE PDZ domain-containing protein 11 OS=Mus musculus GN=Pdzd11 PE=1 SV=1	Pdzd11	72621	+	9.67874	2.09538e-10	5.20586	36.908	PDZ domain-containing protein 11	4	4	4	44.3	44.3	44.3	16.182	15.7688	15.689	16.1817	16.1763	15.2623	15.5461	20.8544	20.6699	20.5394	21.2008	21.4662	21.1285	0	Q9CZG9	2871		0
>tr|Q8VI68|Q8VI68_MOUSE Transmembrane glycoprotein cadherin-10 OS=Mus musculus GN=Cdh10 PE=2 SV=1;>sp|P70408|CAD10_MOUSE Cadherin-10 OS=Mus musculus GN=Cdh10 PE=1 SV=3;>tr|H3BKV8|H3BKV8_MOUSE Cadherin-10 OS=Mus musculus GN=Cdh10 PE=4 SV=1	Cdh10	320873	+	8.69282	2.02851e-09	5.13986	35.2574	Cadherin-10	9	9	7	14.5	14.5	12.8	88.253	15.7688	15.689	16.1817	16.1763	15.2623	15.5461	20.2783	20.4486	20.9376	21.1041	21.3524	21.3422	0	Q8VI68;P70408;H3BKV8	1701		0
>tr|F6SBR5|F6SBR5_MOUSE Citron Rho-interacting kinase (Fragment) OS=Mus musculus GN=Cit PE=1 SV=1;>sp|P49025|CTRO_MOUSE Citron Rho-interacting kinase OS=Mus musculus GN=Cit PE=1 SV=3;>tr|E9QL53|E9QL53_MOUSE Citron Rho-interacting kinase OS=Mus musculus GN=	Cit	12704	+	4.79076	1.61898e-05	5.13984	35.2571	Citron Rho-interacting kinase	30	30	30	22.3	22.3	22.3	187.66	16.801	16.4359	16.7757	15.5696	15.2652	14.3229	20.8006	20.7372	20.7024	20.9185	21.456	21.3948	0	F6SBR5;P49025;E9QL53;D3Z1U0;D3YU89	907		0
>sp|Q6URW6|MYH14_MOUSE Myosin-14 OS=Mus musculus GN=Myh14 PE=1 SV=1;>tr|K3W4R2|K3W4R2_MOUSE Myosin-14 OS=Mus musculus GN=Myh14 PE=4 SV=1	Myh14	71960	+	2.48938	0.00324058	5.10484	34.412	Myosin-14	33	22	22	19.4	14.4	14.4	228.58	14.48	14.1898	13.967	16.1763	17.0323	18.2646	25.9517	19.3161	19.1648	19.5113	20.3145	20.4806	0	Q6URW6;K3W4R2	1118		0
>tr|D3YYT0|D3YYT0_MOUSE Cadherin-2 OS=Mus musculus GN=Cdh2 PE=4 SV=1;>tr|Q8BSI9|Q8BSI9_MOUSE Putative uncharacterized protein OS=Mus musculus GN=Cdh2 PE=2 SV=1;>tr|Q3UIC2|Q3UIC2_MOUSE Putative uncharacterized protein OS=Mus musculus GN=Cdh2 PE=2 SV=1;>sp|P	Cdh2	12558	+	6.65328	2.2219e-07	5.04869	33.0985	Cadherin-2	17	17	15	31.4	31.4	29.6	93.856	19.2889	18.2897	17.4894	18.4428	18.8867	18.8103	23.4396	23.1684	23.5464	23.4412	24.0703	23.834	0	D3YYT0;Q8BSI9;Q3UIC2;P15116	649		0
>tr|Q8C7Q6|Q8C7Q6_MOUSE Putative uncharacterized protein OS=Mus musculus GN=Cdh11 PE=2 SV=1;>sp|P55288|CAD11_MOUSE Cadherin-11 OS=Mus musculus GN=Cdh11 PE=1 SV=1	Cdh11	12552	+	9.40248	3.95844e-10	5.03603	32.8092	Cadherin-11	7	7	7	13.4	13.4	13.4	88.125	15.7688	15.689	16.1817	16.1763	15.2623	15.5461	20.2635	20.6829	20.5565	20.9768	21.1001	21.2604	0	Q8C7Q6;P55288	1549		0
>sp|Q68EF6|BEGIN_MOUSE Brain-enriched guanylate kinase-associated protein OS=Mus musculus GN=Begain PE=1 SV=2;>tr|F8WIG2|F8WIG2_MOUSE Uncharacterized protein OS=Mus musculus GN=Begain PE=1 SV=2;>tr|A0A087WQY4|A0A087WQY4_MOUSE Brain-enriched guanylate kinas	Begain	380785	+	4.93147	1.17092e-05	5.03423	32.7682	Brain-enriched guanylate kinase-associated protein	14	14	14	34.5	34.5	34.5	65.308	18.0331	17.0693	15.862	16.1199	15.2623	15.5461	21.3616	21.3481	20.8964	20.6914	21.801	21.9995	0	Q68EF6;F8WIG2;A0A087WQY4	78		0
>tr|D3YZU5|D3YZU5_MOUSE SH3 and multiple ankyrin repeat domains protein 1 OS=Mus musculus GN=Shank1 PE=1 SV=1	Shank1	243961	+	3.57478	0.000266207	4.94762	30.8591		61	61	1	43.2	43.2	0.9	225.46	20.1672	20.2664	19.0101	19.1913	17.0791	16.8952	23.4502	23.5041	23.3759	23.5277	24.2032	24.234	0	D3YZU5	658		0
>sp|Q9JJV5|CCG3_MOUSE Voltage-dependent calcium channel gamma-3 subunit OS=Mus musculus GN=Cacng3 PE=2 SV=2;>tr|S4R247|S4R247_MOUSE Voltage-dependent calcium channel gamma-3 subunit (Fragment) OS=Mus musculus GN=Cacng3 PE=4 SV=1	Cacng3	54376	+	3.78378	0.00016452	4.94005	30.6976	Voltage-dependent calcium channel gamma-3 subunit	4	4	3	20	20	15.9	35.515	18.6737	18.4362	18.2112	16.1763	15.2623	17.0929	21.9145	22.2164	21.7778	22.1024	22.5943	22.8874	0	Q9JJV5;S4R247	2992		0
>tr|E9Q1P5|E9Q1P5_MOUSE SH3 and multiple ankyrin repeat domains protein 3 (Fragment) OS=Mus musculus GN=Shank3 PE=4 SV=4;>tr|A0A088DEG1|A0A088DEG1_MOUSE Shank3e splice variant III OS=Mus musculus GN=Shank3 PE=2 SV=1	Shank3	58234	+	5.74028	1.81854e-06	4.87263	29.2959		5	2	2	43	16.3	16.3	15.168	15.7688	15.689	16.1817	16.1763	15.2623	15.5461	19.8315	20.0873	20.1748	20.6196	21.6032	21.5434	0	E9Q1P5;A0A088DEG1	93		0.0007946
>tr|H3BKQ7|H3BKQ7_MOUSE Protein Ppp1r9a OS=Mus musculus GN=Ppp1r9a PE=1 SV=1;>tr|Q7TSA7|Q7TSA7_MOUSE Ppp1r9a protein OS=Mus musculus GN=Ppp1r9a PE=2 SV=1;>tr|H3BJD0|H3BJD0_MOUSE Protein Ppp1r9a OS=Mus musculus GN=Ppp1r9a PE=1 SV=1;>tr|Q3UUK5|Q3UUK5_MOUSE P	Ppp1r9a	243725	+	6.83238	1.47104e-07	4.85545	28.9492		24	24	23	32.3	32.3	31.2	107.17	18.4819	19.0883	17.2866	17.5029	17.7418	18.3688	22.7257	22.5615	22.451	22.5453	23.6372	23.6822	0	H3BKQ7;Q7TSA7;H3BJD0;Q3UUK5;H3BL28;Q7TN74;H3BJD6;Q3UXW4	1091		0
>tr|E9QNQ4|E9QNQ4_MOUSE Rap guanine nucleotide exchange factor 2 OS=Mus musculus GN=Rapgef2 PE=1 SV=1;>sp|Q8CHG7|RPGF2_MOUSE Rap guanine nucleotide exchange factor 2 OS=Mus musculus GN=Rapgef2 PE=1 SV=2;>tr|Q6NXI4|Q6NXI4_MOUSE Rapgef2 protein (Fragment) OS	Rapgef2	76089	+	2.90238	0.00125205	4.77859	27.4473	Rap guanine nucleotide exchange factor 2	17	17	17	16.4	16.4	16.4	166.43	14.8159	13.3696	17.0066	17.7617	15.2623	13.0997	20.485	19.4614	19.5966	19.8442	20.2668	20.3332	0	E9QNQ4;Q8CHG7;Q6NXI4;A0A0A6YWG7	117		0
>sp|Q69ZX8|ABLM3_MOUSE Actin-binding LIM protein 3 OS=Mus musculus GN=Ablim3 PE=1 SV=2	Ablim3	319713	+	3.71564	0.000192468	4.77189	27.3201	Actin-binding LIM protein 3	11	11	11	22.6	22.6	22.6	77.63	16.3799	13.0898	16.1817	16.1763	16.012	14.3811	19.8285	20.2911	19.6453	20.0649	20.5421	20.4801	0	Q69ZX8	2327		0
>sp|Q80TQ2|CYLD_MOUSE Ubiquitin carboxyl-terminal hydrolase CYLD OS=Mus musculus GN=Cyld PE=1 SV=2;>tr|Q3V028|Q3V028_MOUSE Putative uncharacterized protein OS=Mus musculus GN=Cyld PE=2 SV=1;>tr|Z4YJJ5|Z4YJJ5_MOUSE Ubiquitin carboxyl-terminal hydrolase CYLD	Cyld	74256	+	4.02188	9.50858e-05	4.7472	26.8565	Ubiquitin carboxyl-terminal hydrolase CYLD	21	21	21	28.9	28.9	28.9	106.58	17.1606	17.3982	17.8959	18.2706	15.6504	15.7092	21.6472	21.8303	21.5449	21.7275	22.1493	21.6689	0	Q80TQ2;Q3V028;Z4YJJ5;Q3TJI3	2132		0
>sp|Q4ACU6|SHAN3_MOUSE SH3 and multiple ankyrin repeat domains protein 3 OS=Mus musculus GN=Shank3 PE=1 SV=3	Shank3	58234	+	4.75674	1.75088e-05	4.66435	25.3576	SH3 and multiple ankyrin repeat domains protein 3	58	57	1	46.1	45.6	0.7	185.39	20.051	20.19	19.3028	18.9768	18.2728	17.8227	23.4986	23.4634	23.5209	23.665	24.2052	24.2491	0	Q4ACU6	2146		0
>tr|Q4VBF8|Q4VBF8_MOUSE Sipa1l1 protein OS=Mus musculus GN=Sipa1l1 PE=2 SV=1;>sp|Q8C0T5|SI1L1_MOUSE Signal-induced proliferation-associated 1-like protein 1 OS=Mus musculus GN=Sipa1l1 PE=1 SV=2	Sipa1l1	217692	+	4.05131	8.88573e-05	4.61887	24.5707	Signal-induced proliferation-associated 1-like protein 1	42	42	42	39.5	39.5	39.5	189.01	19.1343	19.521	18.0655	18.1953	16.8153	16.6954	22.3589	22.5786	22.5249	22.3848	23.1865	23.1061	0	Q4VBF8;Q8C0T5	2167		0
>tr|E9Q9C4|E9Q9C4_MOUSE Actin-binding LIM protein 1 OS=Mus musculus GN=Ablim1 PE=1 SV=1;>tr|E9Q9C0|E9Q9C0_MOUSE Actin-binding LIM protein 1 OS=Mus musculus GN=Ablim1 PE=1 SV=1;>tr|B9EIV0|B9EIV0_MOUSE Ablim1 protein OS=Mus musculus GN=Ablim1 PE=2 SV=1;>tr|E	Ablim1	226251	+	4.18169	6.58123e-05	4.52789	23.0692	Actin-binding LIM protein 1	20	20	20	36.4	36.4	36.4	77.222	17.695	19.3051	17.1167	15.9621	17.7866	17.7228	21.8643	21.9927	21.7919	21.9842	22.4805	22.6421	0	E9Q9C4;E9Q9C0;B9EIV0;E9Q9C1;E9Q9C2;Q8K4G5;E9QK41;Q3UP03;E9Q9C7;E9Q030;E9Q9Q7;E9Q9D1;E9Q9D2;Q3TAG5	520		0
>tr|G3XA20|G3XA20_MOUSE MCG130431, isoform CRA_a OS=Mus musculus GN=Grip2 PE=4 SV=1;>tr|E0CXS4|E0CXS4_MOUSE Protein Grip2 OS=Mus musculus GN=Grip2 PE=4 SV=1;>tr|E0CXE0|E0CXE0_MOUSE Protein Grip2 OS=Mus musculus GN=Grip2 PE=4 SV=1	Grip2	243547	+	3.07852	0.000834597	4.51991	22.9419		11	11	10	13	13	12.2	112.26	16.4582	16.821	13.9775	17.9638	15.2623	14.2225	20.2476	20.2938	20.2295	20.174	20.5718	20.3082	0	G3XA20;E0CXS4;E0CXE0	1064		0
>sp|Q99MX7|CECR6_MOUSE Cat eye syndrome critical region protein 6 homolog OS=Mus musculus GN=Cecr6 PE=2 SV=1;>tr|B2RQD1|B2RQD1_MOUSE Cat eye syndrome chromosome region, candidate 6 homolog (Human) OS=Mus musculus GN=Cecr6 PE=2 SV=1	Cecr6	94047	+	3.60529	0.000248147	4.51876	22.9235	Cat eye syndrome critical region protein 6 homolog	8	8	8	23.3	23.3	23.3	58.158	18.396	16.8258	16.826	18.4318	15.2623	15.5461	21.4848	21.4509	21.5813	20.6359	21.4238	21.8238	0	Q99MX7;B2RQD1	400		0
>tr|Q3UGY4|Q3UGY4_MOUSE Putative uncharacterized protein OS=Mus musculus GN=Sptb PE=2 SV=1;>tr|Q3UGX2|Q3UGX2_MOUSE Spectrin beta 1 OS=Mus musculus GN=Sptb PE=2 SV=1;>tr|B2RX08|B2RX08_MOUSE Spectrin beta 1 OS=Mus musculus GN=Sptb PE=2 SV=1;>tr|E9Q397|E9Q397	Sptb	20741	+	3.70792	0.000195921	4.49557	22.5581	Spectrin beta chain, erythrocytic	47	44	44	26.3	24.7	24.7	268.09	16.2049	17.2987	14.6385	15.4238	17.7157	17.0861	20.7356	21.0253	20.7716	20.633	21.1761	20.9997	0	Q3UGY4;Q3UGX2;B2RX08;E9Q397;P15508	460		0
>sp|Q68FM6|PPR29_MOUSE Protein phosphatase 1 regulatory subunit 29 OS=Mus musculus GN=Elfn2 PE=2 SV=1	Elfn2	207393	+	3.76858	0.00017038	4.4791	22.3019	Protein phosphatase 1 regulatory subunit 29	9	9	8	12.8	12.8	12.8	90.028	18.3542	16.8902	16.1817	17.5491	15.2623	15.5461	20.9926	21.0324	20.898	20.8338	21.5014	21.3998	0	Q68FM6	2319		0
>tr|E9Q9Q9|E9Q9Q9_MOUSE Latrophilin-1 OS=Mus musculus GN=Lphn1 PE=4 SV=1;>tr|E9Q3V9|E9Q3V9_MOUSE Latrophilin-1 OS=Mus musculus GN=Lphn1 PE=4 SV=1;>sp|Q80TR1|LPHN1_MOUSE Latrophilin-1 OS=Mus musculus GN=Lphn1 PE=1 SV=2;>tr|H7BX15|H7BX15_MOUSE Latrophilin-1	Lphn1	330814	+	3.62465	0.000237327	4.44953	21.8495	Latrophilin-1	23	23	22	23.9	23.9	23.1	166.44	16.8327	14.9535	17.7488	17.5297	16.186	14.4113	20.5577	19.9828	20.8723	20.5179	21.3231	21.1053	0	E9Q9Q9;E9Q3V9;Q80TR1;H7BX15	841		0
>sp|Q60803|TRAF3_MOUSE TNF receptor-associated factor 3 OS=Mus musculus GN=Traf3 PE=1 SV=2;>tr|Q3UHM2|Q3UHM2_MOUSE Putative uncharacterized protein OS=Mus musculus GN=Traf3 PE=2 SV=1;>tr|Q3UHJ1|Q3UHJ1_MOUSE TNF receptor-associated factor 3 OS=Mus musculus	Traf3	22031	+	4.49033	3.23351e-05	4.44245	21.7426	TNF receptor-associated factor 3	20	20	20	42.3	42.3	42.3	64.293	19.0316	18.5785	17.7431	18.2751	17.0124	16.8311	22.4736	22.2575	22.0503	22.2091	22.56	22.5759	0	Q60803;Q3UHM2;Q3UHJ1	2260		0
>tr|D3YTU5|D3YTU5_MOUSE Protein Ankrd29 OS=Mus musculus GN=Ankrd29 PE=4 SV=1;>tr|D3YVV3|D3YVV3_MOUSE Protein Ankrd29 OS=Mus musculus GN=Ankrd29 PE=4 SV=1	Ankrd29	225187	+	7.19109	6.4404e-08	4.43422	21.6189		6	6	6	30.8	30.8	30.8	29.921	16.5218	16.3707	16.1817	16.1763	15.2623	15.5461	20.0666	20.4887	20.2269	20.5396	20.8883	20.4539	0	D3YTU5;D3YVV3	601		0
>tr|E0CXB9|E0CXB9_MOUSE Catenin alpha-2 OS=Mus musculus GN=Ctnna2 PE=1 SV=1	Ctnna2	12386	+	8.43777	3.64944e-09	4.43074	21.5669		49	49	1	63.5	63.5	2.4	106.73	21.5877	21.5668	21.0518	21.0423	21.5837	21.3869	25.3886	25.4579	25.8086	25.6198	26.3066	26.2223	0	E0CXB9	732		0
>tr|A2VDF5|A2VDF5_MOUSE Gria3 protein OS=Mus musculus GN=Gria3 PE=2 SV=1;>tr|C9K0Y6|C9K0Y6_MOUSE AMPA-selective glutamate receptor 3 short type OS=Mus musculus GN=Gria3 PE=2 SV=1;>tr|Q3TZK0|Q3TZK0_MOUSE Putative uncharacterized protein OS=Mus musculus GN=G	Gria3	53623	+	2.43055	0.00371068	4.40393	21.1698		22	22	1	32.3	32.3	1.6	100.44	20.3668	20.6288	19.0379	19.4723	15.157	16.8385	22.8954	22.8121	22.7147	22.6398	23.4978	23.365	0	A2VDF5;C9K0Y6;Q3TZK0;Q3TTV2	300		0
>sp|Q3UHK6|TEN4_MOUSE Teneurin-4 OS=Mus musculus GN=Tenm4 PE=1 SV=2	Tenm4	23966	+	6.01016	9.76881e-07	4.38144	20.8422	Teneurin-4	27	27	25	12.6	12.6	11.7	308.42	15.7688	14.3218	13.9459	15.2432	15.2623	15.5461	18.299	18.6879	19.8254	19.6394	19.9178	20.0072	0	Q3UHK6	2064		0
>tr|E9QAU4|E9QAU4_MOUSE Sickle tail protein OS=Mus musculus GN=Etl4 PE=1 SV=1;>sp|A2AQ25|SKT_MOUSE Sickle tail protein OS=Mus musculus GN=Skt PE=1 SV=1;>tr|D3Z781|D3Z781_MOUSE Sickle tail protein OS=Mus musculus GN=Etl4 PE=1 SV=2;>tr|B2RY09|B2RY09_MOUSE Et	Etl4;Skt	208618	+	7.14385	7.18037e-08	4.33123	20.1294	Sickle tail protein	55	55	55	38.7	38.7	38.7	218.44	20.7561	20.6716	20.7968	20.6918	20.0227	20.0756	24.735	24.9153	24.9455	24.983	24.7483	24.675	0	E9QAU4;A2AQ25;D3Z781;B2RY09	897		0
>tr|A0A087WRB7|A0A087WRB7_MOUSE Pleckstrin homology domain-containing family A member 6 OS=Mus musculus GN=Plekha6 PE=1 SV=1;>tr|E9PX43|E9PX43_MOUSE Pleckstrin homology domain-containing family A member 6 OS=Mus musculus GN=Plekha6 PE=4 SV=1;>tr|Q69ZU4|Q69	Plekha6	240753	+	6.00761	9.82636e-07	4.3281	20.0858	Pleckstrin homology domain-containing family A member 6	12	12	12	15.5	15.5	15.5	117.1	15.7688	14.8264	15.4338	16.1763	16.5689	16.2576	19.913	19.9506	20.2727	19.8786	20.6762	20.3092	0	A0A087WRB7;E9PX43;Q69ZU4;Q7TQG1;Q3UEX8;A0A087WP13	80		0
>tr|B5TVM7|B5TVM7_MOUSE Lisch-like isoform 5 OS=Mus musculus GN=Ildr2 PE=2 SV=1;>tr|A0A0A6YVY9|A0A0A6YVY9_MOUSE Immunoglobulin-like domain-containing receptor 2 OS=Mus musculus GN=Ildr2 PE=4 SV=1;>tr|B5TVM4|B5TVM4_MOUSE Lisch-like isoform 2 OS=Mus musculus	Ildr2	100039795	+	5.76666	1.71136e-06	4.31866	19.9547		13	13	13	30.7	30.7	30.7	60.487	18.333	18.4508	17.6098	17.5584	17.1713	16.434	21.2601	21.5414	21.9085	22.0327	22.362	22.3646	0	B5TVM7;A0A0A6YVY9;B5TVM4;A0A0A6YXV2;B5TVM2;B5TVM5;A0A0A6YWD2;B5TVM6;A0A0A6YY76;B5TVM8;A0A0A6YY19	113		0
>sp|Q9Z1L5|CA2D3_MOUSE Voltage-dependent calcium channel subunit alpha-2/delta-3 OS=Mus musculus GN=Cacna2d3 PE=1 SV=1	Cacna2d3	12294	+	3.2593	0.000550431	4.3178	19.9428	Voltage-dependent calcium channel subunit alpha-2/delta-3;Voltage-dependent calcium channel subunit alpha-2-3;Voltage-dependent calcium channel subunit delta-3	15	15	15	18.1	18.1	18.1	122.78	17.988	17.9022	16.1048	16.4203	13.9132	15.5461	20.5238	20.4234	20.0831	20.2053	21.1428	21.4029	0	Q9Z1L5	3066		0
>tr|D3YU23|D3YU23_MOUSE Latrophilin-3 OS=Mus musculus GN=Lphn3 PE=4 SV=1;>tr|D3Z6J2|D3Z6J2_MOUSE Latrophilin-3 OS=Mus musculus GN=Lphn3 PE=4 SV=1;>tr|D3YWR3|D3YWR3_MOUSE Latrophilin-3 OS=Mus musculus GN=Lphn3 PE=4 SV=1;>tr|D3Z4V0|D3Z4V0_MOUSE Latrophilin-3	Lphn3	319387	+	4.54077	2.8789e-05	4.27437	19.3514	Latrophilin-3	10	10	10	9.9	9.9	9.9	138.08	14.1342	16.1859	16.4409	16.2021	13.9406	15.5461	18.2052	19.4152	20.0875	20.0393	20.2058	20.143	0	D3YU23;D3Z6J2;D3YWR3;D3Z4V0;D3YWB1;D3Z6H9;D3Z3X6;D3Z6H7;D3Z634;D3Z593;D3Z3G4;D3YTW7;Q80TS3;D3YVT9;D3Z4S7;D3Z5M6;K3W4M8	602		0
>sp|Q8BJ42|DLGP2_MOUSE Disks large-associated protein 2 OS=Mus musculus GN=Dlgap2 PE=1 SV=2;>tr|Q0VF59|Q0VF59_MOUSE Disks large-associated protein 2 OS=Mus musculus GN=Dlgap2 PE=2 SV=1;>tr|Q3V2X4|Q3V2X4_MOUSE Putative uncharacterized protein OS=Mus musculu	Dlgap2	244310	+	4.22068	6.01612e-05	4.25432	19.0844	Disks large-associated protein 2	22	20	20	28.2	26.4	26.4	119.07	18.9661	18.8869	18.5816	18.9753	16.5008	17.2703	22.1969	22.1976	22.1675	22.2003	23.0098	22.9349	0	Q8BJ42;Q0VF59;Q3V2X4	2523		0
>sp|P97772|GRM1_MOUSE Metabotropic glutamate receptor 1 OS=Mus musculus GN=Grm1 PE=1 SV=2	Grm1	14816	+	6.36822	4.28331e-07	4.19767	18.3495	Metabotropic glutamate receptor 1	10	10	9	9	9	8.4	133.21	14.9454	15.689	15.7718	16.1763	15.2623	15.6353	19.7203	19.5534	19.4111	19.0502	20.0229	20.9083	0	P97772	1734		0
>sp|P60469|LIPA3_MOUSE Liprin-alpha-3 OS=Mus musculus GN=Ppfia3 PE=1 SV=1;>tr|B8QI35|B8QI35_MOUSE Liprin-alpha 3 OS=Mus musculus GN=Ppfia3 PE=2 SV=1;>tr|C7G3P1|C7G3P1_MOUSE MKIAA0654 protein (Fragment) OS=Mus musculus GN=Ppfia3 PE=2 SV=1;>tr|F6UYF1|F6UYF1_	Ppfia3	76787	+	4.14381	7.18102e-05	4.18653	18.2083	Liprin-alpha-3	14	12	12	17.6	15.5	15.5	116.28	16.5502	16.123	16.1278	16.8997	14.4709	15.0188	20.3735	19.9283	20.0237	19.8302	19.9878	20.166	0	P60469;B8QI35;C7G3P1;F6UYF1	510		0
>tr|F6VG99|F6VG99_MOUSE Protein Lmo7 (Fragment) OS=Mus musculus GN=Lmo7 PE=1 SV=1;>tr|E9PYF4|E9PYF4_MOUSE Protein Lmo7 OS=Mus musculus GN=Lmo7 PE=1 SV=1;>tr|E9PYI7|E9PYI7_MOUSE Protein Lmo7 OS=Mus musculus GN=Lmo7 PE=1 SV=1;>tr|Q6ZQ32|Q6ZQ32_MOUSE MKIAA085	Lmo7	380928	+	6.74314	1.80658e-07	4.18207	18.1521		39	39	12	34	34	10	181.91	18.4455	17.4218	17.0242	17.2586	17.2837	16.7879	21.344	21.5376	21.2456	21.1717	21.956	22.0591	0	F6VG99;E9PYF4;E9PYI7;Q6ZQ32;A0T1J8	795		0
>sp|Q3UVX5|GRM5_MOUSE Metabotropic glutamate receptor 5 OS=Mus musculus GN=Grm5 PE=1 SV=2;>tr|B2BH30|B2BH30_MOUSE Metabotropic glutamate receptor subtype 5b OS=Mus musculus GN=Grm5 PE=2 SV=1;>tr|B7ZMP7|B7ZMP7_MOUSE Grm5 protein OS=Mus musculus GN=Grm5 PE=2	Grm5	108071	+	3.20295	0.000626686	4.17148	18.0194	Metabotropic glutamate receptor 5	13	13	13	13.1	13.1	13.1	131.86	17.3119	16.0326	17.6967	18.8037	15.2623	15.5461	21.1037	20.9819	20.6644	20.7994	21.2463	20.8863	0	Q3UVX5;B2BH30;B7ZMP7;F6YJ89;E9QMC2;F6WSV0;Q4VA56	386		0
>sp|Q9CQR6|PPP6_MOUSE Serine/threonine-protein phosphatase 6 catalytic subunit OS=Mus musculus GN=Ppp6c PE=2 SV=1	Ppp6c	67857	+	4.16124	6.89854e-05	4.15895	17.8635	Serine/threonine-protein phosphatase 6 catalytic subunit	5	5	5	19.7	19.7	19.7	35.159	16.2676	15.689	16.1817	18.2669	16.3085	15.5461	20.3479	20.4126	20.5153	20.1895	20.8365	20.9115	0	Q9CQR6	2840		0
>tr|B1AVD7|B1AVD7_MOUSE Protein Frmpd3 (Fragment) OS=Mus musculus GN=Frmpd3 PE=4 SV=1;>tr|Q8BXG0|Q8BXG0_MOUSE FERM and PDZ domain containing 3 OS=Mus musculus GN=Frmpd3 PE=2 SV=1	Frmpd3	245643	+	2.82936	0.00148129	4.15541	17.8198		4	4	4	28.8	28.8	28.8	13.875	18.5769	16.4447	18.2327	14.8103	15.2623	15.0384	20.5216	20.4544	20.2573	20.5478	21.0583	20.4584	0	B1AVD7;Q8BXG0	367		0
>sp|Q80U40|RIMB2_MOUSE RIMS-binding protein 2 OS=Mus musculus GN=Rimbp2 PE=1 SV=3;>tr|D3YXR8|D3YXR8_MOUSE RIMS-binding protein 2 OS=Mus musculus GN=Rimbp2 PE=4 SV=1	Rimbp2	231760	+	2.79751	0.00159401	4.11278	17.301	RIMS-binding protein 2	12	12	12	17.3	17.3	17.3	118.34	17.9111	18.2706	18.6243	19.1804	15.2623	15.5461	21.553	21.401	21.2864	21.6488	21.8771	21.7052	0	Q80U40;D3YXR8	640		0
>tr|Q3UDZ1|Q3UDZ1_MOUSE Ras homolog gene family, member G OS=Mus musculus GN=Rhog PE=2 SV=1;>sp|P84096|RHOG_MOUSE Rho-related GTP-binding protein RhoG OS=Mus musculus GN=Rhog PE=2 SV=1;>tr|B2KKU6|B2KKU6_MOUSE Ras homolog gene family member G (Fragment) OS=	Rhog	56212	+	2.48184	0.00329732	4.09321	17.0679	Rho-related GTP-binding protein RhoG	5	4	4	42.4	36.6	36.6	21.308	15.7688	19.838	18.8446	18.4004	15.2623	15.5461	21.6023	21.7373	21.2247	20.6325	21.1645	21.8582	0	Q3UDZ1;P84096;B2KKU6	1716		0
>tr|H7BX90|H7BX90_MOUSE Glutamate receptor-interacting protein 1 OS=Mus musculus GN=Grip1 PE=4 SV=1;>tr|H7BX09|H7BX09_MOUSE Glutamate receptor-interacting protein 1 OS=Mus musculus GN=Grip1 PE=4 SV=1;>tr|D3YWY4|D3YWY4_MOUSE Glutamate receptor-interacting p	Grip1	74053	+	6.37659	4.20158e-07	4.08136	16.9282	Glutamate receptor-interacting protein 1	10	9	9	10.7	9.9	9.9	114.26	16.737	16.3499	15.1432	16.1763	15.2623	15.5461	19.4872	19.2419	19.7773	20.1953	20.5843	20.4169	0	H7BX90;H7BX09;D3YWY4;D3Z6T4;D3YZL8;Q6GQT7;Q925T6;Q6NWW3;Q5DTG7	633		0
>sp|Q9QZQ1|AFAD_MOUSE Afadin OS=Mus musculus GN=Mllt4 PE=1 SV=3;>tr|E9Q9C3|E9Q9C3_MOUSE Afadin OS=Mus musculus GN=Mllt4 PE=1 SV=1;>tr|E9PYX7|E9PYX7_MOUSE Afadin OS=Mus musculus GN=Mllt4 PE=1 SV=1;>tr|E9Q852|E9Q852_MOUSE Afadin OS=Mus musculus GN=Mllt4 PE=1	Mllt4	17356	+	3.06388	0.000863212	4.07368	16.8384	Afadin	25	25	25	18.2	18.2	18.2	206.5	15.9896	14.1882	14.8419	15.2077	18.2106	17.648	19.7319	19.2414	19.6878	20.3035	20.7258	20.8378	0	Q9QZQ1;E9Q9C3;E9PYX7;E9Q852	888		0
>sp|Q80Z38|SHAN2_MOUSE SH3 and multiple ankyrin repeat domains protein 2 OS=Mus musculus GN=Shank2 PE=1 SV=2;>tr|D3Z5K9|D3Z5K9_MOUSE SH3 and multiple ankyrin repeat domains protein 2 OS=Mus musculus GN=Shank2 PE=1 SV=1;>tr|D3Z5K8|D3Z5K8_MOUSE SH3 and multi	Shank2	210274	+	4.8275	1.48763e-05	4.06849	16.7779	SH3 and multiple ankyrin repeat domains protein 2	47	46	46	48.6	48	48	158.97	20.4098	20.3869	19.3347	19.7728	18.1556	18.6425	23.1321	23.1857	23.2922	23.1505	24.2443	24.1084	0	Q80Z38;D3Z5K9;D3Z5K8	2480		0
>sp|Q8K4P8|HECW1_MOUSE E3 ubiquitin-protein ligase HECW1 OS=Mus musculus GN=Hecw1 PE=1 SV=3	Hecw1	94253	+	6.39655	4.01286e-07	4.03465	16.3889	E3 ubiquitin-protein ligase HECW1	14	14	12	12.2	12.2	11	179.47	14.3132	14.9682	16.1693	14.8646	15.2623	14.7764	18.8971	18.7566	18.6398	18.64	19.834	19.7945	0	Q8K4P8	2671		0
>sp|Q6NS60|FBX41_MOUSE F-box only protein 41 OS=Mus musculus GN=Fbxo41 PE=1 SV=3;>tr|Q3UGY7|Q3UGY7_MOUSE F-box protein 41 OS=Mus musculus GN=Fbxo41 PE=2 SV=1	Fbxo41	330369	+	4.09807	7.97862e-05	3.9991	15.99	F-box only protein 41	25	25	25	41.8	41.8	41.8	94.33	19.5404	19.3977	19.1361	18.8288	17.9075	16.9568	22.3831	22.4244	22.2441	22.6455	23.021	23.0437	0	Q6NS60;Q3UGY7	2051		0
>sp|P19246|NFH_MOUSE Neurofilament heavy polypeptide OS=Mus musculus GN=Nefh PE=1 SV=3;>tr|Q80TQ3|Q80TQ3_MOUSE MKIAA0845 protein (Fragment) OS=Mus musculus GN=Nefh PE=2 SV=1	Nefh	380684	+	5.92457	1.18967e-06	3.98305	15.8131	Neurofilament heavy polypeptide	26	23	23	27.1	25.1	25.1	116.99	21.4793	21.7266	20.349	20.7897	21.7177	21.8015	24.9469	24.9997	25.5639	25.1596	25.475	25.6169	0	P19246;Q80TQ3	1361		0
>sp|Q62108|DLG4_MOUSE Disks large homolog 4 OS=Mus musculus GN=Dlg4 PE=1 SV=1	Dlg4	13385	+	5.41718	3.82663e-06	3.9591	15.5527	Disks large homolog 4	33	32	31	52.2	48.8	47.8	80.471	23.2678	23.2259	22.4976	22.6293	21.7689	21.7312	26.4288	26.3895	26.1827	26.1929	26.8629	26.8185	0	Q62108	2295		0
>sp|Q9WV18|GABR1_MOUSE Gamma-aminobutyric acid type B receptor subunit 1 OS=Mus musculus GN=Gabbr1 PE=1 SV=1;>tr|Q8CAF8|Q8CAF8_MOUSE Putative uncharacterized protein (Fragment) OS=Mus musculus GN=Gabbr1 PE=2 SV=1	Gabbr1	54393	+	7.45248	3.52797e-08	3.93341	15.2782	Gamma-aminobutyric acid type B receptor subunit 1	10	10	10	14.5	14.5	14.5	108.21	15.7688	16.0938	15.7636	14.7406	15.2623	15.5461	19.0893	19.1255	19.2544	19.4495	19.9185	19.9383	0	Q9WV18;Q8CAF8	3046		0
>sp|A2AHG0|LZTS3_MOUSE Leucine zipper putative tumor suppressor 3 OS=Mus musculus GN=Lzts3 PE=2 SV=1	Lzts3	241638	+	5.38892	4.08391e-06	3.92942	15.2361	Leucine zipper putative tumor suppressor 3	8	8	8	17.9	17.9	17.9	74.985	15.7688	14.8658	16.1817	16.1763	16.5876	16.5817	20.0153	20.0488	18.8393	19.23	20.7732	20.8317	0	A2AHG0	213		0
>tr|Q8K3E8|Q8K3E8_MOUSE Cytohesin 1 OS=Mus musculus GN=Cyth1 PE=2 SV=1;>sp|Q9QX11|CYH1_MOUSE Cytohesin-1 OS=Mus musculus GN=Cyth1 PE=1 SV=2;>tr|Q3T9T9|Q3T9T9_MOUSE Putative uncharacterized protein OS=Mus musculus GN=Cyth1 PE=2 SV=1;>tr|Q3TZ02|Q3TZ02_MOUSE	Cyth1	19157	+	4.60436	2.48679e-05	3.92672	15.2076	Cytohesin-1	9	4	4	27.5	12.6	12.6	46.216	15.7602	16.3233	17.5458	17.1924	15.2623	15.895	19.7991	19.9529	20.461	20.2018	20.8811	20.2435	0	Q8K3E8;Q9QX11;Q3T9T9;Q3TZ02;Q570Y7;Q9ESS4;A2A517	1832		0
>sp|Q641P0|ARP3B_MOUSE Actin-related protein 3B OS=Mus musculus GN=Actr3b PE=2 SV=1	Actr3b	242894	+	4.97254	1.06526e-05	3.92342	15.1729	Actin-related protein 3B	12	8	8	36.1	28.5	28.5	47.579	18.4204	18.4921	17.7595	18.1773	16.2237	17.6467	21.5138	21.5357	21.3932	21.261	22.317	22.2394	0	Q641P0	2306		0
>sp|P08553|NFM_MOUSE Neurofilament medium polypeptide OS=Mus musculus GN=Nefm PE=1 SV=4;>tr|D3YZ35|D3YZ35_MOUSE Neurofilament medium polypeptide OS=Mus musculus GN=Nefm PE=1 SV=1	Nefm	18040	+	8.0172	9.61163e-09	3.91159	15.0489	Neurofilament medium polypeptide	35	32	31	45.9	43.4	43.4	95.915	22.935	23.0351	22.2053	22.0028	22.4118	22.416	26.1403	26.0434	26.255	26.2556	26.9073	26.8738	0	P08553;D3YZ35	1293		0
>sp|Q91XM9|DLG2_MOUSE Disks large homolog 2 OS=Mus musculus GN=Dlg2 PE=1 SV=2;>tr|E9Q2L2|E9Q2L2_MOUSE Disks large homolog 2 OS=Mus musculus GN=Dlg2 PE=1 SV=1;>tr|D3YUZ8|D3YUZ8_MOUSE Disks large homolog 2 OS=Mus musculus GN=Dlg2 PE=1 SV=1;>tr|D3YWU0|D3YWU0_	Dlg2	23859	+	4.70475	1.97356e-05	3.89525	14.8795	Disks large homolog 2	38	38	33	51.4	51.4	46	94.879	21.6887	21.5381	20.643	20.8721	19.4063	20.3089	24.5527	24.4995	24.2643	24.3383	25.1012	25.0727	0	Q91XM9;E9Q2L2;D3YUZ8;D3YWU0	2747		0
>tr|D3Z169|D3Z169_MOUSE Protein Igsf9b OS=Mus musculus GN=Igsf9b PE=4 SV=1;>tr|E9PZ19|E9PZ19_MOUSE Protein Igsf9b OS=Mus musculus GN=Igsf9b PE=1 SV=1	Igsf9b	235086	+	6.38981	4.07555e-07	3.8827	14.7506		9	9	9	16.2	16.2	16.2	79.89	14.6164	15.689	16.1817	16.1763	15.2623	15.5461	18.6215	19.1653	19.3358	19.4932	20.1994	19.9528	0	D3Z169;E9PZ19	672		0
>sp|P08551|NFL_MOUSE Neurofilament light polypeptide OS=Mus musculus GN=Nefl PE=1 SV=5;>tr|Q05DD2|Q05DD2_MOUSE Nefl protein (Fragment) OS=Mus musculus GN=Nefl PE=2 SV=1	Nefl	18039	+	7.97938	1.04863e-08	3.8606	14.5263	Neurofilament light polypeptide	38	37	35	70.3	70.3	68.1	61.508	24.5013	24.4705	23.5682	23.6541	23.9886	23.8305	27.5875	27.6057	27.7709	27.7325	28.288	28.192	0	P08551;Q05DD2	1292		0
>tr|A4FUQ0|A4FUQ0_MOUSE Rims4 protein (Fragment) OS=Mus musculus GN=Rims4 PE=2 SV=1;>sp|P60191|RIMS4_MOUSE Regulating synaptic membrane exocytosis protein 4 OS=Mus musculus GN=Rims4 PE=2 SV=1	Rims4	241770	+	4.4179	3.82037e-05	3.85686	14.4887	Regulating synaptic membrane exocytosis protein 4	6	6	6	28	28	28	29.198	17.4495	15.689	17.6717	16.6249	15.2623	15.5461	19.2072	20.0793	20.0262	20.0686	21.1334	20.8698	0	A4FUQ0;P60191	313		0
>sp|Q68FH0|PKP4_MOUSE Plakophilin-4 OS=Mus musculus GN=Pkp4 PE=1 SV=1;>tr|A2AS45|A2AS45_MOUSE Plakophilin-4 OS=Mus musculus GN=Pkp4 PE=1 SV=1;>tr|Q3UIX3|Q3UIX3_MOUSE Putative uncharacterized protein (Fragment) OS=Mus musculus GN=Pkp4 PE=2 SV=1;>tr|A2AS44|A	Pkp4	227937	+	4.79045	1.62014e-05	3.85234	14.4434	Plakophilin-4	46	40	11	50.2	46.8	14.9	131.55	20.408	20.1645	19.3899	18.9573	20.5484	20.8365	23.6749	23.6586	23.8182	23.8964	24.1643	24.2063	0	Q68FH0;A2AS45;Q3UIX3;A2AS44;Q05D18	2317		0
>tr|E9QMU3|E9QMU3_MOUSE Ensconsin OS=Mus musculus GN=Map7 PE=4 SV=2;>tr|D3YWN7|D3YWN7_MOUSE Ensconsin OS=Mus musculus GN=Map7 PE=4 SV=2;>sp|O88735|MAP7_MOUSE Ensconsin OS=Mus musculus GN=Map7 PE=1 SV=1	Map7	17761	+	4.31027	4.89478e-05	3.85138	14.4339	Ensconsin	7	7	7	13.1	13.1	13.1	82.843	17.4004	17.7995	16.1817	16.6281	15.2623	17.5524	20.2236	20.1835	21.0628	21.1673	20.89	20.4055	0	E9QMU3;D3YWN7;O88735	630		0
>tr|V9GWW6|V9GWW6_MOUSE Muscular LMNA-interacting protein OS=Mus musculus GN=Mlip PE=4 SV=1;>tr|V9GXA0|V9GXA0_MOUSE Muscular LMNA-interacting protein OS=Mus musculus GN=Mlip PE=4 SV=1;>tr|V9GXX2|V9GXX2_MOUSE Muscular LMNA-interacting protein OS=Mus musculu		69642	+	4.42329	3.77322e-05	3.84722	14.3922		8	8	8	14.5	14.5	14.5	103.45	15.2792	15.689	16.1817	14.5703	15.4508	13.3017	18.1726	17.9743	18.6731	18.9094	20.0233	19.8033	0	V9GWW6;V9GXA0;V9GXX2	3120		0
>sp|P46660|AINX_MOUSE Alpha-internexin OS=Mus musculus GN=Ina PE=1 SV=3;>tr|Q3UMG4|Q3UMG4_MOUSE Putative uncharacterized protein (Fragment) OS=Mus musculus GN=Ina PE=2 SV=1	Ina	226180	+	5.50712	3.11086e-06	3.84407	14.3608	Alpha-internexin	32	28	28	63.3	59.1	59.1	55.382	24.7438	24.7756	23.8495	23.9865	23.7031	23.7345	27.8851	27.8991	27.9152	27.8913	28.1558	28.1109	0	P46660;Q3UMG4	1485		0
>tr|F7AA26|F7AA26_MOUSE Protein Pakap (Fragment) OS=Mus musculus GN=Pakap PE=4 SV=1;>sp|O54931|AKAP2_MOUSE A-kinase anchor protein 2 OS=Mus musculus GN=Akap2 PE=1 SV=3;>tr|A2API8|A2API8_MOUSE A-kinase anchor protein 2 OS=Mus musculus GN=Akap2 PE=4 SV=1;>tr	Gm20459;Akap2	11641	+	5.87761	1.32553e-06	3.84029	14.3233	A-kinase anchor protein 2	12	12	9	18.6	18.6	14.4	125.98	15.8274	15.858	16.1817	16.1763	17.6168	16.5075	19.8189	20.0714	19.3098	20.1454	20.859	21.0048	0	F7AA26;O54931;A2API8;Q8C9L6;Q99L95;Q69ZV5	973		0
>sp|Q8BSS9|LIPA2_MOUSE Liprin-alpha-2 OS=Mus musculus GN=Ppfia2 PE=1 SV=2;>tr|B8QI34|B8QI34_MOUSE Liprin-alpha 2 OS=Mus musculus GN=Ppfia2 PE=2 SV=1;>tr|Q5DTM9|Q5DTM9_MOUSE MKIAA4112 protein (Fragment) OS=Mus musculus GN=Ppfia2 PE=2 SV=1	Ppfia2	327814	+	8.32247	4.75913e-09	3.79532	13.8837	Liprin-alpha-2	25	25	16	26	26	16.9	143.23	17.8092	17.8718	17.7847	18.1763	17.7346	18.1083	21.4858	21.4981	21.5035	21.5478	22.1029	22.1188	0	Q8BSS9;B8QI34;Q5DTM9	509		0
>tr|A2AGQ6|A2AGQ6_MOUSE MAP kinase-activating death domain protein OS=Mus musculus GN=Madd PE=1 SV=1;>tr|E9QN47|E9QN47_MOUSE MAP kinase-activating death domain protein OS=Mus musculus GN=Madd PE=4 SV=2;>tr|A2AGQ3|A2AGQ3_MOUSE MAP kinase-activating death do	Madd	228355	+	3.57642	0.000265205	3.7933	13.8643	MAP kinase-activating death domain protein	17	17	17	14.2	14.2	14.2	177.87	14.7139	15.689	16.6582	16.2528	13.0215	15.5461	19.3445	18.0874	18.2346	19.436	19.9332	19.6054	0	A2AGQ6;E9QN47;A2AGQ3;A2AGQ8;Q80U28;A2AGR0;A2AGQ4;A2AGR1;A2AGQ2;A2AGQ7;A2AGQ9;A2AGQ5;A6PWP8	209		0
>sp|Q811P8|RHG32_MOUSE Rho GTPase-activating protein 32 OS=Mus musculus GN=Arhgap32 PE=1 SV=2;>tr|I7HFI3|I7HFI3_MOUSE GTPase-activating protein for Cdc42 and Rac1 OS=Mus musculus GN=Arhgap32 PE=2 SV=1	Arhgap32	330914	+	3.06418	0.000862625	3.77891	13.7267	Rho GTPase-activating protein 32	46	46	44	31.6	31.6	30.5	229.72	19.903	19.4358	19.3652	18.9829	16.8371	16.7299	22.0743	21.9958	22.1343	22.2209	22.8087	22.6932	0	Q811P8;I7HFI3	2487		0
>sp|O35927|CTND2_MOUSE Catenin delta-2 OS=Mus musculus GN=Ctnnd2 PE=1 SV=1;>tr|E9QKH8|E9QKH8_MOUSE Catenin delta-2 OS=Mus musculus GN=Ctnnd2 PE=1 SV=1;>tr|B7ZNF6|B7ZNF6_MOUSE Ctnnd2 protein OS=Mus musculus GN=Ctnnd2 PE=2 SV=1;>tr|Q3USD8|Q3USD8_MOUSE Putati	Ctnnd2	18163	+	6.81639	1.52619e-07	3.77237	13.6646	Catenin delta-2	47	47	41	50.1	50.1	46.9	135	20.2548	20.2679	20.3677	20.561	20.9486	20.9111	23.6678	23.7402	24.5511	24.4516	24.7938	24.7407	0	O35927;E9QKH8;B7ZNF6;Q3USD8	1178		0
>tr|B1ASC0|B1ASC0_MOUSE Brain-specific angiogenesis inhibitor 2 OS=Mus musculus GN=Bai2 PE=1 SV=2;>tr|H7BX74|H7BX74_MOUSE Brain-specific angiogenesis inhibitor 2 OS=Mus musculus GN=Bai2 PE=1 SV=1;>sp|Q8CGM1|BAI2_MOUSE Brain-specific angiogenesis inhibitor	Bai2	230775	+	4.37118	4.25421e-05	3.7605	13.5526	Brain-specific angiogenesis inhibitor 2	13	13	13	12.5	12.5	12.5	160.56	17.1358	16.4614	14.971	17.2474	15.2623	15.5461	19.5262	18.9288	20.0268	20.2265	20.2636	20.2152	0	B1ASC0;H7BX74;Q8CGM1;H7BWZ2;H7BX92	354		0
>tr|F7BAB2|F7BAB2_MOUSE Protein Tmem132b OS=Mus musculus GN=Tmem132b PE=4 SV=1	Tmem132b	208151	+	5.75558	1.75558e-06	3.741	13.3707		9	9	9	13.7	13.7	13.7	119.33	14.583	15.689	16.1817	16.1763	15.2623	15.5461	19.1984	19.0318	19.2702	19.032	19.5596	19.7924	0	F7BAB2	975		0
>sp|Q8C079|STRP1_MOUSE Striatin-interacting protein 1 OS=Mus musculus GN=Strip1 PE=1 SV=2;>tr|Q3UGC1|Q3UGC1_MOUSE Putative uncharacterized protein OS=Mus musculus GN=Strip1 PE=2 SV=1	Strip1	229707	+	3.21535	0.000609042	3.72706	13.2421	Striatin-interacting protein 1	4	4	1	4.4	4.4	1.2	95.584	15.7688	14.122	16.9538	17.4823	15.0736	14.8706	19.5532	19.6668	19.3099	19.9158	19.1297	19.0579	0	Q8C079;Q3UGC1	2046		0
>sp|Q9CR51|VATG1_MOUSE V-type proton ATPase subunit G 1 OS=Mus musculus GN=Atp6v1g1 PE=2 SV=3;>tr|Q5HZY7|Q5HZY7_MOUSE ATPase, H+ transporting, lysosomal V1 subunit G1 OS=Mus musculus GN=Atp6v1g1 PE=2 SV=1;>tr|Q3U7E0|Q3U7E0_MOUSE Putative uncharacterized pr	Atp6v1g1	66290	+	3.25098	0.000561077	3.72038	13.181	V-type proton ATPase subunit G 1	3	3	3	39	39	39	13.724	17.3771	19.3295	17.6909	16.1763	15.2623	17.709	20.9945	21.6097	20.1778	20.0998	21.5525	21.433	0	Q9CR51;Q5HZY7;Q3U7E0	2210		0
>tr|E9Q0W6|E9Q0W6_MOUSE Actin-binding LIM protein 2 OS=Mus musculus GN=Ablim2 PE=1 SV=1;>tr|Q3U409|Q3U409_MOUSE Putative uncharacterized protein OS=Mus musculus GN=Ablim2 PE=2 SV=1	Ablim2	231148	+	4.54096	2.87764e-05	3.71845	13.1633		23	23	1	57.7	57.7	1.8	67.285	20.8411	20.7158	18.666	19.3612	20.255	19.941	23.3895	23.3831	23.5459	23.5545	24.0989	24.1189	0	E9Q0W6;Q3U409	819		0
>sp|Q8BP00|IQCB1_MOUSE IQ calmodulin-binding motif-containing protein 1 OS=Mus musculus GN=Iqcb1 PE=1 SV=2	Iqcb1	320299	+	4.98806	1.02788e-05	3.70759	13.0646	IQ calmodulin-binding motif-containing protein 1	8	8	8	15.1	15.1	15.1	68.733	15.8234	15.689	17.0286	17.5964	16.2469	15.5461	19.8506	19.4164	20.6433	20.4122	19.5187	20.3347	0	Q8BP00	2550		0
>tr|Q3TBW9|Q3TBW9_MOUSE m7GpppX diphosphatase OS=Mus musculus GN=Dcps PE=2 SV=1;>sp|Q9DAR7|DCPS_MOUSE m7GpppX diphosphatase OS=Mus musculus GN=Dcps PE=1 SV=1;>tr|D6RFQ0|D6RFQ0_MOUSE m7GpppX diphosphatase OS=Mus musculus GN=Dcps PE=1 SV=1	Dcps	69305	+	3.5775	0.000264548	3.70345	13.0272	m7GpppX diphosphatase	2	2	2	6.2	6.2	6.2	33.121	18.5466	18.0242	16.1817	16.1763	17.3292	15.5461	20.0912	20.0552	20.9513	20.9097	20.9888	21.0285	0	Q3TBW9;Q9DAR7;D6RFQ0	1839		0.0039076
>sp|P35436|NMDE1_MOUSE Glutamate receptor ionotropic, NMDA 2A OS=Mus musculus GN=Grin2a PE=1 SV=2	Grin2a	14811	+	3.93523	0.000116083	3.69652	12.9647	Glutamate receptor ionotropic, NMDA 2A	32	30	30	28.2	26.8	26.8	165.42	19.8142	19.9988	19.6875	19.4086	17.9601	17.7973	22.6413	22.6507	22.5843	22.5605	23.195	23.2137	0	P35436	1441		0
>sp|Q3UQ44|IQGA2_MOUSE Ras GTPase-activating-like protein IQGAP2 OS=Mus musculus GN=Iqgap2 PE=1 SV=2;>tr|Q8C9I3|Q8C9I3_MOUSE Putative uncharacterized protein (Fragment) OS=Mus musculus GN=Iqgap2 PE=2 SV=1;>tr|Q7TMU5|Q7TMU5_MOUSE Iqgap2 protein (Fragment) O	Iqgap2	544963	+	3.04827	0.00089481	3.69422	12.9441	Ras GTPase-activating-like protein IQGAP2	16	15	1	13.1	12.5	0.7	180.53	12.984	15.2519	16.2374	16.3324	16.7189	15.8464	19.1095	18.8036	19.3065	19.2972	19.301	19.7184	0	Q3UQ44;Q8C9I3;Q7TMU5	2095		0
>tr|E9Q2W9|E9Q2W9_MOUSE Alpha-actinin-4 (Fragment) OS=Mus musculus GN=Actn4 PE=4 SV=1	Actn4	60595	+	2.89408	0.00127619	3.67864	12.8051		32	2	2	70.7	6.6	6.6	59.897	18.7792	15.689	16.1817	16.1763	15.6471	18.9379	20.5242	20.0342	20.2158	20.1944	21.3335	21.181	0	E9Q2W9	836		0
>sp|Q9Z2Y3|HOME1_MOUSE Homer protein homolog 1 OS=Mus musculus GN=Homer1 PE=1 SV=2;>tr|D3Z6A7|D3Z6A7_MOUSE Homer protein homolog 1 OS=Mus musculus GN=Homer1 PE=4 SV=1;>tr|E9Q0I8|E9Q0I8_MOUSE Homer protein homolog 1 OS=Mus musculus GN=Homer1 PE=4 SV=1;>tr|E	Homer1	26556	+	7.53211	2.93689e-08	3.67341	12.7587	Homer protein homolog 1	19	19	18	65.6	65.6	63.4	41.412	22.4612	22.6901	22.2204	21.9264	21.6891	21.7462	25.702	25.7897	25.5058	25.5583	26.1083	26.1097	0	Q9Z2Y3;D3Z6A7;E9Q0I8;E9Q0I7	3076		0
>tr|E9QMK3|E9QMK3_MOUSE Versican core protein OS=Mus musculus GN=Vcan PE=4 SV=1;>tr|E9QMK2|E9QMK2_MOUSE Versican core protein OS=Mus musculus GN=Vcan PE=4 SV=1;>tr|G3XA35|G3XA35_MOUSE MCG116562, isoform CRA_a OS=Mus musculus GN=Vcan PE=4 SV=1;>tr|E9PYH0|E9	Vcan	13003	+	5.09306	8.07115e-06	3.66347	12.6711	Versican core protein	4	4	4	7.5	7.5	7.5	74.318	15.387	17.0901	16.4845	16.1763	15.2623	15.5643	19.9302	20.1908	19.5437	19.3555	19.3253	19.5998	0	E9QMK3;E9QMK2;G3XA35;E9PYH0;Q62059;F7B603;Q3TTS3;Q8C9U7;Q8BS97;Q4VA91;Q3TNR6;Q3UXS4;Q05CR7	796		0
>sp|P39038|CADH4_MOUSE Cadherin-4 OS=Mus musculus GN=Cdh4 PE=2 SV=1	Cdh4	12561	+	5.99331	1.01553e-06	3.64401	12.5013	Cadherin-4	5	3	3	5.6	3.8	3.8	100.03	15.7688	15.689	16.1817	16.1763	15.2623	15.5461	18.9204	18.5337	19.4065	19.5966	19.9862	20.0448	0	P39038	1458		0
>tr|Q68FG2|Q68FG2_MOUSE Protein Sptbn2 OS=Mus musculus GN=Sptbn2 PE=2 SV=1;>tr|Q3UGZ4|Q3UGZ4_MOUSE Putative uncharacterized protein OS=Mus musculus GN=Sptbn2 PE=2 SV=1;>tr|Q6A087|Q6A087_MOUSE MKIAA0302 protein (Fragment) OS=Mus musculus GN=Sptbn2 PE=2 SV=1	Sptbn2	20743	+	5.71779	1.9152e-06	3.63702	12.441		103	95	95	54.9	51.7	51.7	270.92	21.7434	21.573	20.8745	20.9015	20.2361	20.2662	24.3258	24.395	24.3117	24.3092	25.0442	25.0311	0	Q68FG2;Q3UGZ4;Q6A087	2316		0
>sp|Q6P5U7|NWD2_MOUSE NACHT and WD repeat domain-containing protein 2 OS=Mus musculus GN=Nwd2 PE=1 SV=2	Kiaa1239	319807	+	4.54807	2.83093e-05	3.63356	12.4111	Leucine-rich repeat and WD repeat-containing protein KIAA1239	18	18	18	12.3	12.3	12.3	197.41	16.3255	15.9258	14.9239	15.7992	15.2623	15.5461	18.3815	18.374	19.2943	18.8666	20.2524	20.4155	0	Q6P5U7	2360		0
>tr|D3Z600|D3Z600_MOUSE Peroxisomal targeting signal 1 receptor OS=Mus musculus GN=Pex5 PE=4 SV=1;>sp|O09012|PEX5_MOUSE Peroxisomal targeting signal 1 receptor OS=Mus musculus GN=Pex5 PE=2 SV=2	Pex5	19305	+	3.67907	0.000209376	3.62334	12.3235	Peroxisomal targeting signal 1 receptor	6	6	6	14.4	14.4	14.4	69.836	15.7688	15.689	17.3604	18.2696	15.2623	16.7602	19.9258	19.2039	20.7485	20.3337	20.4405	20.1979	0	D3Z600;O09012	704		0
>tr|A1L146|A1L146_MOUSE Lzts1 protein (Fragment) OS=Mus musculus GN=Lzts1 PE=2 SV=1;>sp|P60853|LZTS1_MOUSE Leucine zipper putative tumor suppressor 1 OS=Mus musculus GN=Lzts1 PE=2 SV=3;>tr|A0PJT4|A0PJT4_MOUSE Leucine zipper, putative tumor suppressor 1 OS=	Lzts1	211134	+	4.14174	7.21542e-05	3.61408	12.2447	Leucine zipper putative tumor suppressor 1	7	7	7	21.1	21.1	21.1	67.231	15.7688	15.689	15.4295	15.6366	15.2623	15.5461	17.8516	19.0933	19.1305	18.8739	20.0968	19.9706	0	A1L146;P60853;A0PJT4	152		0
>sp|Q3UXZ6|FA81A_MOUSE Protein FAM81A OS=Mus musculus GN=Fam81a PE=2 SV=2	Fam81a	76886	+	5.81114	1.54474e-06	3.60411	12.1603	Protein FAM81A	13	13	13	33.8	33.8	33.8	41.709	19.7653	19.5076	19.2548	19.4671	18.4081	18.3456	22.5783	22.9589	22.3848	22.339	23.117	22.9953	0	Q3UXZ6	2125		0
>sp|Q3V0I2|PRR7_MOUSE Proline-rich protein 7 OS=Mus musculus GN=Prr7 PE=2 SV=1;>tr|B2RSG4|B2RSG4_MOUSE Proline rich 7 (Synaptic) OS=Mus musculus GN=Prr7 PE=2 SV=1	Prr7	432763	+	4.71109	1.94497e-05	3.60206	12.1431	Proline-rich protein 7	4	4	4	22.3	22.3	22.3	30.354	15.7688	15.689	16.1817	16.1763	15.2623	15.5461	19.214	18.6999	18.8961	18.862	20.7838	19.7806	0	Q3V0I2;B2RSG4	423		0
>sp|Q9ES28|ARHG7_MOUSE Rho guanine nucleotide exchange factor 7 OS=Mus musculus GN=Arhgef7 PE=1 SV=2;>tr|D3Z0V2|D3Z0V2_MOUSE Rho guanine nucleotide exchange factor 7 OS=Mus musculus GN=Arhgef7 PE=1 SV=1	Arhgef7	54126	+	2.66667	0.00215441	3.58948	12.0376	Rho guanine nucleotide exchange factor 7	15	15	13	22	22	19.4	97.055	15.4273	14.3542	17.8578	17.4417	16.6466	18.6092	20.0722	19.8379	20.135	20.9192	20.471	20.4384	0	Q9ES28;D3Z0V2	2972		0
>tr|Q3UZT7|Q3UZT7_MOUSE Putative uncharacterized protein OS=Mus musculus GN=Ctnnb1 PE=2 SV=1;>sp|Q02248|CTNB1_MOUSE Catenin beta-1 OS=Mus musculus GN=Ctnnb1 PE=1 SV=1;>tr|Q80VE7|Q80VE7_MOUSE Ctnnb1 protein (Fragment) OS=Mus musculus GN=Ctnnb1 PE=2 SV=1;>tr	Ctnnb1	12387	+	6.77081	1.69509e-07	3.58691	12.0162	Catenin beta-1	31	31	25	57.2	57.2	49.3	85.496	22.3974	22.4878	21.9137	22.0599	23.0759	23.1448	25.6935	25.6066	26.1608	26.1484	26.522	26.4695	0	Q3UZT7;Q02248;Q80VE7;E9Q6A9	1753		0
>sp|Q6PHN9|RAB35_MOUSE Ras-related protein Rab-35 OS=Mus musculus GN=Rab35 PE=1 SV=1;>tr|Q3U0T9|Q3U0T9_MOUSE RAB35, member RAS oncogene family OS=Mus musculus GN=Rab35 PE=2 SV=1	Rab35	77407	+	3.27497	0.000530922	3.55763	11.7748	Ras-related protein Rab-35	6	4	4	39.8	28.9	28.9	23.025	15.7688	15.689	16.1817	16.7982	16.4872	19.0258	20.3709	21.0194	17.9511	19.8527	21.3674	20.7348	0	Q6PHN9;Q3U0T9	1966		0
>sp|Q6R891|NEB2_MOUSE Neurabin-2 OS=Mus musculus GN=Ppp1r9b PE=1 SV=1	Ppp1r9b	217124	+	7.45426	3.5135e-08	3.53143	11.5629	Neurabin-2	19	18	18	33.4	32.2	32.2	89.519	21.1231	20.8872	20.1594	20.4412	20.3908	20.658	23.8795	23.8415	23.8806	23.8638	24.6887	24.694	0	Q6R891	2387		0
>tr|D3YZ21|D3YZ21_MOUSE Protein D430041D05Rik OS=Mus musculus GN=D430041D05Rik PE=1 SV=1;>tr|A2BI30|A2BI30_MOUSE Novel protein (Fragment) OS=Mus musculus GN=RP24-297H17.3 PE=4 SV=1;>tr|F6ZGR6|F6ZGR6_MOUSE Protein D430041D05Rik (Fragment) OS=Mus musculus GN	D430041D05Rik	241589	+	3.00124	0.00099715	3.53114	11.5606		11	11	11	13.5	13.5	13.5	153.38	19.1252	17.8866	17.5959	17.4061	16.28	15.1638	20.6956	20.756	20.7534	20.0979	21.2835	21.0582	0	D3YZ21;A2BI30;F6ZGR6;Q8BXF0	279		0
>sp|Q80TE4|SI1L2_MOUSE Signal-induced proliferation-associated 1-like protein 2 OS=Mus musculus GN=Sipa1l2 PE=1 SV=3;>tr|B9EK76|B9EK76_MOUSE Signal-induced proliferation-associated 1 like 2 OS=Mus musculus GN=Sipa1l2 PE=2 SV=1	Sipa1l2	244668	+	3.11915	0.000760067	3.52776	11.5335	Signal-induced proliferation-associated 1-like protein 2	14	14	14	9.9	9.9	9.9	189.41	14.0194	12.9766	15.1937	16.1763	15.2623	12.8374	18.0937	16.3948	18.8419	16.5162	18.9788	18.807	0	Q80TE4;B9EK76	530		0
>tr|Q6P9M2|Q6P9M2_MOUSE Gria1 protein (Fragment) OS=Mus musculus GN=Gria1 PE=2 SV=1;>tr|Q7TNB5|Q7TNB5_MOUSE Glutamate receptor 1 OS=Mus musculus GN=Gria1 PE=2 SV=1;>tr|C9K0Y4|C9K0Y4_MOUSE AMPA-selective glutamate receptor 1 flop type OS=Mus musculus GN=Gri	Gria1	14799	+	2.47678	0.00333599	3.51926	11.4657		21	18	1	27.8	23.6	1	101.46	19.5302	19.4292	19.1918	19.0967	17.7274	15.2186	21.7003	21.6546	21.6938	21.8497	22.1822	22.2289	0	Q6P9M2;Q7TNB5;C9K0Y4	544		0
>sp|Q61290|CAC1E_MOUSE Voltage-dependent R-type calcium channel subunit alpha-1E OS=Mus musculus GN=Cacna1e PE=1 SV=1;>tr|B2RWX7|B2RWX7_MOUSE Calcium channel, voltage-dependent, R type, alpha 1E subunit OS=Mus musculus GN=Cacna1e PE=2 SV=1;>tr|A0A087WS83|A	Cacna1e	12290	+	3.93122	0.000117161	3.51796	11.4555	Voltage-dependent R-type calcium channel subunit alpha-1E	18	18	16	11	11	10	257.23	16.4852	16.2204	13.5908	16.4107	15.9984	15.6919	18.3292	18.4889	19.4442	19.2351	20.0142	19.9936	0	Q61290;B2RWX7;A0A087WS83;E9QK20	87		0
>tr|Q8CC37|Q8CC37_MOUSE Putative uncharacterized protein (Fragment) OS=Mus musculus GN=Pcdh10 PE=2 SV=1;>tr|Q8CA99|Q8CA99_MOUSE Putative uncharacterized protein (Fragment) OS=Mus musculus GN=Pcdh10 PE=2 SV=1;>tr|Q925I8|Q925I8_MOUSE OL-protocadherin isoform	Pcdh10	18526	+	5.17108	6.74399e-06	3.50974	11.3903		2	2	2	8.5	8.5	8.5	30.934	17.1636	15.689	16.1817	16.1763	15.2623	15.5461	20.1391	18.9454	19.9269	18.393	19.387	20.2859	0	Q8CC37;Q8CA99;Q925I8;E9PX28;E9PXQ7;Q80TE2;Q3TZ28;Q9Z1B1;Q6P0A6	783		0.00080939
>sp|Q9QUG9|GRP2_MOUSE RAS guanyl-releasing protein 2 OS=Mus musculus GN=Rasgrp2 PE=1 SV=2	Rasgrp2	19395	+	5.5543	2.79061e-06	3.48642	11.2077	RAS guanyl-releasing protein 2	10	10	10	25.2	25.2	25.2	69.445	15.7751	16.4099	17.3432	17.4581	17.1514	17.3185	20.2697	19.734	20.074	20.0425	21.2568	20.9978	0	Q9QUG9	3009		0
>sp|Q80T41|GABR2_MOUSE Gamma-aminobutyric acid type B receptor subunit 2 OS=Mus musculus GN=Gabbr2 PE=1 SV=2	Gabbr2	242425	+	3.2575	0.00055271	3.47841	11.1456	Gamma-aminobutyric acid type B receptor subunit 2	10	10	10	13	13	13	105.67	17.405	17.8834	18.2429	18.8062	17.0041	15.5461	20.9335	20.8711	20.844	20.7167	21.1202	21.2728	0	Q80T41	2441		0
>tr|A0A0A0MQE8|A0A0A0MQE8_MOUSE Rho GTPase-activating protein 21 OS=Mus musculus GN=Arhgap21 PE=4 SV=1;>tr|B2RWX1|B2RWX1_MOUSE Arhgap21 protein OS=Mus musculus GN=Arhgap21 PE=2 SV=1;>tr|B7ZCJ1|B7ZCJ1_MOUSE Rho GTPase-activating protein 21 OS=Mus musculus G	Arhgap21	71435	+	7.22112	6.01008e-08	3.47584	11.1258	Rho GTPase-activating protein 21	13	12	12	8.1	7.5	7.5	216.45	16.4175	15.4283	16.3266	15.5141	15.5692	15.805	19.1104	19.0433	19.0455	19.3778	19.7216	19.6171	0	A0A0A0MQE8;B2RWX1;B7ZCJ1;Q6DFV3;B7ZCJ0;G3UWM5	106		0
>tr|Q3UVS6|Q3UVS6_MOUSE Putative uncharacterized protein OS=Mus musculus GN=Flrt2 PE=2 SV=1;>tr|Q6A073|Q6A073_MOUSE MKIAA0405 protein (Fragment) OS=Mus musculus GN=Flrt2 PE=2 SV=1;>tr|Q8BLU0|Q8BLU0_MOUSE Fibronectin leucine rich transmembrane protein 2 OS=	Flrt2	399558	+	4.24814	5.64759e-05	3.46686	11.0568		6	6	6	11.4	11.4	11.4	71.068	15.5043	13.7104	16.1817	16.1763	15.8752	16.2259	18.6503	18.6428	18.6516	18.8388	20.1714	19.5201	0	Q3UVS6;Q6A073;Q8BLU0	2120		0
>sp|Q8CFV4|NRN1_MOUSE Neuritin OS=Mus musculus GN=Nrn1 PE=1 SV=1;>tr|D3Z4E2|D3Z4E2_MOUSE Neuritin OS=Mus musculus GN=Nrn1 PE=1 SV=1	Nrn1	68404	+	3.48198	0.000329622	3.46212	11.0205	Neuritin	4	4	4	36.6	36.6	36.6	15.353	22.1886	21.9176	21.3687	19.869	19.909	20.6501	24.4882	24.4624	24.2955	24.2888	24.5576	24.5832	0	Q8CFV4;D3Z4E2	693		0
>sp|Q80TE7|LRRC7_MOUSE Leucine-rich repeat-containing protein 7 OS=Mus musculus GN=Lrrc7 PE=1 SV=2;>tr|E9Q6L9|E9Q6L9_MOUSE Leucine-rich repeat-containing protein 7 OS=Mus musculus GN=Lrrc7 PE=1 SV=1;>tr|B9EHV0|B9EHV0_MOUSE Lrrc7 protein OS=Mus musculus GN=	Lrrc7	242274	+	6.35466	4.41919e-07	3.45366	10.956	Leucine-rich repeat-containing protein 7	63	63	60	51.9	51.9	49.7	166.9	20.9668	20.9652	20.5346	20.4307	19.6373	19.8847	23.5103	23.5777	23.5504	23.6548	24.4138	24.4343	0	Q80TE7;E9Q6L9;B9EHV0	863		0
>tr|Q6ZQ56|Q6ZQ56_MOUSE MKIAA0743 protein (Fragment) OS=Mus musculus GN=mKIAA0743 PE=4 SV=1;>sp|Q6P9K9|NRX3A_MOUSE Neurexin-3 OS=Mus musculus GN=Nrxn3 PE=1 SV=2;>tr|A0A087WPQ9|A0A087WPQ9_MOUSE Neurexin-3 OS=Mus musculus GN=Nrxn3 PE=4 SV=1;>tr|E9Q2X2|E9Q2X2	Nrxn3	18191	+	4.0284	9.36708e-05	3.45333	10.9536	Neurexin-3	15	13	12	16.2	14.5	14	132.78	15.7688	15.558	17.0051	16.6347	17.4824	17.433	20.2696	20.1071	19.8449	20.1476	20.331	19.9017	0	Q6ZQ56;Q6P9K9;A0A087WPQ9;E9Q2X2	2365		0
>tr|A0A087WR62|A0A087WR62_MOUSE Amyloid beta A4 precursor protein-binding family B member 1 OS=Mus musculus GN=Apbb1 PE=4 SV=1;>tr|A0A087WPS7|A0A087WPS7_MOUSE Amyloid beta A4 precursor protein-binding family B member 1 OS=Mus musculus GN=Apbb1 PE=4 SV=1;>t	Apbb1	11785	+	3.08431	0.000823555	3.44587	10.8971	Amyloid beta A4 precursor protein-binding family B member 1	9	9	9	29.3	29.3	29.3	49.998	15.0404	17.584	17.7348	18.6216	17.6444	18.8477	20.4931	20.1756	21.4293	21.0988	21.4789	21.4723	0	A0A087WR62;A0A087WPS7;A0A087WPI2;Q9QXJ1;Q80Y77;Q8R1Y7;A0A087WQC5	65		0
>tr|Q8R434|Q8R434_MOUSE Inwardly-rectifying K+ channel protein (Fragment) OS=Mus musculus PE=3 SV=1;>tr|Q8R435|Q8R435_MOUSE Inward rectifier potassium channel 4 (Fragment) OS=Mus musculus GN=Kcnj4 PE=2 SV=1;>sp|P52189|KCNJ4_MOUSE Inward rectifier potassium	Kcnj4	16520	+	5.22232	5.99343e-06	3.40542	10.5958	Inward rectifier potassium channel 4	6	6	6	19.1	19.1	19.1	49.513	15.7688	15.689	16.7776	16.6064	15.2623	15.5461	19.8028	19.6283	18.6747	18.2082	19.8668	19.9019	0	Q8R434;Q8R435;P52189;Q9QYK8	1527		0
>sp|Q9QUP5|HPLN1_MOUSE Hyaluronan and proteoglycan link protein 1 OS=Mus musculus GN=Hapln1 PE=2 SV=1	Hapln1	12950	+	3.90385	0.00012478	3.40498	10.5926	Hyaluronan and proteoglycan link protein 1	5	4	4	17.4	14.9	14.9	40.477	15.7688	18.1592	15.6576	17.2934	16.8127	16.9251	20.5077	20.4991	19.5874	20.0689	20.0407	20.3429	0	Q9QUP5	3010		0
>sp|Q8R5H6|WASF1_MOUSE Wiskott-Aldrich syndrome protein family member 1 OS=Mus musculus GN=Wasf1 PE=1 SV=2	Wasf1	83767	+	3.2693	0.000537901	3.40495	10.5924	Wiskott-Aldrich syndrome protein family member 1	5	5	5	11.6	11.6	11.6	61.508	15.5323	15.5711	14.9668	15.5008	15.6753	15.5206	19.5271	19.4031	19.441	17.9643	19.869	16.9921	0	Q8R5H6	2703		0
>tr|C9K0Y5|C9K0Y5_MOUSE AMPA-selective glutamate receptor 3 flop type OS=Mus musculus GN=Gria3 PE=2 SV=1	Gria3	53623	+	2.7805	0.00165766	3.40142	10.5664		22	3	1	32.9	4.4	1.6	100.3	18.6546	17.9261	17.6612	17.738	15.2623	15.5461	20.4846	20.5529	20.3609	20.2771	20.691	20.8303	0	C9K0Y5	545		0
>sp|Q9QZB0|RGS17_MOUSE Regulator of G-protein signaling 17 OS=Mus musculus GN=Rgs17 PE=1 SV=1;>tr|Q8C5F3|Q8C5F3_MOUSE Putative uncharacterized protein OS=Mus musculus GN=Rgs17 PE=2 SV=1;>tr|Q6P208|Q6P208_MOUSE Regulator of G-protein signaling 17 OS=Mus mus	Rgs17	56533	+	2.63332	0.00232639	3.39762	10.5387	Regulator of G-protein signaling 17	2	2	2	12.9	12.9	12.9	24.345	18.2433	18.4231	16.1817	18.2086	15.2623	15.5461	20.3055	20.4006	20.3324	20.3147	20.2722	20.6253	0	Q9QZB0;Q8C5F3;Q6P208;Q8BR34;G5E8E0;F8WH97	1078		0.00075415
>sp|Q6PE13|PRRT3_MOUSE Proline-rich transmembrane protein 3 OS=Mus musculus GN=Prrt3 PE=1 SV=1	Prrt3	210673	+	4.35557	4.40989e-05	3.39113	10.4914	Proline-rich transmembrane protein 3	15	15	15	24.9	24.9	24.9	101.22	18.151	18.2431	19.2167	19.6007	18.0547	18.5394	20.6268	21.089	22.79	22.6809	22.482	22.4839	0	Q6PE13	2376		0
>sp|Q9QYX7|PCLO_MOUSE Protein piccolo OS=Mus musculus GN=Pclo PE=1 SV=4	Pclo	26875	+	4.45706	3.49093e-05	3.38202	10.4254	Protein piccolo	144	144	140	39.5	39.5	38.8	550.83	21.0667	21.2518	20.689	20.8065	19.7541	19.7712	23.8948	23.8992	23.802	23.86	24.1046	24.0708	0	Q9QYX7	3023		0
>sp|Q9JI91|ACTN2_MOUSE Alpha-actinin-2 OS=Mus musculus GN=Actn2 PE=1 SV=2;>tr|Q8K3Q4|Q8K3Q4_MOUSE Actinin alpha 2 OS=Mus musculus GN=Actn2 PE=2 SV=1;>tr|Q5FW75|Q5FW75_MOUSE Actinin alpha 2 OS=Mus musculus GN=Actn2 PE=2 SV=1	Actn2	11472	+	7.41388	3.85584e-08	3.37115	10.3471	Alpha-actinin-2	45	32	30	60.9	44.7	40.8	103.83	20.6689	21.0021	20.2648	19.8792	20.4372	20.1771	23.4217	23.5037	23.5142	23.6749	24.2329	24.3089	0	Q9JI91;Q8K3Q4;Q5FW75	2983		0
>tr|Q8CCP7|Q8CCP7_MOUSE Putative uncharacterized protein (Fragment) OS=Mus musculus GN=Magi1 PE=2 SV=1;>tr|Q4VBG2|Q4VBG2_MOUSE Magi1 protein (Fragment) OS=Mus musculus GN=Magi1 PE=2 SV=1;>tr|Q5DTM1|Q5DTM1_MOUSE MKIAA4129 protein (Fragment) OS=Mus musculus	Magi1	14924	+	7.81536	1.52984e-08	3.35872	10.2583	Membrane-associated guanylate kinase, WW and PDZ domain-containing protein 1	2	2	2	5.8	5.8	5.8	53.504	15.7688	15.689	16.1817	16.1763	15.2623	15.5461	18.7391	18.6882	19.5141	19.4687	19.1801	19.1861	0	Q8CCP7;Q4VBG2;Q5DTM1;Q3TQ86;Q4H4B5;E9PZ12;B9EKC0;Q4H4B4;Q6RHR9	535		0
>tr|G3X9V2|G3X9V2_MOUSE Catenin (Cadherin associated protein), delta 1, isoform CRA_a OS=Mus musculus GN=Ctnnd1 PE=4 SV=1;>sp|P30999|CTND1_MOUSE Catenin delta-1 OS=Mus musculus GN=Ctnnd1 PE=1 SV=2;>tr|E9Q8Z6|E9Q8Z6_MOUSE Catenin delta-1 OS=Mus musculus GN=	Ctnnd1	12388	+	3.6807	0.000208591	3.3577	10.251	Catenin delta-1	28	28	1	40.7	40.7	1.3	104.1	19.5075	19.1237	18.9991	19.2634	21.3727	21.3233	22.5791	22.5664	23.2552	23.3758	23.967	23.9922	0	G3X9V2;P30999;E9Q8Z6;E9Q8Z8;E9Q8Z4;E9Q8Z9;D3Z2H2;E9Q901;E9Q904;E9Q986;D3Z7H6;E9Q907;E9Q905;D3Z2H7	884		0
>tr|Q3UJH5|Q3UJH5_MOUSE Putative uncharacterized protein OS=Mus musculus GN=Atp6v1d PE=2 SV=1;>tr|Q3U861|Q3U861_MOUSE ATPase, H+ transporting, lysosomal V1 subunit D, isoform CRA_b OS=Mus musculus GN=Atp6v1d PE=2 SV=1;>tr|Q3U684|Q3U684_MOUSE Putative uncha	Atp6v1d	73834	+	2.56571	0.00271827	3.3414	10.1359	V-type proton ATPase subunit D	5	5	5	21.5	21.5	21.5	28.355	20.0905	19.5708	20.4207	20.0502	22.9178	17.7672	22.3502	22.1009	24.0845	24.1989	24.0682	24.0629	0	Q3UJH5;Q3U861;Q3U684;P57746;Q3UK81	1558		0
>sp|Q8BIE6|FRM4A_MOUSE FERM domain-containing protein 4A OS=Mus musculus GN=Frmd4a PE=1 SV=2;>tr|H3BIZ7|H3BIZ7_MOUSE FERM domain-containing protein 4A OS=Mus musculus GN=Frmd4a PE=1 SV=1;>tr|H3BL79|H3BL79_MOUSE FERM domain-containing protein 4A (Fragment)	Frmd4a	209630	+	3.50836	0.000310196	3.33839	10.1148	FERM domain-containing protein 4A	11	11	11	16.6	16.6	16.6	113.88	16.9322	13.8211	15.7463	16.6607	14.6804	15.5461	18.4593	17.7726	19.0958	18.9163	19.4498	19.7234	0	Q8BIE6;H3BIZ7;H3BL79;Q3TB04	1086		0
>tr|A4FU75|A4FU75_MOUSE Dagla protein (Fragment) OS=Mus musculus GN=Dagla PE=2 SV=1;>sp|Q6WQJ1|DGLA_MOUSE Sn1-specific diacylglycerol lipase alpha OS=Mus musculus GN=Dagla PE=1 SV=2	Dagla	269060	+	8.86657	1.35966e-09	3.32852	10.0458	Sn1-specific diacylglycerol lipase alpha	7	7	7	7.9	7.9	7.9	115.24	15.2748	15.689	15.7436	15.0101	15.2623	15.3742	18.3882	18.7094	18.5159	18.8802	18.6788	19.1527	0	A4FU75;Q6WQJ1	312		0
>sp|Q9WTS5|TEN2_MOUSE Teneurin-2 OS=Mus musculus GN=Tenm2 PE=2 SV=1;>tr|A0A0A0MQB7|A0A0A0MQB7_MOUSE Teneurin-2 OS=Mus musculus GN=Tenm2 PE=4 SV=1;>tr|A0A0A0MQ92|A0A0A0MQ92_MOUSE Teneurin-2 OS=Mus musculus GN=Tenm2 PE=4 SV=1;>tr|B9EJ72|B9EJ72_MOUSE Odz2 pro	Tenm2	23964	+	4.84436	1.43101e-05	3.3121	9.93214	Teneurin-2;Ten-2, soluble form;Ten-2 intracellular domain	21	20	20	11.1	10.8	10.8	306.46	16.2993	14.5473	16.8539	15.8677	16.2186	16.0356	18.8388	18.166	19.3079	19.7793	19.7443	19.8587	0	Q9WTS5;A0A0A0MQB7;A0A0A0MQ92;B9EJ72	100		0
>tr|Q684Q6|Q684Q6_MOUSE Membrane protein, palmitoylated (Fragment) OS=Mus musculus GN=Mpp1 PE=2 SV=1;>tr|Q542P4|Q542P4_MOUSE Membrane protein, palmitoylated OS=Mus musculus GN=Mpp1 PE=2 SV=1;>sp|P70290|EM55_MOUSE 55 kDa erythrocyte membrane protein OS=Mus	Mpp1	17524	+	2.52685	0.00297272	3.28951	9.77781	55 kDa erythrocyte membrane protein	8	8	8	29.3	29.3	29.3	47.7	15.7688	13.6187	15.6341	16.0401	18.0313	17.9398	19.0611	18.2272	20.8881	20.7066	18.7805	19.1063	0	Q684Q6;Q542P4;P70290;B7ZCL8;A2AN84;B7ZCL9;B7ZCM0	1693		0
>sp|Q9WUN2|TBK1_MOUSE Serine/threonine-protein kinase TBK1 OS=Mus musculus GN=Tbk1 PE=1 SV=1;>tr|A1L361|A1L361_MOUSE TANK-binding kinase 1 OS=Mus musculus GN=Tbk1 PE=2 SV=1;>tr|Q3THP3|Q3THP3_MOUSE Putative uncharacterized protein OS=Mus musculus GN=Tbk1 PE	Tbk1	56480	+	4.01826	9.58819e-05	3.28107	9.72078	Serine/threonine-protein kinase TBK1	10	10	10	17.3	17.3	17.3	83.424	16.746	16.8414	16.8526	17.8492	15.2623	15.5461	19.4417	19.107	20.5174	20.1844	19.821	19.7125	0	Q9WUN2;A1L361;Q3THP3	165		0
>tr|R7RU63|R7RU63_MOUSE Cortactin-binding protein 2 short form OS=Mus musculus GN=Cttnbp2 PE=2 SV=1;>tr|R7RVD4|R7RVD4_MOUSE Cortactin-binding protein 2 intron retention form OS=Mus musculus GN=Cttnbp2 PE=2 SV=1;>sp|B9EJA2|CTTB2_MOUSE Cortactin-binding prot	Cttnbp2	30785	+	6.87891	1.32157e-07	3.28026	9.71532	Cortactin-binding protein 2	7	7	7	14.3	14.3	14.3	67.548	15.7688	15.689	16.1817	16.1763	15.2623	15.5209	19.5942	18.9896	18.5262	18.5197	19.1953	19.4554	0	R7RU63;R7RVD4;B9EJA2	528		0
>sp|Q91ZU6|DYST_MOUSE Dystonin OS=Mus musculus GN=Dst PE=1 SV=2;>tr|S4R1P5|S4R1P5_MOUSE Dystonin OS=Mus musculus GN=Dst PE=1 SV=1;>tr|E9Q9X1|E9Q9X1_MOUSE Dystonin OS=Mus musculus GN=Dst PE=1 SV=2;>tr|A0A087WSP0|A0A087WSP0_MOUSE Dystonin OS=Mus musculus GN=	Dst	13518	+	4.82961	1.48043e-05	3.27785	9.6991	Dystonin	75	71	71	13.6	12.8	12.8	834.21	16.6455	16.968	15.4931	15.5166	16.2673	16.1961	19.4308	19.5131	19.189	19.338	19.6237	19.6592	0	Q91ZU6;S4R1P5;E9Q9X1;A0A087WSP0	2763		0
>sp|Q01097|NMDE2_MOUSE Glutamate receptor ionotropic, NMDA 2B OS=Mus musculus GN=Grin2b PE=1 SV=3;>tr|G3X9V4|G3X9V4_MOUSE Glutamate receptor ionotropic, NMDA 2B OS=Mus musculus GN=Grin2b PE=4 SV=1	Grin2b	14812	+	4.85836	1.38562e-05	3.26171	9.59116	Glutamate receptor ionotropic, NMDA 2B	39	39	37	33.4	33.4	32.1	165.96	21.2645	21.4095	20.6937	20.5905	19.5032	20.0379	23.6171	23.6104	23.5908	23.5524	24.3134	24.3854	0	Q01097;G3X9V4	1060		0
>sp|A2A690|TANC2_MOUSE Protein TANC2 OS=Mus musculus GN=Tanc2 PE=1 SV=1	Tanc2	77097	+	4.05633	8.7836e-05	3.26032	9.58192	Protein TANC2	48	48	25	34.1	34.1	18.1	220.26	19.5777	19.7463	19.2614	19.6558	17.9696	17.7287	21.8003	21.865	22.2781	22.0953	22.6885	22.7741	0	A2A690	178		0
>sp|Q7TNR6|IGS21_MOUSE Immunoglobulin superfamily member 21 OS=Mus musculus GN=Igsf21 PE=2 SV=1	Igsf21	230868	+	3.12852	0.000743833	3.25936	9.57558	Immunoglobulin superfamily member 21	5	5	5	14.3	14.3	14.3	51.937	17.9334	15.9332	16.4424	16.1763	15.2623	18.6129	20.0219	19.7501	19.1074	19.8204	20.8439	20.3728	0	Q7TNR6	2427		0
>tr|Q3UHW9|Q3UHW9_MOUSE Putative uncharacterized protein OS=Mus musculus GN=Cfl2 PE=2 SV=1;>sp|P45591|COF2_MOUSE Cofilin-2 OS=Mus musculus GN=Cfl2 PE=1 SV=1	Cfl2	12632	+	4.58959	2.5728e-05	3.25708	9.56046	Cofilin-2	7	6	6	56	49.4	49.4	18.709	19.5925	18.3448	18.5035	20.3315	19.0076	19.999	22.3253	21.8797	22.2963	22.6459	23.1464	23.0278	0	Q3UHW9;P45591	1477		0
>sp|Q8C015|PAK7_MOUSE Serine/threonine-protein kinase PAK 7 OS=Mus musculus GN=Pak7 PE=1 SV=1;>tr|Q8BVB0|Q8BVB0_MOUSE Non-specific serine/threonine protein kinase OS=Mus musculus GN=Pak7 PE=2 SV=1	Pak7	241656	+	5.80716	1.55898e-06	3.25224	9.52846	Serine/threonine-protein kinase PAK 7	19	19	19	34.6	34.6	34.6	80.947	19.9532	19.7019	19.3351	19.9712	18.8212	18.9561	22.3532	22.526	22.6774	22.8505	22.954	22.8911	0	Q8C015;Q8BVB0	2572		0
>tr|Q3UHE7|Q3UHE7_MOUSE Kinesin-like protein OS=Mus musculus GN=Kif21a PE=2 SV=1;>tr|F8WGN6|F8WGN6_MOUSE Kinesin-like protein OS=Mus musculus GN=Kif21a PE=1 SV=1;>sp|Q9QXL2|KI21A_MOUSE Kinesin-like protein KIF21A OS=Mus musculus GN=Kif21a PE=1 SV=2;>tr|E9Q	Kif21a	16564	+	3.01155	0.000973753	3.25073	9.51845	Kinesin-like protein KIF21A	5	5	4	4.9	4.9	4.2	181.4	18.4005	18.0403	17.5502	18.0194	14.7864	17.3839	20.6898	20.5071	19.9939	20.0509	21.1576	21.2858	0	Q3UHE7;F8WGN6;Q9QXL2;E9Q0J5;Q3V416;Q3TQJ5	815		0
>sp|Q9R0Q6|ARC1A_MOUSE Actin-related protein 2/3 complex subunit 1A OS=Mus musculus GN=Arpc1a PE=1 SV=1	Arpc1a	56443	+	3.87609	0.000133017	3.24743	9.4967	Actin-related protein 2/3 complex subunit 1A	15	15	14	51.9	51.9	45.7	41.626	21.5876	22.0213	21.1811	21.418	19.9011	19.6309	24.2859	24.2272	23.5157	23.8625	24.6961	24.637	0	Q9R0Q6	3033		0
>sp|Q99NE5|RIMS1_MOUSE Regulating synaptic membrane exocytosis protein 1 OS=Mus musculus GN=Rims1 PE=1 SV=2;>tr|F6VBT9|F6VBT9_MOUSE Regulating synaptic membrane exocytosis protein 1 OS=Mus musculus GN=Rims1 PE=1 SV=2;>tr|F6VBR4|F6VBR4_MOUSE Regulating syna	Rims1	116837	+	4.24643	5.66984e-05	3.24626	9.48902	Regulating synaptic membrane exocytosis protein 1	42	42	25	39.2	39.2	22.2	163.16	20.8555	20.7295	20.3521	19.9461	19.1899	18.9006	23.0241	23.0083	23.036	23.0659	23.6595	23.6575	0	Q99NE5;F6VBT9;F6VBR4;F6Y0S3;F6VBV0;F6TZK4;Q3UYL2;A0A087WSA4	2816		0
>sp|Q6PAK3|ANM8_MOUSE Protein arginine N-methyltransferase 8 OS=Mus musculus GN=Prmt8 PE=2 SV=2	Prmt8	381813	+	3.22545	0.000595045	3.24598	9.48717	Protein arginine N-methyltransferase 8	6	6	5	18.5	18.5	15.5	45.276	18.4581	16.8509	17.235	17.7813	15.2623	15.5461	19.9545	19.0926	19.955	19.9085	20.7277	20.9712	0	Q6PAK3	2369		0
>tr|Q3URF1|Q3URF1_MOUSE MCG6023 OS=Mus musculus GN=Synpo PE=2 SV=1;>tr|Q3TY32|Q3TY32_MOUSE Putative uncharacterized protein (Fragment) OS=Mus musculus GN=Synpo PE=2 SV=1;>sp|Q8CC35|SYNPO_MOUSE Synaptopodin OS=Mus musculus GN=Synpo PE=1 SV=2;>tr|Q3TA13|Q3TA	Synpo	104027	+	7.07896	8.33764e-08	3.24402	9.4743	Synaptopodin	32	32	32	57.8	57.8	57.8	74.016	23.2053	23.2004	22.3432	22.3646	22.2924	22.6184	25.5734	25.5592	25.9077	25.8472	26.2966	26.3044	0	Q3URF1;Q3TY32;Q8CC35;Q3TA13;Q3U336;E9Q3E2	2099		0
>sp|Q8BUV3|GEPH_MOUSE Gephyrin OS=Mus musculus GN=Gphn PE=1 SV=2;>tr|A0JNY3|A0JNY3_MOUSE Gephyrin OS=Mus musculus GN=Gphn PE=2 SV=1	Gphn	268566	+	4.59598	2.53527e-05	3.23439	9.41127	Gephyrin;Molybdopterin adenylyltransferase;Molybdopterin molybdenumtransferase	13	13	13	24.3	24.3	24.3	83.281	16.2536	16.8276	18.2905	17.8543	18.0009	17.6	20.7987	20.7036	20.265	20.6006	21.4449	20.4203	0	Q8BUV3;A0JNY3	146		0
>tr|E9Q8P8|E9Q8P8_MOUSE Protein FAM131B OS=Mus musculus GN=Fam131b PE=1 SV=1;>tr|A4FUR1|A4FUR1_MOUSE Fam131b protein (Fragment) OS=Mus musculus GN=Fam131b PE=2 SV=1;>sp|Q3TY60|F131B_MOUSE Protein FAM131B OS=Mus musculus GN=Fam131b PE=1 SV=1	Fam131b	76156	+	4.4504	3.5449e-05	3.22239	9.3333	Protein FAM131B	4	4	4	15.8	15.8	15.8	38.958	18.0162	18.3265	18.5455	18.1722	16.4033	16.956	20.1984	20.3711	21.8183	20.8778	21.0728	21.4157	0	E9Q8P8;A4FUR1;Q3TY60	879		0
>sp|A2CG49|KALRN_MOUSE Kalirin OS=Mus musculus GN=Kalrn PE=1 SV=1;>tr|F6QYT9|F6QYT9_MOUSE Kalirin (Fragment) OS=Mus musculus GN=Kalrn PE=1 SV=1;>tr|A0A0A0MQF1|A0A0A0MQF1_MOUSE Kalirin OS=Mus musculus GN=Kalrn PE=4 SV=1	Kalrn	545156	+	6.37849	4.1832e-07	3.22077	9.32284	Kalirin	46	46	12	20.2	20.2	5.8	337	17.6226	17.2323	17.5816	17.4363	17.6494	17.9574	20.5158	20.2534	20.6897	20.678	21.4127	21.2547	0	A2CG49;F6QYT9;A0A0A0MQF1	281		0
>sp|Q3U5C7|PRIC1_MOUSE Prickle-like protein 1 OS=Mus musculus GN=Prickle1 PE=2 SV=1	Prickle1	106042	+	3.36883	0.000427733	3.19835	9.17909	Prickle-like protein 1	7	7	7	8.9	8.9	8.9	94.13	17.8903	17.3128	15.1317	15.518	15.2623	15.5461	18.6092	19.2237	18.3622	18.9664	20.4084	20.2813	0	Q3U5C7	1988		0
>tr|D3YZ62|D3YZ62_MOUSE Unconventional myosin-Va OS=Mus musculus GN=Myo5a PE=1 SV=1;>tr|D3Z4J3|D3Z4J3_MOUSE Unconventional myosin-Va OS=Mus musculus GN=Myo5a PE=1 SV=1;>sp|Q99104|MYO5A_MOUSE Unconventional myosin-Va OS=Mus musculus GN=Myo5a PE=1 SV=2	Myo5a	17918	+	5.1932	6.40912e-06	3.19053	9.12945	Unconventional myosin-Va	98	98	88	54.4	54.4	49.7	212.33	22.9729	22.9958	22.7341	22.8291	21.593	21.781	25.5403	25.5466	25.4059	25.3791	26.1076	26.0696	0	D3YZ62;D3Z4J3;Q99104	654		0
>sp|Q80Y24|PRIC2_MOUSE Prickle-like protein 2 OS=Mus musculus GN=Prickle2 PE=1 SV=3;>tr|A7YQ68|A7YQ68_MOUSE Prickle-like 2 (Drosophila) OS=Mus musculus GN=Prickle2 PE=2 SV=1	Prickle2	243548	+	4.7622	1.72901e-05	3.1803	9.06497	Prickle-like protein 2	21	21	21	41.1	41.1	41.1	95.78	19.7182	19.5826	19.2825	19.348	18.222	17.8564	21.593	22.0167	21.7904	21.9942	22.9365	22.7606	0	Q80Y24;A7YQ68	332		0
>tr|F6VQZ6|F6VQZ6_MOUSE Protein shisa-6 homolog (Fragment) OS=Mus musculus GN=Shisa6 PE=1 SV=1;>sp|Q3UH99|SHSA6_MOUSE Protein shisa-6 homolog OS=Mus musculus GN=Shisa6 PE=1 SV=1	Shisa6	380702	+	3.30072	0.000500352	3.15929	8.93389	Protein shisa-6 homolog	5	5	5	17	17	17	56.12	18.3726	15.689	16.6623	17.3258	15.186	17.4275	19.1095	19.416	20.1237	19.7416	20.5043	20.7237	0	F6VQZ6;Q3UH99	958		0
>sp|Q9EQZ6|RPGF4_MOUSE Rap guanine nucleotide exchange factor 4 OS=Mus musculus GN=Rapgef4 PE=1 SV=1;>tr|A2ASW4|A2ASW4_MOUSE Rapgef4 protein OS=Mus musculus GN=Rapgef4 PE=2 SV=1;>tr|Q571A8|Q571A8_MOUSE MKIAA4040 protein (Fragment) OS=Mus musculus GN=Rapgef	Rapgef4	56508	+	3.96969	0.000107229	3.15423	8.90262	Rap guanine nucleotide exchange factor 4	26	26	26	33.7	33.7	33.7	115.49	20.8085	20.7236	20.4129	20.4459	19.5074	18.9847	23.2496	23.3345	23.1643	23.2091	23.4534	23.3977	0	Q9EQZ6;A2ASW4;Q571A8;A2ASW8	258		0
>tr|B2RUG6|B2RUG6_MOUSE Dock4 protein OS=Mus musculus GN=Dock4 PE=2 SV=1;>sp|P59764|DOCK4_MOUSE Dedicator of cytokinesis protein 4 OS=Mus musculus GN=Dock4 PE=1 SV=1	Dock4	238130	+	3.2702	0.000536788	3.14837	8.86652	Dedicator of cytokinesis protein 4	12	11	11	8.2	7.8	7.8	222.19	16.2111	14.8925	13.6941	14.5078	16.5205	16.5556	18.0906	17.9491	18.5676	17.9296	19.5478	19.1871	0	B2RUG6;P59764	440		0
>tr|S4R1F9|S4R1F9_MOUSE Ankyrin-2 OS=Mus musculus GN=Ank2 PE=1 SV=1;>tr|S4R249|S4R249_MOUSE Ankyrin-2 OS=Mus musculus GN=Ank2 PE=1 SV=1;>tr|S4R285|S4R285_MOUSE Ankyrin-2 OS=Mus musculus GN=Ank2 PE=1 SV=1;>sp|Q8C8R3|ANK2_MOUSE Ankyrin-2 OS=Mus musculus GN=A	Ank2	109676	+	7.58487	2.60093e-08	3.14375	8.83819	Ankyrin-2	113	113	40	43.5	43.5	16.1	428.34	21.4096	21.3717	20.637	20.5744	21.026	20.971	23.9004	23.8994	23.9422	23.9199	24.6223	24.5681	0	S4R1F9;S4R249;S4R285;Q8C8R3;S4R291;S4R2D0;S4R245;S4R2F3	3114		0
>tr|Q8R357|Q8R357_MOUSE Noelin OS=Mus musculus GN=Olfm1 PE=2 SV=1;>sp|O88998|NOE1_MOUSE Noelin OS=Mus musculus GN=Olfm1 PE=1 SV=1;>tr|A3KGE4|A3KGE4_MOUSE Noelin OS=Mus musculus GN=Olfm1 PE=4 SV=1;>tr|G3X9Q7|G3X9Q7_MOUSE Noelin OS=Mus musculus GN=Olfm1 PE=4	Olfm1	56177	+	2.49734	0.0031817	3.14114	8.82222	Noelin	10	10	10	26.2	26.2	26.2	55.427	20.1284	20.2076	20.412	20.2728	17.583	17.1824	22.4009	22.376	22.04	22.2912	22.8032	22.7216	0	Q8R357;O88998;A3KGE4;G3X9Q7	1242		0
>sp|Q60771|CLD11_MOUSE Claudin-11 OS=Mus musculus GN=Cldn11 PE=1 SV=1	Cldn11	18417	+	2.61789	0.00241051	3.13204	8.76674	Claudin-11	3	3	3	22.2	22.2	22.2	22.114	22.657	22.7364	23.4659	22.7974	20.0033	20.4534	25.4438	25.5928	24.6824	24.831	25.1663	25.1892	0	Q60771	2259		0
>tr|J3QN27|J3QN27_MOUSE Calcium-activated potassium channel subunit alpha-1 OS=Mus musculus GN=Kcnma1 PE=4 SV=1;>tr|J3QMT8|J3QMT8_MOUSE Calcium-activated potassium channel subunit alpha-1 OS=Mus musculus GN=Kcnma1 PE=4 SV=1;>tr|E3VRY4|E3VRY4_MOUSE Large co	Kcnma1	16531	+	3.24465	0.000569316	3.12735	8.7383	Calcium-activated potassium channel subunit alpha-1	5	5	5	5.8	5.8	5.8	127.22	17.8753	16.5526	16.5635	15.2182	15.2623	15.5461	19.4426	19.1099	19.2166	19.2126	19.6125	19.1879	0	J3QN27;J3QMT8;E3VRY4;E3VRY9;C3VLD3;E3VRZ0;Q08460;A0A087WSJ2;E9Q9P4;F7BHL0;J3QP84;F6V0P5;F6XW53;F6ZSN2;E3VS02;E3VS01;E3VS00;E3VS04;E3VRZ4;E3VRZ3;E3VRY7;E3VRY6;E3VRY5;F6WSZ3;E3VRZ6;E3VRZ2;E3VRZ1;E3VRY8;E3VRZ9;E3VRZ7;E3VRZ8;A0A087WQ41;A0A087WRS4;A0A087WQN5;Q3TSL8;E3VRZ5;E3VS03	90		0
>sp|Q61097|KSR1_MOUSE Kinase suppressor of Ras 1 OS=Mus musculus GN=Ksr1 PE=1 SV=1;>tr|Q5SXE4|Q5SXE4_MOUSE Kinase suppressor of Ras 1 OS=Mus musculus GN=Ksr1 PE=4 SV=1;>tr|Q3UV75|Q3UV75_MOUSE Putative uncharacterized protein OS=Mus musculus GN=Ksr1 PE=2 SV	Ksr1	16706	+	3.7704	0.000169667	3.11595	8.66952	Kinase suppressor of Ras 1	8	8	8	13.4	13.4	13.4	96.754	15.5242	15.689	16.5811	16.4201	14.4857	14.171	18.0109	17.2253	18.6388	18.911	19.3748	19.406	0	Q61097;Q5SXE4;Q3UV75	2270		0
>tr|B1AS06|B1AS06_MOUSE Disks large-associated protein 3 OS=Mus musculus GN=Dlgap3 PE=1 SV=1;>sp|Q6PFD5|DLGP3_MOUSE Disks large-associated protein 3 OS=Mus musculus GN=Dlgap3 PE=1 SV=1;>tr|Q3TY61|Q3TY61_MOUSE Putative uncharacterized protein OS=Mus musculu	Dlgap3	242667	+	6.3938	4.03829e-07	3.11458	8.66127	Disks large-associated protein 3	23	23	23	35.8	35.8	35.8	104.67	20.6091	20.7023	20.3765	20.2646	19.8002	19.5009	23.0209	23.1561	23.2044	23.1337	23.7307	23.6953	0	B1AS06;Q6PFD5;Q3TY61	353		0
>sp|Q6IR34|GPSM1_MOUSE G-protein-signaling modulator 1 OS=Mus musculus GN=Gpsm1 PE=1 SV=3;>tr|Q8R0E6|Q8R0E6_MOUSE Gpsm1 protein (Fragment) OS=Mus musculus GN=Gpsm1 PE=2 SV=1;>tr|F6SX81|F6SX81_MOUSE G-protein-signaling modulator 1 (Fragment) OS=Mus musculus	Gpsm1	67839	+	2.74334	0.00180575	3.11078	8.63849	G-protein-signaling modulator 1	14	14	14	27.5	27.5	27.5	74.361	15.7688	17.1127	18.9467	19.7161	18.0459	18.312	20.8835	20.958	21.8358	21.5594	20.3633	20.9668	0	Q6IR34;Q8R0E6;F6SX81	2338		0
>sp|P70425|RIT2_MOUSE GTP-binding protein Rit2 OS=Mus musculus GN=Rit2 PE=1 SV=1	Rit2	19762	+	3.0107	0.000975654	3.10363	8.59577	GTP-binding protein Rit2	4	4	4	24	24	24	24.802	15.7688	15.689	16.8488	18.5447	15.2623	15.5461	17.872	18.4705	20.2591	20.7688	19.4149	19.4962	0	P70425	1702		0
>sp|Q9D898|ARP5L_MOUSE Actin-related protein 2/3 complex subunit 5-like protein OS=Mus musculus GN=Arpc5l PE=1 SV=1;>tr|A3KGQ6|A3KGQ6_MOUSE Actin-related protein 2/3 complex subunit 5 OS=Mus musculus GN=Arpc5l PE=3 SV=1	Arpc5l	74192	+	3.93809	0.000115322	3.10296	8.5918	Actin-related protein 2/3 complex subunit 5-like protein	4	4	4	53.6	53.6	53.6	16.98	20.8081	21.1188	19.0745	19.9904	21.2054	21.3483	23.3387	23.532	23.8144	23.2331	24.1948	24.0504	0	Q9D898;A3KGQ6	305		0
>sp|Q9EPK2|XRP2_MOUSE Protein XRP2 OS=Mus musculus GN=Rp2 PE=1 SV=3	Rp2	19889	+	4.04416	9.03325e-05	3.06397	8.36268	Protein XRP2	3	3	3	9.5	9.5	9.5	39.376	17.1455	17.0869	17.9119	16.5352	18.0047	15.5461	20.6604	20.7808	19.7325	20.657	19.5941	19.1891	0	Q9EPK2	2959		0
>sp|Q8BNN1|SPA2L_MOUSE Spermatogenesis-associated protein 2-like protein OS=Mus musculus GN=Spata2l PE=2 SV=1;>tr|B2RTE8|B2RTE8_MOUSE RIKEN cDNA 2610039E05, isoform CRA_a OS=Mus musculus GN=Spata2l PE=2 SV=1	Spata2l	78779	+	2.57431	0.00266495	3.06164	8.34919	Spermatogenesis-associated protein 2-like protein	4	4	4	14.6	14.6	14.6	46.771	15.7688	15.689	15.7156	16.1763	15.2623	15.5461	19.1374	18.5	16.2644	19.2326	18.8322	20.5612	0	Q8BNN1;B2RTE8	431		0
>tr|Q9MD82|Q9MD82_MOUSE NADH-ubiquinone oxidoreductase chain 5 OS=Mus musculus GN=mt-Nd5 PE=2 SV=1;>tr|Q7JCZ8|Q7JCZ8_MOUSE NADH-ubiquinone oxidoreductase chain 5 OS=Mus musculus domesticus GN=ND5 PE=3 SV=1;>tr|Q7GIP3|Q7GIP3_MOUSE NADH-ubiquinone oxidoreduc	mt-Nd5;ND5;Mtnd5;Nd5	17721	+	5.22949	5.89533e-06	3.0577	8.32645	NADH-ubiquinone oxidoreductase chain 5	3	3	3	7.9	7.9	7.9	68.474	16.3024	16.8226	16.4269	16.1763	15.2623	15.5461	18.7146	18.7476	19.5193	18.3311	19.9482	19.6219	0	Q9MD82;Q7JCZ8;Q7GIP3;Q4JFM6;P03921;N0DTI5;K7XJX5;B9V1K9;B9V192;A3R488;A3R462;A0A067XL99;A0A067XKV1;A0A067XKN8;A0A023J6L2;A0A023J6J5;A0A023J6C1;A0A023J672;A0A023J611;Q3UVI0;Q3UQ68;Q3TRR5;A3E4B7;A0A075DCB1;A0A067XKW0;A0A023J6I6;A0A023J6G8;A0A023J6G4;A0A023J6F2;A0A023J6A9;A0A023J679;A0A023J627;A0A023J5Z8;A0A023J5Y5;A0A023J5X2	4		0
>tr|K3W4L0|K3W4L0_MOUSE Unconventional myosin-XVIIIa OS=Mus musculus GN=Myo18a PE=1 SV=1;>tr|B2RRE2|B2RRE2_MOUSE Myo18a protein OS=Mus musculus GN=Myo18a PE=2 SV=1;>sp|Q9JMH9|MY18A_MOUSE Unconventional myosin-XVIIIa OS=Mus musculus GN=Myo18a PE=1 SV=2;>tr|	Myo18a	360013	+	3.68435	0.000206847	3.05747	8.3251	Unconventional myosin-XVIIIa	40	40	40	27	27	27	230.99	17.3961	17.56	16.526	16.5969	18.2381	19.089	19.6963	20.0716	20.4062	20.1739	21.8532	21.5498	0	K3W4L0;B2RRE2;Q9JMH9;E9QAX2;E9Q405;E9QA74	412		0
>tr|Q3U2P3|Q3U2P3_MOUSE Calpain 5, isoform CRA_a OS=Mus musculus GN=Capn5 PE=2 SV=1;>tr|Q3TPL4|Q3TPL4_MOUSE Putative uncharacterized protein OS=Mus musculus GN=Capn5 PE=2 SV=1;>tr|Q3TDS7|Q3TDS7_MOUSE Putative uncharacterized protein OS=Mus musculus GN=Capn	Capn5	12337	+	2.69008	0.00204135	3.04716	8.26584	Calpain-5	7	7	7	14.2	14.2	14.2	72.953	16.8422	15.5531	15.1184	16.1763	15.2623	14.9849	18.9383	18.8229	15.9039	19.0696	19.9442	19.5411	0	Q3U2P3;Q3TPL4;Q3TDS7;O08688	1138		0
>sp|Q8C3Q5|SHSA7_MOUSE Protein shisa-7 OS=Mus musculus GN=Shisa7 PE=1 SV=3;>tr|F6T9T6|F6T9T6_MOUSE Protein shisa-7 (Fragment) OS=Mus musculus GN=Shisa7 PE=1 SV=1	Shisa7	232813	+	3.97585	0.000105719	3.04625	8.26063	Protein shisa-7	11	11	11	23.7	23.7	23.7	58.333	20.4918	20.4434	19.7156	19.7977	18.6228	18.5937	22.3984	22.1592	22.8159	22.5993	23.0656	22.9042	0	Q8C3Q5;F6T9T6	2595		0
>sp|Q6PHS9|CA2D2_MOUSE Voltage-dependent calcium channel subunit alpha-2/delta-2 OS=Mus musculus GN=Cacna2d2 PE=1 SV=1;>tr|E9Q683|E9Q683_MOUSE Voltage-dependent calcium channel subunit alpha-2/delta-2 OS=Mus musculus GN=Cacna2d2 PE=4 SV=2	Cacna2d2	56808	+	4.78131	1.65459e-05	3.03639	8.20434	Voltage-dependent calcium channel subunit alpha-2/delta-2;Voltage-dependent calcium channel subunit alpha-2-2;Voltage-dependent calcium channel subunit delta-2	13	11	11	14.7	13.1	13.1	130.38	14.2067	15.689	16.1817	16.1763	15.2623	15.5461	19.4594	18.611	18.1615	17.8862	18.5304	18.632	0	Q6PHS9;E9Q683	856		0
>sp|Q6PFX7|NYAP1_MOUSE Neuronal tyrosine-phosphorylated phosphoinositide-3-kinase adapter 1 OS=Mus musculus GN=Nyap1 PE=1 SV=1;>tr|E9PXJ0|E9PXJ0_MOUSE Neuronal tyrosine-phosphorylated phosphoinositide-3-kinase adapter 1 (Fragment) OS=Mus musculus GN=Nyap1	Nyap1	243300	+	3.06112	0.000868725	3.02521	8.14101	Neuronal tyrosine-phosphorylated phosphoinositide-3-kinase adapter 1	5	5	5	9.7	9.7	9.7	87.667	14.3927	14.1522	15.6717	17.1006	15.2623	13.8894	17.9874	17.479	18.0257	18.9911	17.8936	18.2433	0	Q6PFX7;E9PXJ0;Q3URQ9	2379		0
>tr|Q3KNZ1|Q3KNZ1_MOUSE Cadherin 6 OS=Mus musculus GN=Cdh6 PE=2 SV=1;>sp|P97326|CADH6_MOUSE Cadherin-6 OS=Mus musculus GN=Cdh6 PE=1 SV=2	Cdh6	12563	+	3.03063	0.000931905	3.01789	8.09984	Cadherin-6	6	5	5	9.1	7.8	7.8	88.324	15.7688	15.689	13.0956	16.1763	15.2623	15.5461	17.5833	16.2198	18.9244	18.7537	19.1207	19.0433	0	Q3KNZ1;P97326	1721		0
>tr|E9QAD8|E9QAD8_MOUSE IQ motif and SEC7 domain-containing protein 2 OS=Mus musculus GN=Iqsec2 PE=1 SV=1;>sp|Q5DU25|IQEC2_MOUSE IQ motif and SEC7 domain-containing protein 2 OS=Mus musculus GN=Iqsec2 PE=1 SV=3;>tr|A4GZ26|A4GZ26_MOUSE ARF6 guanine nucleoti	Iqsec2	245666	+	7.81055	1.54684e-08	3.01039	8.0578	IQ motif and SEC7 domain-containing protein 2	40	40	35	35.6	35.6	32.8	162.83	21.3761	21.3965	21.3943	21.0641	20.6576	20.815	23.8325	23.9672	24.0548	24.0827	24.4186	24.4101	0	E9QAD8;Q5DU25;A4GZ26;D3Z5I6;D3Z6V7	893		0
>tr|A0A087WQF0|A0A087WQF0_MOUSE Lipid phosphate phosphatase-related protein type 2 OS=Mus musculus GN=Lppr2 PE=4 SV=1		235044	+	3.92826	0.000117962	3.00814	8.04526		4	4	4	13.3	13.3	13.3	45.593	17.3267	17.1844	17.1339	17.0784	15.2623	15.5461	18.6176	18.8136	19.9617	20.1036	20.3972	19.6869	0	A0A087WQF0	75		0
>sp|Q8BH44|COR2B_MOUSE Coronin-2B OS=Mus musculus GN=Coro2b PE=2 SV=2;>tr|G3UW48|G3UW48_MOUSE Coronin (Fragment) OS=Mus musculus GN=Coro2b PE=3 SV=1	Coro2b	235431	+	7.57426	2.66524e-08	3.00638	8.03547	Coronin-2B;Coronin	16	16	16	41.5	41.5	41.5	54.936	20.6144	20.1682	20.4497	20.3702	20.7346	20.9341	23.4398	23.4685	23.4775	23.4684	23.7612	23.6941	0	Q8BH44;G3UW48	2503		0
>tr|E9PWP6|E9PWP6_MOUSE Regulating synaptic membrane exocytosis protein 1 (Fragment) OS=Mus musculus GN=Rims1 PE=4 SV=3	Rims1	116837	+	4.12385	7.51884e-05	3.00478	8.02656		20	4	4	35.4	5.9	5.9	89.256	16.8341	17.0437	16.9086	16.674	16.8497	16.885	19.2445	19.4819	19.7029	19.6207	20.0702	21.1036	0	E9PWP6	781		0
>sp|Q3UVL4|VPS51_MOUSE Vacuolar protein sorting-associated protein 51 homolog OS=Mus musculus GN=Vps51 PE=2 SV=2	Vps51	68505	+	2.51509	0.00305427	2.99698	7.98325	Vacuolar protein sorting-associated protein 51 homolog	12	12	12	19.1	19.1	19.1	86.186	16.3073	13.4468	17.1495	15.6309	17.3718	15.3015	19.4488	18.6452	18.3439	18.9767	18.8107	18.9643	0	Q3UVL4	2119		0
>sp|Q9JJZ2|TBA8_MOUSE Tubulin alpha-8 chain OS=Mus musculus GN=Tuba8 PE=1 SV=1	Tuba8	53857	+	2.67825	0.00209775	2.98255	7.90383	Tubulin alpha-8 chain	18	2	2	40.3	5.8	5.8	50.051	15.4652	18.1841	15.1689	15.6362	15.2623	15.5461	19.439	19.0667	19.6194	20.5396	17.2552	17.2382	0	Q9JJZ2	2994		0.0007716
>sp|Q61330|CNTN2_MOUSE Contactin-2 OS=Mus musculus GN=Cntn2 PE=1 SV=2;>tr|Q3UH39|Q3UH39_MOUSE Putative uncharacterized protein OS=Mus musculus GN=Cntn2 PE=2 SV=1;>tr|Q3UGZ2|Q3UGZ2_MOUSE Putative uncharacterized protein OS=Mus musculus GN=Cntn2 PE=2 SV=1	Cntn2	21367	+	3.19886	0.000632611	2.98244	7.9032	Contactin-2	6	6	6	7.7	7.7	7.7	113.22	16.8841	16.1652	16.4042	13.5984	15.2623	15.5461	18.9657	19.2369	19.1536	18.0386	17.73	18.6301	0	Q61330;Q3UH39;Q3UGZ2	2053		0
>tr|A2AI21|A2AI21_MOUSE Glutamate receptor ionotropic, NMDA 1 OS=Mus musculus GN=Grin1 PE=4 SV=1;>tr|A2AI20|A2AI20_MOUSE Glutamate receptor ionotropic, NMDA 1 OS=Mus musculus GN=Grin1 PE=4 SV=1;>sp|P35438|NMDZ1_MOUSE Glutamate receptor ionotropic, NMDA 1 O	Grin1	14810	+	3.95229	0.000111612	2.96339	7.79954	Glutamate receptor ionotropic, NMDA 1	34	34	4	36.7	36.7	2.7	108.02	22.2905	22.3786	21.9162	21.7922	20.5856	20.5556	24.4164	24.4502	24.2932	24.2422	24.9621	24.9349	0	A2AI21;A2AI20;P35438;A2AI19;A2AI14;A2AI17	217		0
>sp|Q63912|OMGP_MOUSE Oligodendrocyte-myelin glycoprotein OS=Mus musculus GN=Omg PE=1 SV=1;>tr|Q3UVV3|Q3UVV3_MOUSE Putative uncharacterized protein OS=Mus musculus GN=Omg PE=2 SV=1;>tr|G3XA53|G3XA53_MOUSE Oligodendrocyte myelin glycoprotein OS=Mus musculus	Omg	18377	+	4.34677	4.50018e-05	2.92363	7.58755	Oligodendrocyte-myelin glycoprotein	5	5	5	15	15	15	49.283	20.5837	20.8895	19.9881	20.7016	19.466	19.4981	23.2688	23.2891	22.9077	22.9276	23.1889	23.0868	0	Q63912;Q3UVV3;G3XA53	1066		0
>tr|Q8C0Y2|Q8C0Y2_MOUSE Putative uncharacterized protein (Fragment) OS=Mus musculus GN=Add2 PE=2 SV=1;>sp|Q9QYB8|ADDB_MOUSE Beta-adducin OS=Mus musculus GN=Add2 PE=1 SV=4	Add2	11519	+	7.55554	2.78268e-08	2.91911	7.56379	Beta-adducin	20	19	19	40.6	39.5	39.5	77.853	20.5612	20.472	20.2035	20.38	19.7132	19.9946	23.0358	23.117	22.9172	22.9818	23.4555	23.3319	0	Q8C0Y2;Q9QYB8	2589		0
>tr|E9QA63|E9QA63_MOUSE Microtubule-actin cross-linking factor 1 OS=Mus musculus GN=Macf1 PE=1 SV=2;>tr|B1ARU4|B1ARU4_MOUSE Microtubule-actin cross-linking factor 1 OS=Mus musculus GN=Macf1 PE=1 SV=1;>tr|E9PVY8|E9PVY8_MOUSE Microtubule-actin cross-linking	Macf1	11426	+	7.90253	1.25161e-08	2.91328	7.53328	Microtubule-actin cross-linking factor 1	140	139	2	24.1	24	0.4	831.93	18.6568	18.8942	18.1469	18.2019	18.381	18.3221	21.1974	21.1562	21.1848	21.0555	21.756	21.7327	0	E9QA63;B1ARU4;E9PVY8;A0A0A0MQA6;Q9QXZ0;F7ACR9;F6Q750;B1ARU1	351		0
>sp|Q99JN2|KLH22_MOUSE Kelch-like protein 22 OS=Mus musculus GN=Klhl22 PE=1 SV=1;>tr|H9KV05|H9KV05_MOUSE Kelch-like protein 22 OS=Mus musculus GN=Klhl22 PE=4 SV=1;>tr|Q8CDC1|Q8CDC1_MOUSE Putative uncharacterized protein OS=Mus musculus GN=Klhl22 PE=2 SV=1	Klhl22	224023	+	3.27938	0.000525554	2.90365	7.48316	Kelch-like protein 22	16	16	16	36.1	36.1	36.1	71.686	18.0563	17.1102	19.5916	19.6288	18.5202	18.4043	21.2309	21.1529	21.5897	21.6416	21.5906	21.5277	0	Q99JN2;H9KV05;Q8CDC1	1101		0
>sp|Q924S8|SPRE1_MOUSE Sprouty-related, EVH1 domain-containing protein 1 OS=Mus musculus GN=Spred1 PE=1 SV=1	Spred1	114715	+	4.21725	6.0639e-05	2.90243	7.47684	Sprouty-related, EVH1 domain-containing protein 1	5	5	5	15.3	15.3	15.3	50.664	15.7688	16.7414	16.1817	17.0078	15.2623	15.5461	19.2447	18.6041	19.0109	19.0318	18.8902	19.141	0	Q924S8	2778		0
>tr|F8VQ11|F8VQ11_MOUSE Rho GTPase-activating protein 23 OS=Mus musculus GN=Arhgap23 PE=4 SV=1;>sp|Q69ZH9|RHG23_MOUSE Rho GTPase-activating protein 23 OS=Mus musculus GN=Arhgap23 PE=2 SV=2;>tr|B1AQY2|B1AQY2_MOUSE Rho GTPase-activating protein 23 OS=Mus mus	Arhgap23	58996	+	4.09383	8.05698e-05	2.89346	7.43052	Rho GTPase-activating protein 23	14	14	13	16.7	16.7	15.7	139.31	15.7612	17.2696	18.0534	17.8051	16.9462	17.8028	19.5509	19.7299	20.3041	19.9161	20.8341	20.664	0	F8VQ11;Q69ZH9;B1AQY2;D6RDB5	347		0
>tr|Q5J8K8|Q5J8K8_MOUSE CAST1/ERC2 splicing variant-1 OS=Mus musculus GN=Erc2 PE=2 SV=1;>sp|Q6PH08|ERC2_MOUSE ERC protein 2 OS=Mus musculus GN=Erc2 PE=2 SV=2;>tr|Q5J8K6|Q5J8K6_MOUSE CAST1/ERC2 splicing variant-3 OS=Mus musculus GN=Erc2 PE=2 SV=1;>tr|Q3UHT7	Erc2	238988	+	6.42287	3.77686e-07	2.8882	7.40344	ERC protein 2	32	32	24	37.2	37.2	30.3	112.1	21.3087	21.3822	21.266	21.1477	20.3907	20.4806	24.5254	23.5396	23.6049	23.5048	24.1744	23.9561	0	Q5J8K8;Q6PH08;Q5J8K6;Q3UHT7;Q5J8K5;Q5J8K7	2214		0
>tr|Q3TM24|Q3TM24_MOUSE Putative uncharacterized protein OS=Mus musculus GN=Cdk16 PE=2 SV=1;>tr|Q91WP4|Q91WP4_MOUSE PCTAIRE-motif protein kinase 1 OS=Mus musculus GN=Cdk16 PE=2 SV=1;>tr|Q543G3|Q543G3_MOUSE PCTAIRE-motif protein kinase 1 OS=Mus musculus GN=	Cdk16	18555	+	3.49249	0.000321746	2.88667	7.3956	Cyclin-dependent kinase 16	10	4	3	22.3	9.1	7.4	52.718	15.9753	16.8953	17.451	15.7696	15.3163	17.7077	18.9563	19.1141	19.1286	19.649	19.515	20.0722	0	Q3TM24;Q91WP4;Q543G3;Q04735;Q3UPI3	1763		0
>tr|F6RK07|F6RK07_MOUSE Disabled homolog 2-interacting protein (Fragment) OS=Mus musculus GN=Dab2ip PE=4 SV=1;>tr|A2AUX5|A2AUX5_MOUSE Disabled homolog 2-interacting protein OS=Mus musculus GN=Dab2ip PE=4 SV=1;>tr|A2AUX3|A2AUX3_MOUSE Disabled homolog 2-inte	Dab2ip	69601	+	3.23548	0.000581459	2.8848	7.38605	Disabled homolog 2-interacting protein	17	10	10	16.3	10.7	10.7	119.53	16.811	17.1662	16.5928	16.036	14.6412	14.6792	19.1564	17.9688	19.5568	18.897	18.8075	18.8488	0	F6RK07;A2AUX5;A2AUX3;Q3UHC7;B7ZD29;Q3U2G7;Q52KF5;F6QQP6	269		0
>tr|Q542R8|Q542R8_MOUSE Guanine nucleotide binding protein, alpha z subunit, isoform CRA_a OS=Mus musculus GN=Gnaz PE=2 SV=1;>sp|O70443|GNAZ_MOUSE Guanine nucleotide-binding protein G(z) subunit alpha OS=Mus musculus GN=Gnaz PE=2 SV=4;>tr|Q3UYF9|Q3UYF9_MOU	Gnaz	14687	+	4.12613	7.4795e-05	2.88074	7.36528	Guanine nucleotide-binding protein G(z) subunit alpha	14	14	14	40.8	40.8	40.8	40.849	21.7211	22.0099	21.7238	21.7001	20.6217	20.392	24.112	24.2346	24.0516	24.1453	24.5253	24.3842	0	Q542R8;O70443;Q3UYF9	1217		0
>sp|O55106|STRN_MOUSE Striatin OS=Mus musculus GN=Strn PE=1 SV=2;>tr|F8WH41|F8WH41_MOUSE Striatin OS=Mus musculus GN=Strn PE=1 SV=1;>tr|Q3UWX9|Q3UWX9_MOUSE Putative uncharacterized protein (Fragment) OS=Mus musculus GN=Strn PE=2 SV=1	Strn	268980	+	2.49194	0.00322151	2.87889	7.35583	Striatin	12	12	11	19.7	19.7	18.8	85.965	15.4511	17.685	18.7921	19.6151	18.2126	17.4494	20.9998	20.4596	20.4707	20.1555	21.3065	21.0865	0	O55106;F8WH41;Q3UWX9	1203		0
>tr|Z4YJR7|Z4YJR7_MOUSE Sorbin and SH3 domain-containing protein 2 OS=Mus musculus GN=Sorbs2 PE=1 SV=1		234214	+	4.71675	1.91978e-05	2.87615	7.34189		33	3	1	42.2	4.9	1.4	121.43	15.7688	15.689	16.1817	16.1763	15.2623	16.6307	18.6123	18.7121	18.1206	18.1618	19.5745	19.7844	0	Z4YJR7	3125		0
>tr|B7ZNX6|B7ZNX6_MOUSE Erbb2ip protein OS=Mus musculus GN=Erbb2ip PE=2 SV=1;>tr|B2RUK2|B2RUK2_MOUSE Erbb2 interacting protein OS=Mus musculus GN=Erbb2ip PE=2 SV=1;>sp|Q80TH2|LAP2_MOUSE Protein LAP2 OS=Mus musculus GN=Erbb2ip PE=1 SV=3;>tr|B7ZNY4|B7ZNY4_MO	Erbb2ip	59079	+	5.15509	6.99692e-06	2.87335	7.32765	Protein LAP2	11	8	8	9.2	6.9	6.9	157.89	15.7688	15.6689	16.1817	16.1763	16.0129	14.889	18.6633	17.4194	18.8025	18.9159	19.0528	19.0836	0	B7ZNX6;B2RUK2;Q80TH2;B7ZNY4;B2RUJ2	446		0
>sp|Q52KF3|SPIR1_MOUSE Protein spire homolog 1 OS=Mus musculus GN=Spire1 PE=2 SV=1;>tr|D3YTL8|D3YTL8_MOUSE Protein spire homolog 1 OS=Mus musculus GN=Spire1 PE=4 SV=1;>tr|D3Z495|D3Z495_MOUSE Protein spire homolog 1 OS=Mus musculus GN=Spire1 PE=4 SV=1	Spire1	68166	+	3.56206	0.000274118	2.87228	7.32219	Protein spire homolog 1	8	8	4	17.1	17.1	8	68.45	18.183	18.2979	18.4423	18.6384	16.2733	17.6946	20.6942	20.719	20.785	20.4227	21.0784	21.0639	0	Q52KF3;D3YTL8;D3Z495	593		0
>sp|Q9EQZ7|RIMS2_MOUSE Regulating synaptic membrane exocytosis protein 2 OS=Mus musculus GN=Rims2 PE=1 SV=1;>tr|Q0VF51|Q0VF51_MOUSE Rims2 protein OS=Mus musculus GN=Rims2 PE=2 SV=1;>tr|D9HP81|D9HP81_MOUSE Regulating synaptic membrane exocytosis 2 OS=Mus mu	Rims2	116838	+	3.90531	0.000124363	2.87131	7.3173	Regulating synaptic membrane exocytosis protein 2	10	10	8	8.6	8.6	7.1	172.86	15.7688	14.0361	16.1817	14.9327	14.559	14.4932	17.618	16.4729	18.2355	17.6069	18.7132	18.5527	0	Q9EQZ7;Q0VF51;D9HP81;Q6ZQ55	726		0
>tr|Q3UVR2|Q3UVR2_MOUSE Putative uncharacterized protein OS=Mus musculus GN=Cntfr PE=2 SV=1;>sp|O88507|CNTFR_MOUSE Ciliary neurotrophic factor receptor subunit alpha OS=Mus musculus GN=Cntfr PE=1 SV=2;>tr|C9K0Z6|C9K0Z6_MOUSE CNTF receptor alpha subunit OS=	Cntfr	12804	+	2.74989	0.00177872	2.85258	7.2229	Ciliary neurotrophic factor receptor subunit alpha	3	3	3	9.9	9.9	9.9	40.85	18.5187	17.8298	16.1817	17.325	15.2623	15.5461	19.0829	20.1218	19.0608	18.96	20.4823	20.0713	0	Q3UVR2;O88507;C9K0Z6;Q9D586	547		0.00081268
>tr|Q14AY4|Q14AY4_MOUSE Map3k5 protein OS=Mus musculus GN=Map3k5 PE=2 SV=1;>tr|E9PWG9|E9PWG9_MOUSE Mitogen-activated protein kinase kinase kinase 5 OS=Mus musculus GN=Map3k5 PE=4 SV=1;>sp|O35099|M3K5_MOUSE Mitogen-activated protein kinase kinase kinase 5 O	Map3k5	26408	+	2.72606	0.00187907	2.84848	7.20242	Mitogen-activated protein kinase kinase kinase 5	13	13	13	11.5	11.5	11.5	153.61	17.4589	15.5637	17.3841	17.409	14.4263	16.2874	19.0593	18.8204	19.6597	19.5933	19.4342	19.0533	0	Q14AY4;E9PWG9;O35099	779		0
>sp|Q8C5W0|CLMN_MOUSE Calmin OS=Mus musculus GN=Clmn PE=1 SV=2;>tr|B9EJ15|B9EJ15_MOUSE Calmin OS=Mus musculus GN=Clmn PE=2 SV=1;>tr|Q05D14|Q05D14_MOUSE Clmn protein (Fragment) OS=Mus musculus GN=Clmn PE=2 SV=1;>tr|Q3UGS6|Q3UGS6_MOUSE Putative uncharacteriz	Clmn	94040	+	5.09752	7.9888e-06	2.84169	7.16861	Calmin	6	6	6	8.6	8.6	8.6	117.23	15.7688	15.3458	16.1817	16.1763	15.2623	14.5806	18.7187	17.8523	18.396	18.8984	18.0266	18.4735	0	Q8C5W0;B9EJ15;Q05D14;Q3UGS6	523		0
>sp|Q61879|MYH10_MOUSE Myosin-10 OS=Mus musculus GN=Myh10 PE=1 SV=2;>tr|Q3UH59|Q3UH59_MOUSE Myosin-10 OS=Mus musculus GN=Myh10 PE=2 SV=1;>tr|Q80T68|Q80T68_MOUSE MKIAA3005 protein (Fragment) OS=Mus musculus GN=Myh10 PE=2 SV=1;>tr|Q8BLI1|Q8BLI1_MOUSE Putativ	Myh10	77579	+	3.87938	0.000132013	2.83443	7.1326	Myosin-10	84	66	2	48.3	40.2	0.6	228.99	19.8931	19.9969	19.4409	19.698	21.4781	21.412	22.6595	22.7722	22.7695	22.8315	23.9587	23.9341	0	Q61879;Q3UH59;Q80T68;Q8BLI1;Q4KMN4	2054		0
>sp|P39688|FYN_MOUSE Tyrosine-protein kinase Fyn OS=Mus musculus GN=Fyn PE=1 SV=4;>tr|D3YZ57|D3YZ57_MOUSE Non-specific protein-tyrosine kinase OS=Mus musculus GN=Fyn PE=1 SV=1	Fyn	14360	+	2.90966	0.00123124	2.82398	7.08113	Tyrosine-protein kinase Fyn	6	3	2	12.7	7.3	5.8	60.674	16.4205	15.689	15.9736	16.1763	14.7381	15.5461	17.9534	19.2484	16.7323	18.0886	19.3963	20.0684	0	P39688;D3YZ57	1460		0
>sp|Q9QXS6|DREB_MOUSE Drebrin OS=Mus musculus GN=Dbn1 PE=1 SV=4;>tr|Q3TRK3|Q3TRK3_MOUSE Putative uncharacterized protein OS=Mus musculus GN=Dbn1 PE=2 SV=1	Dbn1	56320	+	6.89884	1.26228e-07	2.81914	7.05739	Drebrin	22	22	22	45.9	45.9	45.9	77.286	22.4152	22.3848	21.6049	21.9996	21.6475	21.8151	24.737	24.5723	24.493	24.4305	25.2727	25.2763	0	Q9QXS6;Q3TRK3	3015		0
>sp|Q3TES0|IQEC3_MOUSE IQ motif and SEC7 domain-containing protein 3 OS=Mus musculus GN=Iqsec3 PE=2 SV=1;>tr|Q3UHJ6|Q3UHJ6_MOUSE Putative uncharacterized protein OS=Mus musculus GN=Iqsec3 PE=2 SV=1	Iqsec3	243621	+	3.70543	0.000197048	2.81369	7.0308	IQ motif and SEC7 domain-containing protein 3	22	21	21	26.9	26.3	26.3	129.12	18.793	19.325	20.8318	19.4884	18.8054	18.481	21.8092	21.6922	22.0244	22.2679	22.3346	22.4784	0	Q3TES0;Q3UHJ6	1859		0
>sp|Q68FF6|GIT1_MOUSE ARF GTPase-activating protein GIT1 OS=Mus musculus GN=Git1 PE=1 SV=1;>tr|Q5F258|Q5F258_MOUSE ARF GTPase-activating protein GIT1 OS=Mus musculus GN=Git1 PE=1 SV=1	Git1	216963	+	3.52658	0.000297457	2.81123	7.01884	ARF GTPase-activating protein GIT1	19	19	19	39.4	39.4	39.4	85.299	19.054	18.8769	20.4456	20.8486	20.2749	19.519	22.4627	22.7775	22.7345	22.7256	22.537	22.649	0	Q68FF6;Q5F258	2315		0
>tr|Q3TYE5|Q3TYE5_MOUSE Limbic system-associated membrane protein OS=Mus musculus GN=Lsamp PE=2 SV=1;>sp|Q8BLK3|LSAMP_MOUSE Limbic system-associated membrane protein OS=Mus musculus GN=Lsamp PE=1 SV=1;>tr|A0A087WP80|A0A087WP80_MOUSE Limbic system-associate	Lsamp	268890	+	5.22304	5.9835e-06	2.78906	6.91179	Limbic system-associated membrane protein	6	6	6	22.5	22.5	22.5	37.31	20.4825	20.7395	19.8209	20.1547	20.0635	19.3047	22.7794	23.2056	22.6416	22.8159	22.7521	23.1057	0	Q3TYE5;Q8BLK3;A0A087WP80	63		0
>sp|Q5DTY9|KCD16_MOUSE BTB/POZ domain-containing protein KCTD16 OS=Mus musculus GN=Kctd16 PE=1 SV=2	Kctd16	383348	+	5.32072	4.7784e-06	2.77849	6.86136	BTB/POZ domain-containing protein KCTD16	12	12	11	29	29	27.4	48.972	19.9055	19.8683	20.0774	19.8033	20.0597	18.551	21.962	22.5017	22.2381	22.1598	22.9912	23.0834	0	Q5DTY9	2203		0
>tr|E9Q0V6|E9Q0V6_MOUSE NHS-like protein 2 OS=Mus musculus GN=Nhsl2 PE=4 SV=1;>sp|B1AXH1|NHSL2_MOUSE NHS-like protein 2 OS=Mus musculus GN=Nhsl2 PE=2 SV=1	Nhsl2	100042480	+	6.07668	8.38151e-07	2.77507	6.84509	NHS-like protein 2	8	8	8	12.6	12.6	12.6	132.35	16.7213	16.5532	16.2673	16.4618	16.7948	17.2939	18.6329	19.1919	19.7578	19.5278	19.8889	19.7434	0	E9Q0V6;B1AXH1	818		0
>sp|Q5SYD0|MYO1D_MOUSE Unconventional myosin-Id OS=Mus musculus GN=Myo1d PE=1 SV=1;>tr|B2RWZ2|B2RWZ2_MOUSE Myo1d protein OS=Mus musculus GN=Myo1d PE=2 SV=1	Myo1d	338367	+	3.69938	0.000199811	2.77338	6.83709	Unconventional myosin-Id	31	31	31	35	35	35	116.08	18.4893	18.9095	18.1114	18.0268	20.185	19.8056	21.1052	21.1618	21.9924	22.2095	21.9882	21.7109	0	Q5SYD0;B2RWZ2	2244		0
>sp|Q6PAJ1|BCR_MOUSE Breakpoint cluster region protein OS=Mus musculus GN=Bcr PE=1 SV=3;>tr|A2RRK7|A2RRK7_MOUSE Bcr protein OS=Mus musculus GN=Bcr PE=2 SV=1	Bcr	110279	+	2.81458	0.00153255	2.76583	6.80139	Breakpoint cluster region protein	22	22	21	22	22	21.2	143.07	15.9364	18.092	19.1912	19.0057	18.1968	18.4492	20.9359	20.979	21.3104	21.1376	20.3037	20.7997	0	Q6PAJ1;A2RRK7	2368		0
>tr|E9Q175|E9Q175_MOUSE Unconventional myosin-VI OS=Mus musculus GN=Myo6 PE=4 SV=1;>tr|E9PVU0|E9PVU0_MOUSE Unconventional myosin-VI OS=Mus musculus GN=Myo6 PE=4 SV=1;>tr|Q8BK95|Q8BK95_MOUSE Putative uncharacterized protein (Fragment) OS=Mus musculus GN=Myo	Myo6	17920	+	6.1903	6.45205e-07	2.75964	6.77228		36	36	1	37.4	37.4	1.4	144.77	20.0027	19.978	19.7415	19.9743	20.2109	20.4651	22.4574	22.4706	22.7484	22.5591	23.3159	23.379	0	E9Q175;E9PVU0;Q8BK95	769		0
>sp|O35127|C10_MOUSE Protein C10 OS=Mus musculus GN=Grcc10 PE=2 SV=1	Grcc10	14790	+	2.57401	0.00266681	2.7587	6.76788	Protein C10	2	2	2	26.2	26.2	26.2	13.194	15.7688	15.689	16.1817	16.1763	15.2623	15.5461	16.5283	19.3489	17.6198	19.1533	18.4237	20.1022	0	O35127	1154		0.0008071
>tr|D3YZI9|D3YZI9_MOUSE Protein Pgbd5 OS=Mus musculus GN=Pgbd5 PE=4 SV=1;>tr|D3Z077|D3Z077_MOUSE Protein Pgbd5 OS=Mus musculus GN=Pgbd5 PE=4 SV=2;>tr|G3UX58|G3UX58_MOUSE Protein Pgbd5 OS=Mus musculus GN=Pgbd5 PE=4 SV=1;>tr|Q52KE6|Q52KE6_MOUSE Pgbd5 protein	Pgbd5	209966	+	2.47896	0.00331926	2.7513	6.73322		7	7	7	16.6	16.6	16.6	58.3	18.413	17.4266	19.1401	19.0403	17.1465	15.5461	20.0026	19.956	20.8961	20.8854	20.8425	20.6377	0	D3YZI9;D3Z077;G3UX58;Q52KE6	655		0
>tr|Q3TR28|Q3TR28_MOUSE Putative uncharacterized protein OS=Mus musculus GN=Trim9 PE=2 SV=1;>tr|E9QLH4|E9QLH4_MOUSE E3 ubiquitin-protein ligase TRIM9 OS=Mus musculus GN=Trim9 PE=4 SV=1;>tr|E9Q524|E9Q524_MOUSE E3 ubiquitin-protein ligase TRIM9 OS=Mus muscul	Trim9	94090	+	3.97639	0.000105588	2.74844	6.7199	E3 ubiquitin-protein ligase TRIM9	10	10	10	17.3	17.3	17.3	87.476	16.976	17.3031	17.4763	18.4705	16.6528	16.0725	19.8005	19.2867	19.5265	20.2289	20.3091	20.2901	0	Q3TR28;E9QLH4;E9Q524;Q8C7M3	909		0
>tr|Q6ZWM8|Q6ZWM8_MOUSE Serine/threonine-protein phosphatase OS=Mus musculus GN=mCG_126872 PE=2 SV=1;>tr|Q3U7K1|Q3U7K1_MOUSE Serine/threonine-protein phosphatase OS=Mus musculus PE=2 SV=1;>sp|P63087|PP1G_MOUSE Serine/threonine-protein phosphatase PP1-gamma	Ppp1cc	19047	+	6.28641	5.17113e-07	2.74018	6.68154	Serine/threonine-protein phosphatase;Serine/threonine-protein phosphatase PP1-gamma catalytic subunit	19	4	3	69	21.1	17.6	36.983	21.6826	21.7919	21.0809	21.0783	20.932	20.6666	23.677	23.603	23.7024	23.8277	24.4711	24.3924	0	Q6ZWM8;Q3U7K1;P63087	1660		0
>tr|A0A0A6YW06|A0A0A6YW06_MOUSE Protein enabled homolog OS=Mus musculus GN=Enah PE=4 SV=1;>tr|J3QNM3|J3QNM3_MOUSE Protein enabled homolog OS=Mus musculus GN=Enah PE=1 SV=1;>tr|E9QKQ9|E9QKQ9_MOUSE Protein enabled homolog OS=Mus musculus GN=Enah PE=1 SV=1;>s	Enah	13800	+	4.64343	2.27286e-05	2.73985	6.68	Protein enabled homolog	3	3	3	6.5	6.5	6.5	83.983	15.7688	15.689	16.8329	16.7623	15.2623	16.2107	18.314	18.6748	18.8086	19.1412	19.002	19.0244	0	A0A0A6YW06;J3QNM3;E9QKQ9;Q03173;E9QLZ9;A0A0A6YXC8;E9QKR1	114		0
>tr|Q3UKP6|Q3UKP6_MOUSE Putative uncharacterized protein OS=Mus musculus GN=Baiap2 PE=2 SV=1;>tr|B1AZ46|B1AZ46_MOUSE Brain-specific angiogenesis inhibitor 1-associated protein 2 OS=Mus musculus GN=Baiap2 PE=4 SV=1;>sp|Q8BKX1|BAIP2_MOUSE Brain-specific angi	Baiap2	108100	+	7.54301	2.86411e-08	2.7377	6.67008	Brain-specific angiogenesis inhibitor 1-associated protein 2	26	26	26	59	59	59	57.595	23.0314	22.9562	22.2686	22.3668	22.5713	22.7648	25.3168	25.2997	25.0874	25.1265	25.7882	25.7669	0	Q3UKP6;B1AZ46;Q8BKX1;Q3TV50	2081		0
>tr|O89054|O89054_MOUSE Cytoskeletal beta-actin (Fragment) OS=Mus musculus GN=Actb PE=2 SV=1	Actb	11461	+	2.94013	0.00114782	2.73043	6.63654		8	3	3	75.7	27.9	27.9	15.209	21.1795	21.3978	20.4725	18.3415	21.0203	20.9125	22.9532	22.7269	23.263	23.1854	23.7447	23.8333	0	O89054	1247		0
>tr|D3Z3Z3|D3Z3Z3_MOUSE Voltage-dependent L-type calcium channel subunit beta-3 OS=Mus musculus GN=Cacnb3 PE=4 SV=1;>tr|Q8K5A7|Q8K5A7_MOUSE Calcium channel beta 3 subunit OS=Mus musculus GN=Cacnb3 PE=2 SV=1;>sp|P54285|CACB3_MOUSE Voltage-dependent L-type c	Cacnb3	12297	+	3.09826	0.000797516	2.72535	6.61321	Voltage-dependent L-type calcium channel subunit beta-3	11	6	6	26.3	16.4	16.4	54.395	17.8482	18.4196	16.1121	18.0698	17.3881	16.0679	19.8409	19.8715	20.2173	19.7213	20.4996	20.1073	0	D3Z3Z3;Q8K5A7;P54285	688		0
>tr|E9Q6Q2|E9Q6Q2_MOUSE Serine/threonine-protein kinase WNK2 OS=Mus musculus GN=Wnk2 PE=4 SV=1;>tr|E0CZE3|E0CZE3_MOUSE Serine/threonine-protein kinase WNK2 OS=Mus musculus GN=Wnk2 PE=4 SV=1;>tr|E9QMI9|E9QMI9_MOUSE Serine/threonine-protein kinase WNK2 OS=Mu	Wnk2	75607	+	4.99733	1.00618e-05	2.71453	6.56379	Serine/threonine-protein kinase WNK2	5	5	5	3.2	3.2	3.2	211.11	15.7688	14.9293	15.4775	15.5466	15.2623	14.9352	18.3445	17.2898	18.4991	18.269	18.5272	17.2773	0	E9Q6Q2;E0CZE3;E9QMI9;E9QJQ9;E0CYT1;Q3UH66;E9QMI8;E9QM73	739		0
>sp|P55066|NCAN_MOUSE Neurocan core protein OS=Mus musculus GN=Ncan PE=2 SV=1	Ncan	13004	+	3.79844	0.000159059	2.71104	6.54793	Neurocan core protein	8	8	8	8.3	8.3	8.3	137.2	17.3017	18.1268	17.144	17.7751	18.0089	15.8941	20.5094	20.3431	20.0499	19.99	19.4364	20.188	0	P55066	1544		0
>sp|Q9D8S3|ARFG3_MOUSE ADP-ribosylation factor GTPase-activating protein 3 OS=Mus musculus GN=Arfgap3 PE=1 SV=2	Arfgap3	66251	+	3.4477	0.000356695	2.70009	6.49844	ADP-ribosylation factor GTPase-activating protein 3	5	5	5	11.7	11.7	11.7	57.455	15.7688	15.689	16.1817	16.1763	17.5921	17.4591	18.1037	17.9784	19.7459	19.2659	19.8547	20.1188	0	Q9D8S3	2917		0
>tr|Q5RKN9|Q5RKN9_MOUSE Capping protein (Actin filament) muscle Z-line, alpha 1 OS=Mus musculus GN=Capza1 PE=2 SV=1;>tr|Q3UAS2|Q3UAS2_MOUSE Putative uncharacterized protein OS=Mus musculus GN=Capza1 PE=2 SV=1;>tr|Q3UJV2|Q3UJV2_MOUSE Putative uncharacterize	Map2k	26416	+	3.14207	0.000720999	2.70008	6.49839		10	8	1	61.5	52.1	5.6	32.953	19.6036	19.4823	18.6863	18.6152	20.9446	21.0466	22.2226	21.7369	22.2633	22.301	22.9091	23.1463	0	Q5RKN9;Q3UAS2;Q3UJV2	2017		0
>sp|Q03137|EPHA4_MOUSE Ephrin type-A receptor 4 OS=Mus musculus GN=Epha4 PE=1 SV=2;>tr|Q99KA8|Q99KA8_MOUSE Receptor protein-tyrosine kinase OS=Mus musculus GN=Epha4 PE=2 SV=1	Epha4	13838	+	2.61402	0.00243208	2.69366	6.46951	Ephrin type-A receptor 4	10	10	8	13.7	13.7	11.6	109.81	17.2824	16.9452	17.756	17.7502	14.4043	16.9733	19.2469	18.9187	19.9224	19.7672	19.7613	19.6568	0	Q03137;Q99KA8	1756		0
>sp|Q8BPN8|DMXL2_MOUSE DmX-like protein 2 OS=Mus musculus GN=Dmxl2 PE=1 SV=3;>tr|B0V2P5|B0V2P5_MOUSE DmX-like protein 2 OS=Mus musculus GN=Dmxl2 PE=1 SV=1;>tr|F6RYL8|F6RYL8_MOUSE DmX-like protein 2 (Fragment) OS=Mus musculus GN=Dmxl2 PE=1 SV=1	Dmxl2	235380	+	2.74571	0.00179592	2.68624	6.43635	DmX-like protein 2	43	43	42	19.9	19.9	19.6	338.2	18.531	18.2605	18.5228	18.63	16.1686	16.621	20.5539	20.5603	20.4059	20.5287	20.4278	20.3749	0	Q8BPN8;B0V2P5;F6RYL8	2553		0
>sp|Q5SSM3|RHG44_MOUSE Rho GTPase-activating protein 44 OS=Mus musculus GN=Arhgap44 PE=1 SV=1;>tr|F6T1Y2|F6T1Y2_MOUSE Rho GTPase-activating protein 44 (Fragment) OS=Mus musculus GN=Arhgap44 PE=4 SV=1	Arhgap44	216831	+	3.71643	0.000192119	2.68263	6.42024	Rho GTPase-activating protein 44	12	12	12	20.3	20.3	20.3	88.993	16.9158	17.0295	18.2496	19.0547	18.3396	18.6559	20.5149	19.9555	21.3558	21.1086	20.8213	20.5848	0	Q5SSM3;F6T1Y2	2230		0
>sp|Q8VDU5|SNRK_MOUSE SNF-related serine/threonine-protein kinase OS=Mus musculus GN=Snrk PE=2 SV=1;>tr|B9EK90|B9EK90_MOUSE SNF related kinase OS=Mus musculus GN=Snrk PE=2 SV=1;>tr|D3Z1F6|D3Z1F6_MOUSE SNF-related serine/threonine-protein kinase (Fragment)	Snrk	20623	+	3.28939	0.000513582	2.67822	6.40066	SNF-related serine/threonine-protein kinase	8	8	8	16.3	16.3	16.3	81.912	15.7688	17.1913	16.1817	16.0541	15.2623	15.5461	17.0259	18.0567	19.0142	18.8052	19.1937	19.978	0	Q8VDU5;B9EK90;D3Z1F6	531		0
>sp|Q9JI90|RNF14_MOUSE E3 ubiquitin-protein ligase RNF14 OS=Mus musculus GN=Rnf14 PE=2 SV=2;>tr|G3XA54|G3XA54_MOUSE E3 ubiquitin-protein ligase RNF14 OS=Mus musculus GN=Rnf14 PE=4 SV=1	Rnf14	56736	+	3.21395	0.000611013	2.66729	6.35233	E3 ubiquitin-protein ligase RNF14	6	6	6	13.4	13.4	13.4	54.926	16.7892	17.3843	18.1526	18.9512	19.047	18.9426	22.5594	20.7166	20.8816	21.041	19.8755	20.1965	0	Q9JI90;G3XA54	2982		0
>sp|P28661|SEPT4_MOUSE Septin-4 OS=Mus musculus GN=Sept4 PE=1 SV=1;>tr|Q5ND13|Q5ND13_MOUSE Septin-4 (Fragment) OS=Mus musculus GN=Sept4 PE=4 SV=1;>tr|Q5ND09|Q5ND09_MOUSE Septin-4 (Fragment) OS=Mus musculus GN=Sept4 PE=1 SV=1	2015-09-04	18952	+	4.71013	1.94925e-05	2.65621	6.30376	Septin-4	5	4	4	14	12.1	12.1	54.935	15.4115	15.689	16.1817	16.1763	15.2623	16.0688	19.4745	18.4952	18.8525	18.1055	18.1526	17.6465	0	P28661;Q5ND13;Q5ND09	1410		0
>sp|Q9ESJ4|SPN90_MOUSE NCK-interacting protein with SH3 domain OS=Mus musculus GN=Nckipsd PE=2 SV=2	Nckipsd	80987	+	4.09744	7.99027e-05	2.65315	6.29038	NCK-interacting protein with SH3 domain	13	13	13	21.3	21.3	21.3	78.572	18.9457	17.2597	18.7587	18.1214	19.2057	18.8975	21.0065	21.0822	21.2844	20.7213	21.6668	21.3465	0	Q9ESJ4	2974		0
>tr|B1AWN6|B1AWN6_MOUSE Sodium channel protein OS=Mus musculus GN=Scn2a1 PE=3 SV=1;>tr|A2ASI5|A2ASI5_MOUSE Sodium channel protein OS=Mus musculus GN=Scn3a PE=3 SV=1;>tr|A2APX7|A2APX7_MOUSE Sodium channel protein OS=Mus musculus GN=Scn1a PE=3 SV=1;>tr|A2APX	Scn2a1;Scn3a;Scn1a;Scn8a	110876	+	2.47777	0.00332839	2.6503	6.27798	Sodium channel protein type 8 subunit alpha	9	9	5	5.6	5.6	3.3	227.94	16.4061	17.1153	16.5236	13.8006	15.2623	14.5797	18.7562	18.3982	18.0808	18.1479	17.9991	18.2073	0	B1AWN6;A2ASI5;A2APX7;A2APX6;A2APX8;F7D6K4;F7D6J5;Q9WTU3;F7D6H8;F6U329	373		0
>tr|Q3U8W0|Q3U8W0_MOUSE Putative uncharacterized protein OS=Mus musculus GN=Ppp1ca PE=2 SV=1;>sp|P62137|PP1A_MOUSE Serine/threonine-protein phosphatase PP1-alpha catalytic subunit OS=Mus musculus GN=Ppp1ca PE=1 SV=1;>tr|Q3TYF5|Q3TYF5_MOUSE Serine/threonine	Ppp1ca	19045	+	5.52138	3.01034e-06	2.64461	6.25325	Serine/threonine-protein phosphatase PP1-alpha catalytic subunit	23	23	8	76.4	76.4	29.4	37.526	23.5594	23.4991	22.929	22.7376	23.2585	22.863	25.4446	25.5315	25.4598	25.3886	26.4952	26.3945	0	Q3U8W0;P62137;Q3TYF5	1601		0
>sp|Q5SRX1|TM1L2_MOUSE TOM1-like protein 2 OS=Mus musculus GN=Tom1l2 PE=2 SV=1;>tr|Q5SXA4|Q5SXA4_MOUSE TOM1-like protein 2 OS=Mus musculus GN=Tom1l2 PE=4 SV=1	Tom1l2	216810	+	4.60618	2.47642e-05	2.62843	6.18354	TOM1-like protein 2	2	2	2	4.3	4.3	4.3	55.662	17.1657	17.0647	16.0721	16.1763	15.8118	15.5461	19.2523	18.7184	18.6967	18.2494	19.2624	19.4279	0	Q5SRX1;Q5SXA4	2227		0
>sp|Q91XQ0|DYH8_MOUSE Dynein heavy chain 8, axonemal OS=Mus musculus GN=Dnah8 PE=1 SV=2	Dnahc8	13417	+	3.63186	0.000233423	2.62804	6.18186	Dynein heavy chain 8, axonemal	2	2	2	0.5	0.5	0.5	541.23	13.9998	14.4722	13.374	12.7874	15.0785	13.1968	16.3469	16.2736	16.6368	15.8742	16.4216	17.1239	0	Q91XQ0	2748		0.0099108
>sp|Q9CWR2|SMYD3_MOUSE Histone-lysine N-methyltransferase SMYD3 OS=Mus musculus GN=Smyd3 PE=2 SV=1;>tr|Q3TR55|Q3TR55_MOUSE Putative uncharacterized protein OS=Mus musculus GN=Smyd3 PE=2 SV=1;>tr|A0A0A6YWP2|A0A0A6YWP2_MOUSE Histone-lysine N-methyltransferas	Smyd3	69726	+	2.59481	0.00254211	2.61781	6.13816	Histone-lysine N-methyltransferase SMYD3	2	2	2	5.4	5.4	5.4	49.126	15.7688	15.689	16.1817	18.1831	15.2623	17.9451	18.8136	19.3235	19.2443	19.7764	19.0911	18.488	0	Q9CWR2;Q3TR55;A0A0A6YWP2;Q8C2Y2;D3YZ17;Q3TIF7	1932		0
>sp|P08032|SPTA1_MOUSE Spectrin alpha chain, erythrocytic 1 OS=Mus musculus GN=Spta1 PE=2 SV=3;>tr|Q3UQ30|Q3UQ30_MOUSE Putative uncharacterized protein (Fragment) OS=Mus musculus GN=Spta1 PE=2 SV=1	Spta1	20739	+	4.33578	4.61549e-05	2.61531	6.12754	Spectrin alpha chain, erythrocytic 1	3	2	2	1.5	1	1	279.86	15.7688	15.689	16.1817	16.1763	15.2623	15.5461	17.7659	19.0226	18.8336	17.4723	19.0633	18.1583	0	P08032;Q3UQ30	1285		0.0028664
>tr|Q3UHW0|Q3UHW0_MOUSE Putative uncharacterized protein OS=Mus musculus GN=Pum1 PE=2 SV=1;>tr|E9Q6M7|E9Q6M7_MOUSE Pumilio homolog 1 OS=Mus musculus GN=Pum1 PE=1 SV=1;>tr|Q3U4T5|Q3U4T5_MOUSE Putative uncharacterized protein (Fragment) OS=Mus musculus GN=Pu	Pum1	80912	+	3.56918	0.000269662	2.60051	6.06501	Pumilio homolog 1	3	2	2	3	1.9	1.9	100.29	17.2541	15.689	16.1817	16.1763	15.2623	15.5461	16.8792	18.7434	18.6553	19.3666	18.963	19.1049	0	Q3UHW0;E9Q6M7;Q3U4T5;Q3TTW5;Q3TRI4;Q3TQ21;Q80U78;Q3UR00	864		0.0084005
>sp|Q60996|2A5G_MOUSE Serine/threonine-protein phosphatase 2A 56 kDa regulatory subunit gamma isoform OS=Mus musculus GN=Ppp2r5c PE=1 SV=2	Ppp2r5c	26931	+	6.43213	3.69722e-07	2.59089	6.02469	Serine/threonine-protein phosphatase 2A 56 kDa regulatory subunit gamma isoform	11	9	1	27.9	22.3	1.9	60.824	17.6383	17.873	18.1915	17.9652	17.2936	17.7703	20.0885	19.7199	20.4396	20.6046	20.794	20.6304	0	Q60996	2267		0
>sp|P49813|TMOD1_MOUSE Tropomodulin-1 OS=Mus musculus GN=Tmod1 PE=2 SV=2	Tmod1	21916	+	6.91444	1.21774e-07	2.58955	6.0191	Tropomodulin-1	13	13	12	54	54	51.8	40.466	21.521	21.4132	20.6456	20.7544	21.2173	20.9625	23.5218	23.414	23.4428	23.5271	24.044	24.1014	0	P49813	1509		0
>sp|Q8R550|SH3K1_MOUSE SH3 domain-containing kinase-binding protein 1 OS=Mus musculus GN=Sh3kbp1 PE=1 SV=1;>tr|Q3TA88|Q3TA88_MOUSE Putative uncharacterized protein OS=Mus musculus GN=Sh3kbp1 PE=2 SV=1;>tr|Q3TSX2|Q3TSX2_MOUSE Putative uncharacterized protei	Sh3kbp1	58194	+	6.2392	5.76496e-07	2.57925	5.97628	SH3 domain-containing kinase-binding protein 1	13	13	8	20.7	20.7	11.8	78.169	17.9563	18.1209	17.8767	17.9156	16.9639	17.6926	20.3636	20.1566	19.9286	20.0494	20.507	20.9963	0	Q8R550;Q3TA88;Q3TSX2;E9Q0C1	2699		0
>tr|B2RWC4|B2RWC4_MOUSE Gm88 protein OS=Mus musculus GN=Lrrc73 PE=2 SV=1	Lrrc73	224813	+	6.80164	1.57891e-07	2.57752	5.96911		5	5	5	29.1	29.1	29.1	33.455	20.6867	20.5653	20.2909	21.3248	20.6236	20.6784	23.0064	23.2421	23.3362	23.0493	23.5371	23.4637	0	B2RWC4	451		0
>tr|H7BX46|H7BX46_MOUSE Rho GTPase-activating protein 39 OS=Mus musculus GN=Arhgap39 PE=1 SV=1;>sp|P59281|RHG39_MOUSE Rho GTPase-activating protein 39 OS=Mus musculus GN=Arhgap39 PE=1 SV=2;>tr|G3X932|G3X932_MOUSE DNA segment, Chr 15, Wayne State University	Arhgap39	223666	+	5.18068	6.59654e-06	2.57556	5.96104	Rho GTPase-activating protein 39	31	31	31	37	37	37	121.68	20.6077	20.6232	20.3705	20.2438	19.3483	19.5776	22.2486	22.344	22.7543	22.8276	23.0243	23.0257	0	H7BX46;P59281;G3X932;Q6PAT3	1100		0
>tr|D3Z4T6|D3Z4T6_MOUSE Neuronal growth regulator 1 OS=Mus musculus GN=Negr1 PE=4 SV=1;>tr|A0A4W9|A0A4W9_MOUSE Neuronal growth regulator 1 OS=Mus musculus GN=Negr1 PE=2 SV=1;>sp|Q80Z24|NEGR1_MOUSE Neuronal growth regulator 1 OS=Mus musculus GN=Negr1 PE=1 S	Negr1	320840	+	5.07992	8.31913e-06	2.57489	5.95824	Neuronal growth regulator 1	8	8	8	35.6	35.6	35.6	36.208	21.8576	21.9735	20.4994	21.1488	21.1357	20.9094	23.7108	23.7859	23.4344	23.4855	24.3367	24.2203	0	D3Z4T6;A0A4W9;Q80Z24	141		0
>sp|O55033|NCK2_MOUSE Cytoplasmic protein NCK2 OS=Mus musculus GN=Nck2 PE=1 SV=1;>tr|Q8BQ28|Q8BQ28_MOUSE Putative uncharacterized protein OS=Mus musculus GN=Nck2 PE=2 SV=1	Nck2	17974	+	7.4074	3.91383e-08	2.57227	5.94745	Cytoplasmic protein NCK2	3	3	3	9.5	9.5	9.5	42.879	16.3693	16.6291	16.6492	16.5047	16.3304	17.1814	19.0907	19.3747	19.4014	19.3374	18.8209	19.0727	0	O55033;Q8BQ28	1198		0
>tr|Q9QZA3|Q9QZA3_MOUSE Synapsin IIIa OS=Mus musculus GN=Syn3 PE=2 SV=1;>sp|Q8JZP2|SYN3_MOUSE Synapsin-3 OS=Mus musculus GN=Syn3 PE=1 SV=2;>tr|Q3KN99|Q3KN99_MOUSE Synapsin III OS=Mus musculus GN=Syn3 PE=2 SV=1	Syn3	27204	+	2.90925	0.00123241	2.5626	5.90771	Synapsin-3	8	5	5	14.3	11.4	11.4	63.386	17.6016	17.9476	18.0158	17.886	16.097	15.8324	19.7635	19.7619	20.0227	19.8002	19.9356	19.472	0	Q9QZA3;Q8JZP2;Q3KN99	1829		0
>sp|Q14CH0|F171B_MOUSE Protein FAM171B OS=Mus musculus GN=Fam171b PE=1 SV=2	Fam171b	241520	+	4.05924	8.72484e-05	2.55758	5.88718	Protein FAM171B	7	7	7	12	12	12	92.044	18.1777	16.9427	18.8691	18.1377	17.7148	17.0198	19.8179	20.1687	20.7435	20.2836	20.9508	20.2426	0	Q14CH0	1811		0
>tr|Q91Y09|Q91Y09_MOUSE Protein Pcdhac2 OS=Mus musculus GN=Pcdhac2 PE=2 SV=1	Pcdhac2	353237	+	2.80142	0.00157971	2.55476	5.87569		4	4	2	4.8	4.8	2.5	109.49	15.7688	14.2488	14.9296	16.1763	13.5215	14.0048	15.4742	16.8517	17.74	18.0555	18.1772	17.6798	0	Q91Y09	2752		0
>tr|Q6DFY2|Q6DFY2_MOUSE Opioid binding protein/cell adhesion molecule-like OS=Mus musculus GN=Opcml PE=2 SV=1;>tr|Q3TYL3|Q3TYL3_MOUSE Putative uncharacterized protein OS=Mus musculus GN=Opcml PE=2 SV=1	Opcml	330908	+	6.48734	3.25578e-07	2.55275	5.8675		6	6	2	23.7	23.7	5.3	37.156	21.214	21.1184	20.5706	20.3833	20.5457	20.4845	23.1635	23.2009	22.8133	22.993	23.8238	23.6385	0	Q6DFY2;Q3TYL3	1957		0
>tr|Q6NXX6|Q6NXX6_MOUSE V-type proton ATPase subunit a OS=Mus musculus GN=Atp6v0a1 PE=2 SV=1;>tr|K3W4T3|K3W4T3_MOUSE V-type proton ATPase subunit a OS=Mus musculus GN=Atp6v0a1 PE=1 SV=1;>sp|Q9Z1G4|VPP1_MOUSE V-type proton ATPase 116 kDa subunit a isoform 1	Atp6v0a1	11975	+	4.81764	1.52179e-05	2.54056	5.81815	V-type proton ATPase 116 kDa subunit a isoform 1	27	27	27	38.8	38.8	38.8	95.64	23.5652	23.6162	23.3627	23.1514	22.3552	22.4719	25.4941	25.5617	25.3413	25.4581	25.9616	25.949	0	Q6NXX6;K3W4T3;Q9Z1G4;Q3TXT5;Q3TY98	1119		0
>tr|F8VQK3|F8VQK3_MOUSE Protein Gucy1a2 OS=Mus musculus GN=Gucy1a2 PE=3 SV=1;>tr|Q3TNN8|Q3TNN8_MOUSE Putative uncharacterized protein (Fragment) OS=Mus musculus GN=Gucy1a2 PE=2 SV=1	Gucy1a2	234889	+	4.4254	3.75491e-05	2.54022	5.81678		11	11	11	16.4	16.4	16.4	81.83	16.4455	17.4831	16.0317	17.8337	17.2838	17.1327	19.7024	19.8564	19.289	18.9097	20.1349	19.5595	0	F8VQK3;Q3TNN8	992		0
>sp|A2A699|F1712_MOUSE Protein FAM171A2 OS=Mus musculus GN=Fam171a2 PE=1 SV=1	Fam171a2	217219	+	4.35018	4.46499e-05	2.53315	5.78834	Protein FAM171A2	7	7	6	12.3	12.3	11.2	87.486	17.9952	17.6397	17.9217	18.6666	17.1606	16.6981	19.9984	19.7601	20.4753	20.8712	19.7543	20.4215	0	A2A699	179		0
>tr|D3Z396|D3Z396_MOUSE Neurotrimin OS=Mus musculus GN=Ntm PE=4 SV=1;>sp|Q99PJ0|NTRI_MOUSE Neurotrimin OS=Mus musculus GN=Ntm PE=2 SV=2;>tr|Q8BG33|Q8BG33_MOUSE Neurotrimin OS=Mus musculus GN=Ntm PE=2 SV=1;>tr|Q3TYC2|Q3TYC2_MOUSE Putative uncharacterized pr	Ntm	235106	+	6.39677	4.01083e-07	2.52751	5.76577	Neurotrimin	6	6	6	30.4	30.4	30.4	34.954	21.8702	21.8064	21.4455	21.538	21.3242	21.3611	23.8987	23.9428	23.7926	23.7615	24.5743	24.5404	0	D3Z396;Q99PJ0;Q8BG33;Q3TYC2;Q3USC2;F6Z2M6;F6RQ26	682		0
>tr|Q3TYL4|Q3TYL4_MOUSE Putative uncharacterized protein OS=Mus musculus GN=Dnajb5 PE=2 SV=1;>tr|Q3TY13|Q3TY13_MOUSE Putative uncharacterized protein OS=Mus musculus GN=Dnajb5 PE=2 SV=1;>sp|O89114|DNJB5_MOUSE DnaJ homolog subfamily B member 5 OS=Mus muscul	Dnajb5	56323	+	4.43494	3.67336e-05	2.52516	5.75636	DnaJ homolog subfamily B member 5	6	6	6	25.3	25.3	25.3	39.047	17.647	18.1962	18.0086	19.1596	18.2533	17.2114	19.8455	20.2091	21.0037	20.2641	21.3091	20.9957	0	Q3TYL4;Q3TY13;O89114;A2AG30	206		0
>sp|O88737|BSN_MOUSE Protein bassoon OS=Mus musculus GN=Bsn PE=1 SV=4	Bsn	12217	+	4.16585	6.82582e-05	2.52096	5.73965	Protein bassoon	134	130	130	50.5	49.5	49.5	418.84	23.0627	23.0904	23.0048	22.976	21.8558	21.9357	25.0055	25.0554	25.1318	25.089	25.3889	25.3805	0	O88737	1232		0
>sp|Q61361|PGCB_MOUSE Brevican core protein OS=Mus musculus GN=Bcan PE=1 SV=2	Bcan	12032	+	3.48909	0.000324273	2.52023	5.73672	Brevican core protein	7	7	7	12.5	12.5	12.5	95.814	15.7688	17.6269	16.983	16.1763	15.2623	17.0378	19.8136	19.7257	18.1815	18.3678	19.0331	18.8547	0	Q61361	2276		0
>tr|Q0VDL6|Q0VDL6_MOUSE PCTAIRE-motif protein kinase 3 OS=Mus musculus GN=Cdk18 PE=2 SV=1;>sp|Q04899|CDK18_MOUSE Cyclin-dependent kinase 18 OS=Mus musculus GN=Cdk18 PE=1 SV=1;>tr|Q0VDL5|Q0VDL5_MOUSE Pctk3 protein (Fragment) OS=Mus musculus GN=Cdk18 PE=2 SV	Cdk18	18557	+	2.52663	0.00297423	2.51751	5.72593	Cyclin-dependent kinase 18	10	7	7	25.3	19.1	19.1	51.847	15.8046	17.5733	18.86	17.8001	17.7596	19.2402	20.3287	19.766	20.6218	20.3432	20.5224	20.5606	0	Q0VDL6;Q04899;Q0VDL5	1767		0
>tr|G5E8J2|G5E8J2_MOUSE Ankyrin 1, erythroid OS=Mus musculus GN=Ank1 PE=4 SV=1;>tr|B7ZW98|B7ZW98_MOUSE Ank1 protein OS=Mus musculus GN=Ank1 PE=2 SV=1;>sp|Q02357|ANK1_MOUSE Ankyrin-1 OS=Mus musculus GN=Ank1 PE=1 SV=2;>tr|E9QNT8|E9QNT8_MOUSE Ankyrin-1 OS=Mus	Ank1	11733	+	3.37409	0.000422578	2.51643	5.72164	Ankyrin-1	28	24	24	18.3	16.2	16.2	202.52	17.1978	16.7826	18.142	18.1733	18.7989	18.9159	20.3878	20.4191	20.9729	20.8127	20.2515	20.265	0	G5E8J2;B7ZW98;Q02357;E9QNT8;D3YTV8;Q0VGY9;G8JL84;D3Z5M4;Q61304;F7D1P5	502		0
>tr|A8Y5P4|A8Y5P4_MOUSE MAP7 domain-containing protein 1 OS=Mus musculus GN=Map7d1 PE=1 SV=1;>tr|A2AJI1|A2AJI1_MOUSE MAP7 domain-containing protein 1 OS=Mus musculus GN=Map7d1 PE=1 SV=1	Map7d1	245877	+	2.49916	0.00316836	2.51411	5.71245		11	11	1	17	17	1.1	90.091	19.8094	19.63	18.7246	18.4931	16.749	17.217	20.0422	20.0541	22.5636	21.4035	20.7269	20.9174	0	A8Y5P4;A2AJI1	338		0
>tr|B1AXI2|B1AXI2_MOUSE Rho guanine nucleotide exchange factor 9 OS=Mus musculus GN=Arhgef9 PE=4 SV=1;>tr|B1AXI4|B1AXI4_MOUSE Rho guanine nucleotide exchange factor 9 OS=Mus musculus GN=Arhgef9 PE=4 SV=1;>sp|Q3UTH8|ARHG9_MOUSE Rho guanine nucleotide exchan	Arhgef9	236915	+	3.29016	0.000512669	2.50862	5.69075	Rho guanine nucleotide exchange factor 9	5	5	4	13	13	10.6	49.41	16.1044	16.2377	17.0925	18.2241	18.1062	17.755	19.4581	19.8454	19.6895	19.1348	20.3463	20.0973	0	B1AXI2;B1AXI4;Q3UTH8;B1AXI6;S4R1K5	379		0
>tr|Q3UVW2|Q3UVW2_MOUSE Putative uncharacterized protein OS=Mus musculus GN=Gabrg2 PE=2 SV=1;>tr|Q8C8H5|Q8C8H5_MOUSE Putative uncharacterized protein OS=Mus musculus GN=Gabrg2 PE=2 SV=1;>sp|P22723|GBRG2_MOUSE Gamma-aminobutyric acid receptor subunit gamma-	Gabrg2	14406	+	4.05638	8.78253e-05	2.50717	5.68504	Gamma-aminobutyric acid receptor subunit gamma-2	5	5	5	14.4	14.4	14.4	51.803	18.5105	18.2474	18.2636	18.3379	17.6151	16.5244	20.2062	19.8539	20.2001	21.2882	20.7099	20.2838	0	Q3UVW2;Q8C8H5;P22723;Q8C7N0	1378		0
>tr|F8WHU7|F8WHU7_MOUSE Cohesin subunit SA-1 OS=Mus musculus GN=Stag1 PE=4 SV=1;>sp|Q9D3E6|STAG1_MOUSE Cohesin subunit SA-1 OS=Mus musculus GN=Stag1 PE=2 SV=3;>tr|F6TNY1|F6TNY1_MOUSE Cohesin subunit SA-1 (Fragment) OS=Mus musculus GN=Stag1 PE=4 SV=1;>tr|D6	Stag1;Stag2	20842	+	3.78948	0.000162375	2.50308	5.66894	Cohesin subunit SA-1;Cohesin subunit SA-2	4	4	4	3.9	3.9	3.9	140.13	14.357	15.689	16.1817	15.7128	15.9174	16.5708	18.2256	18.1874	18.142	17.7313	18.6803	18.4806	0	F8WHU7;Q9D3E6;F6TNY1;D6RHQ7;D6REF2;Q8C818;F6XQW1;O35638;A2AFF6	1004		0.00041459
>sp|D3YVF0|AKAP5_MOUSE A-kinase anchor protein 5 OS=Mus musculus GN=Akap5 PE=1 SV=2;>tr|H3BIV5|H3BIV5_MOUSE A-kinase anchor protein 5 OS=Mus musculus GN=Akap5 PE=4 SV=1	Akap5	238276	+	6.28875	5.14343e-07	2.49585	5.64061	A-kinase anchor protein 5	2	2	2	13.2	13.2	13.2	79.396	16.1665	15.689	16.1817	16.1763	15.2623	15.5461	18.2046	18.0339	18.2615	18.1804	18.779	18.5375	0	D3YVF0;H3BIV5	617		0
>sp|Q920I9|WDR7_MOUSE WD repeat-containing protein 7 OS=Mus musculus GN=Wdr7 PE=1 SV=3;>tr|Q05CF1|Q05CF1_MOUSE Wdr7 protein (Fragment) OS=Mus musculus GN=Wdr7 PE=2 SV=1	Wdr7	104082	+	2.78678	0.0016339	2.49507	5.63757	WD repeat-containing protein 7	27	27	27	27.7	27.7	27.7	163.45	18.2008	18.7515	19.2545	19.1027	16.587	17.6209	20.8411	20.6968	20.5309	20.9154	20.8826	20.621	0	Q920I9;Q05CF1	2768		0
>tr|Q8R5M7|Q8R5M7_MOUSE CaV2.1 OS=Mus musculus GN=Cacna1a PE=2 SV=1;>tr|Q8R5M6|Q8R5M6_MOUSE CaV2.1 OS=Mus musculus GN=Cacna1a PE=2 SV=1;>tr|Q3UHN4|Q3UHN4_MOUSE Putative uncharacterized protein OS=Mus musculus GN=Cacna1a PE=2 SV=1;>sp|P97445|CAC1A_MOUSE Vol	Cacna1a	12286	+	3.31524	0.000483904	2.47925	5.57607	Voltage-dependent P/Q-type calcium channel subunit alpha-1A	9	7	3	5.5	4.6	2.5	263.35	15.8956	15.1641	13.7215	15.5631	13.8827	15.5461	16.6469	17.0651	17.8378	18.0936	17.4833	17.5218	0	Q8R5M7;Q8R5M6;Q3UHN4;P97445;Q3UHA5;E9Q1R5	1730		0
>sp|P12960|CNTN1_MOUSE Contactin-1 OS=Mus musculus GN=Cntn1 PE=1 SV=1	Cntn1	12805	+	6.6421	2.27982e-07	2.47865	5.57377	Contactin-1	36	36	36	48	48	48	113.39	22.535	22.5883	22.2325	22.1468	21.7528	21.7466	24.6304	24.6865	24.2985	24.3569	24.9883	24.9133	0	P12960	1323		0
>sp|Q8BV79|TRNK1_MOUSE TPR and ankyrin repeat-containing protein 1 OS=Mus musculus GN=Trank1 PE=2 SV=3	Trank1	320429	+	3.17799	0.000663751	2.46505	5.52145	TPR and ankyrin repeat-containing protein 1	3	3	3	1.4	1.4	1.4	343.32	14.4023	14.6913	14.3531	13.9981	13.7703	14.0321	16.2239	16.1257	16.2459	16.5291	16.3973	18.5156	0	Q8BV79	2571		0.0011066
>tr|E9Q6C7|E9Q6C7_MOUSE Latrophilin-2 OS=Mus musculus GN=Lphn2 PE=1 SV=1;>sp|Q8JZZ7|LPHN2_MOUSE Latrophilin-2 (Fragment) OS=Mus musculus GN=Lphn2 PE=1 SV=2	Lphn2	99633	+	2.58924	0.00257488	2.45638	5.48836	Latrophilin-2	9	8	8	7.4	6.6	6.6	166.58	15.7688	15.689	12.8929	16.1763	15.2623	14.5094	16.8674	17.0023	17.7686	16.6196	18.111	18.6678	0	E9Q6C7;Q8JZZ7	858		0
>sp|Q9WTS4|TEN1_MOUSE Teneurin-1 OS=Mus musculus GN=Tenm1 PE=1 SV=1;>tr|A2ANM0|A2ANM0_MOUSE Odd Oz/ten-m homolog 1 (Drosophila) OS=Mus musculus GN=Tenm1 PE=2 SV=1;>tr|A2ANL9|A2ANL9_MOUSE Teneurin-1 OS=Mus musculus GN=Tenm1 PE=4 SV=1	Tenm1	23963	+	2.74314	0.00180658	2.45487	5.48265	Teneurin-1;Ten-1 intracellular domain;Teneurin C-terminal-associated peptide	21	20	20	11.3	10.6	10.6	305.79	16.1645	15.8747	16.1817	16.1763	14.7394	15.5461	16.5463	17.081	19.0026	18.5934	19.1883	19.0002	0	Q9WTS4;A2ANM0;A2ANL9	242		0
>tr|Q4QQN0|Q4QQN0_MOUSE Acap3 protein OS=Mus musculus GN=Acap3 PE=2 SV=1;>tr|A2ADA6|A2ADA6_MOUSE Protein Acap3 OS=Mus musculus GN=Acap3 PE=4 SV=1;>tr|Q6NXL5|Q6NXL5_MOUSE ArfGAP with coiled-coil, ankyrin repeat and PH domains 3 OS=Mus musculus GN=Acap3 PE=2	Acap3	140500	+	2.75235	0.00176866	2.45302	5.47561		6	6	6	13.9	13.9	13.9	70.84	13.2089	15.689	16.3987	16.083	15.2623	15.5461	18.4996	16.9115	18.401	18.3785	16.9759	17.7397	0	Q4QQN0;A2ADA6;Q6NXL5;Q3UH98	196		0
>tr|H3BJZ7|H3BJZ7_MOUSE Protein unc-13 homolog A OS=Mus musculus GN=Unc13a PE=1 SV=1;>sp|Q4KUS2|UN13A_MOUSE Protein unc-13 homolog A OS=Mus musculus GN=Unc13a PE=1 SV=3	Unc13a	382018	+	3.86685	0.000135879	2.45138	5.46939	Protein unc-13 homolog A	43	43	32	29.6	29.6	23.4	195.83	20.4504	20.5255	20.5613	20.1845	19.198	19.0568	22.3028	22.3497	22.3119	22.2021	22.83	22.6883	0	H3BJZ7;Q4KUS2	1092		0
>sp|Q3UNH4|GRIN1_MOUSE G protein-regulated inducer of neurite outgrowth 1 OS=Mus musculus GN=Gprin1 PE=1 SV=2	Gprin1	26913	+	4.08165	8.28605e-05	2.43447	5.40565	G protein-regulated inducer of neurite outgrowth 1	20	20	20	28.4	28.4	28.4	95.495	19.3844	19.1258	18.5876	18.7534	17.474	17.9458	21.0141	21.1909	20.5663	20.2225	21.3632	21.5209	0	Q3UNH4	2091		0
>tr|Q4G0B8|Q4G0B8_MOUSE Importin 9 OS=Mus musculus GN=Ipo9 PE=2 SV=1;>tr|E9QKZ2|E9QKZ2_MOUSE Importin-9 OS=Mus musculus GN=Ipo9 PE=4 SV=1;>sp|Q91YE6|IPO9_MOUSE Importin-9 OS=Mus musculus GN=Ipo9 PE=1 SV=3;>tr|E0CXB2|E0CXB2_MOUSE Importin-9 OS=Mus musculus	Ipo9	226432	+	2.99124	0.00102037	2.43149	5.39449	Importin-9	8	8	8	11.3	11.3	11.3	115.89	15.7688	15.689	14.1658	16.1763	15.2623	15.5461	17.6286	16.6086	18.7604	18.8925	18.567	16.7401	0	Q4G0B8;E9QKZ2;Q91YE6;E0CXB2	906		0
>sp|P55012|S12A2_MOUSE Solute carrier family 12 member 2 OS=Mus musculus GN=Slc12a2 PE=1 SV=2;>tr|E9QM38|E9QM38_MOUSE Solute carrier family 12 member 2 OS=Mus musculus GN=Slc12a2 PE=1 SV=1	Slc12a2	20496	+	4.96364	1.08732e-05	2.42679	5.37694	Solute carrier family 12 member 2	3	3	3	3.6	3.6	3.6	131.03	17.9923	17.9938	17.272	17.3377	16.7558	17.14	19.8185	19.8002	19.6192	19.6182	19.9858	20.2104	0	P55012;E9QM38	911		0.00079365
>sp|Q8CGK7|GNAL_MOUSE Guanine nucleotide-binding protein G(olf) subunit alpha OS=Mus musculus GN=Gnal PE=1 SV=1;>tr|Q3TY78|Q3TY78_MOUSE Putative uncharacterized protein OS=Mus musculus GN=Gnal PE=2 SV=1;>tr|Q66L47|Q66L47_MOUSE Guanine nucleotide binding pr	Gnal	14680	+	3.48837	0.000324812	2.40976	5.31386	Guanine nucleotide-binding protein G(olf) subunit alpha	6	4	4	22.3	15	15	44.308	18.4742	18.5948	18.442	18.7793	17.1581	17.1815	20.2197	20.3941	20.7113	20.6089	20.6295	20.5248	0	Q8CGK7;Q3TY78;Q66L47	1953		0
>tr|Q8C5J7|Q8C5J7_MOUSE Regulator of G-protein-signaling 20 OS=Mus musculus GN=Rgs20 PE=2 SV=1;>sp|Q9QZB1|RGS20_MOUSE Regulator of G-protein signaling 20 OS=Mus musculus GN=Rgs20 PE=1 SV=1;>tr|E9Q720|E9Q720_MOUSE Regulator of G-protein-signaling 20 OS=Mus	Rgs20	58175	+	3.66626	0.000215644	2.40505	5.29655	Regulator of G-protein signaling 20	2	2	2	10.6	10.6	10.6	23.881	15.7688	15.689	16.1817	16.2937	15.2623	15.5461	17.5913	19.5583	17.4945	17.7177	18.5137	18.2963	0	Q8C5J7;Q9QZB1;E9Q720	870		0.00079302
>tr|V9GWT6|V9GWT6_MOUSE ELKS/Rab6-interacting/CAST family member 1 OS=Mus musculus GN=Erc1 PE=1 SV=1;>tr|V9GXH3|V9GXH3_MOUSE ELKS/Rab6-interacting/CAST family member 1 OS=Mus musculus GN=Erc1 PE=1 SV=1;>sp|Q99MI1|RB6I2_MOUSE ELKS/Rab6-interacting/CAST fami	Erc1	111173	+	3.61492	0.000242705	2.39778	5.2699	ELKS/Rab6-interacting/CAST family member 1	14	6	6	16.2	9.3	9.3	108.85	16.0838	15.2996	16.8056	15.6854	15.9783	15.5461	17.5746	17.4125	17.8804	18.3894	19.2862	19.2424	0	V9GWT6;V9GXH3;Q99MI1;F8VPM7;V9GXF0;V9GXP8;V9GX53	981		0
>tr|F6Z9E6|F6Z9E6_MOUSE PH and SEC7 domain-containing protein 3 OS=Mus musculus GN=Psd3 PE=1 SV=2;>sp|Q2PFD7|PSD3_MOUSE PH and SEC7 domain-containing protein 3 OS=Mus musculus GN=Psd3 PE=1 SV=2	Psd3	234353	+	4.76211	1.7294e-05	2.37493	5.18712	PH and SEC7 domain-containing protein 3	19	19	8	24.9	24.9	12.3	111.29	19.2264	19.4401	20.1304	20.1129	18.7641	20.0038	21.6186	21.957	21.6058	22.0256	22.3083	22.4119	0	F6Z9E6;Q2PFD7	966		0
>tr|W6PPR4|W6PPR4_MOUSE 480-kDa ankyrinG OS=Mus musculus GN=Ank3 PE=4 SV=1;>tr|W6PPA1|W6PPA1_MOUSE 270-kDa ankyrinG OS=Mus musculus GN=Ank3 PE=4 SV=1;>tr|S4R2K9|S4R2K9_MOUSE Ankyrin-3 (Fragment) OS=Mus musculus GN=Ank3 PE=4 SV=1;>tr|S4R1S2|S4R1S2_MOUSE Ank	Ank3	11735	+	5.85905	1.3834e-06	2.36869	5.16472	Ankyrin-3	86	76	75	28.9	26.7	26.5	473.78	19.9247	19.7281	19.1873	18.8914	18.914	19.2964	21.547	21.369	21.4557	21.4571	22.1379	22.1874	0	W6PPR4;W6PPA1;S4R2K9;S4R1S2;G5E8K2;G5E8K3;G5E8K5;S4R2S8	3123		0
>tr|Q9MD59|Q9MD59_MOUSE NADH-ubiquinone oxidoreductase chain 2 OS=Mus musculus GN=mt-Nd2 PE=3 SV=1;>tr|Q7JD05|Q7JD05_MOUSE NADH-ubiquinone oxidoreductase chain 2 OS=Mus musculus domesticus GN=ND2 PE=3 SV=1;>tr|Q6QN84|Q6QN84_MOUSE NADH-ubiquinone oxidoreduc	mt-Nd2;ND2;Mtnd2	17717	+	4.18803	6.48593e-05	2.36656	5.15711	NADH-ubiquinone oxidoreductase chain 2	2	2	2	7.5	7.5	7.5	38.752	16.7368	15.689	15.4773	16.1763	15.2623	15.2103	17.4224	19.2264	18.5289	17.7321	17.996	17.8456	0	Q9MD59;Q7JD05;Q6QN84;Q5GA83;P03893;M1VMU3;K7X735;A3R492;A3R479;A3R453;A3E4A8;A0A067XKW9;A0A067XKM8;A0A023J6E5;A0A023J697;A0A023J695;A0A023J687;A0A023J665;A0A023J657;A0A023J641;A0A023J633;A0A023J616;A0A023J5X8;A0A023J604;A3R414;A0A023J6E3;A0A023J619;A0A075DCF9;A0A067XKV2	2		0
>sp|P51863|VA0D1_MOUSE V-type proton ATPase subunit d 1 OS=Mus musculus GN=Atp6v0d1 PE=1 SV=2;>tr|Q921S5|Q921S5_MOUSE ATPase, H+ transporting, lysosomal V0 subunit D1 OS=Mus musculus GN=Atp6v0d1 PE=2 SV=1	Atp6v0d1	11972	+	6.95496	1.10927e-07	2.36062	5.1359	V-type proton ATPase subunit d 1	14	14	14	47.3	47.3	47.3	40.301	23.4286	23.4956	22.8831	22.8889	22.9941	22.714	25.2388	25.2698	25.2829	25.1828	25.7977	25.7959	0	P51863;Q921S5	1524		0
>sp|P16546|SPTN1_MOUSE Spectrin alpha chain, non-erythrocytic 1 OS=Mus musculus GN=Sptan1 PE=1 SV=4	Sptan1	20740	+	5.41329	3.86108e-06	2.35178	5.10454	Spectrin alpha chain, non-erythrocytic 1	162	162	1	70.1	70.1	0.7	284.59	24.2929	24.3209	23.9934	23.9781	24.9793	24.9699	26.6479	26.6588	26.5543	26.5653	27.1415	27.0773	0	P16546	1344		0
>tr|E9Q447|E9Q447_MOUSE Spectrin alpha chain, non-erythrocytic 1 OS=Mus musculus GN=Sptan1 PE=1 SV=1	Sptan1	20740	+	6.4605	3.46334e-07	2.35169	5.1042		161	5	2	69.9	2.4	0.9	285.34	18.8412	18.8844	18.5856	18.5004	19.2853	19.3773	21.1629	21.2948	20.9386	21.0799	21.5568	21.5514	0	E9Q447	845		0
>sp|Q8BYI9|TENR_MOUSE Tenascin-R OS=Mus musculus GN=Tnr PE=1 SV=2	Tnr	21960	+	3.57117	0.000268427	2.35048	5.09993	Tenascin-R	20	20	20	20.8	20.8	20.8	149.59	19.6623	19.7907	19.4323	19.5387	18.1669	18.2248	21.7657	21.7607	21.346	21.2714	21.154	21.6207	0	Q8BYI9	2582		0
>sp|Q9R1Q9|VAS1_MOUSE V-type proton ATPase subunit S1 OS=Mus musculus GN=Atp6ap1 PE=1 SV=1;>tr|Q3UCY7|Q3UCY7_MOUSE Putative uncharacterized protein OS=Mus musculus GN=Atp6ap1 PE=2 SV=1;>tr|Q3TWN7|Q3TWN7_MOUSE ATPase, H+ transporting, lysosomal accessory pr	Atp6ap1	54411	+	3.65082	0.000223451	2.34925	5.09558	V-type proton ATPase subunit S1	7	7	1	11.9	11.9	2.8	51.007	20.1271	20.4314	20.2389	20.161	20.3334	20.0593	21.9267	22.9153	22.1846	21.8828	23.2898	23.2473	0	Q9R1Q9;Q3UCY7;Q3TWN7;Q3THZ3;Q571E2;Q3UWN7;Q3TKX1	1890		0
>tr|Q14BH8|Q14BH8_MOUSE Cacna2d1 protein OS=Mus musculus GN=Cacna2d1 PE=2 SV=1	Cacna2d1	12293	+	5.72519	1.88281e-06	2.32399	5.00717		32	32	2	33.6	33.6	2.1	122.7	21.0554	21.0267	20.77	20.8963	20.7421	20.8065	22.9916	22.922	22.9393	23.1475	23.7148	23.5257	0	Q14BH8	1806		0
>tr|Q3TML7|Q3TML7_MOUSE Cytochrome c oxidase subunit 1 (Fragment) OS=Mus musculus GN=mt-Co1 PE=2 SV=1;>tr|Q3TRT0|Q3TRT0_MOUSE Cytochrome c oxidase subunit 1 (Fragment) OS=Mus musculus GN=mt-Co1 PE=2 SV=1;>tr|Q3UQ58|Q3UQ58_MOUSE Cytochrome c oxidase subunit	mt-Co1;COX1;COXI;Mtco1	17708	+	4.38535	4.11769e-05	2.32039	4.99467	Cytochrome c oxidase subunit 1	3	3	3	26.5	26.5	26.5	26.727	20.7889	20.6158	19.2907	19.6497	19.5891	19.9417	22.1458	22.1826	21.7933	21.731	23.11	22.8355	0	Q3TML7;Q3TRT0;Q3UQ58;Q3UTW3;Q9MD68;Q7JD04;Q70YN3;Q5GA82;A3R454;A3E4A9;A0A067XKP8;A0A023J6G7;A0A023J612;A0A075DCV7;P00397	5		0
>sp|Q5SXY1|CYTSB_MOUSE Cytospin-B OS=Mus musculus GN=Specc1 PE=1 SV=2;>tr|Q3UPB2|Q3UPB2_MOUSE Putative uncharacterized protein OS=Mus musculus GN=Specc1 PE=2 SV=1	Specc1	432572	+	3.51666	0.000304328	2.31386	4.97211	Cytospin-B	6	6	6	7.7	7.7	7.7	118.1	14.9145	16.2631	15.3641	16.1262	17.039	16.7956	17.8745	17.9331	18.4653	18.0889	19.228	18.796	0	Q5SXY1;Q3UPB2	2243		0
>tr|Q0VE46|Q0VE46_MOUSE Myadm protein OS=Mus musculus GN=Myadm PE=2 SV=1;>sp|O35682|MYADM_MOUSE Myeloid-associated differentiation marker OS=Mus musculus GN=Myadm PE=2 SV=2	Myadm	50918	+	6.08255	8.26889e-07	2.31254	4.96756	Myeloid-associated differentiation marker	4	4	4	18.8	18.8	18.8	35.284	21.8092	21.9864	21.4283	21.4087	21.153	21.1856	23.5789	23.6081	23.9649	23.9243	23.9041	23.8662	0	Q0VE46;O35682	1172		0
>sp|Q62261|SPTB2_MOUSE Spectrin beta chain, non-erythrocytic 1 OS=Mus musculus GN=Sptbn1 PE=1 SV=2;>tr|A0A0A0MQG2|A0A0A0MQG2_MOUSE Spectrin beta chain, non-erythrocytic 1 (Fragment) OS=Mus musculus GN=Sptbn1 PE=4 SV=1;>tr|Q5DTR4|Q5DTR4_MOUSE MKIAA4049 prot	Sptbn1	20742	+	4.82248	1.50494e-05	2.30953	4.95721	Spectrin beta chain, non-erythrocytic 1	128	128	119	62.3	62.3	58.7	274.22	23.9001	23.8776	23.4296	23.4346	24.5811	24.5837	26.1151	26.12	26.0918	26.0646	26.6667	26.6056	0	Q62261;A0A0A0MQG2;Q5DTR4	2297		0
>sp|Q8CE90|MP2K7_MOUSE Dual specificity mitogen-activated protein kinase kinase 7 OS=Mus musculus GN=Map2k7 PE=1 SV=1	Map2k7	26400	+	3.83549	0.000146054	2.30633	4.94622	Dual specificity mitogen-activated protein kinase kinase 7	7	7	7	15.1	15.1	15.1	59.312	18.8969	18.1693	18.5672	20.1357	19.6128	18.839	20.9063	20.7123	22.0888	22.0525	20.8914	21.4076	0	Q8CE90	2617		0
>sp|Q80YA9|CNKR2_MOUSE Connector enhancer of kinase suppressor of ras 2 OS=Mus musculus GN=Cnksr2 PE=1 SV=1;>tr|A2AI78|A2AI78_MOUSE Connector enhancer of kinase suppressor of ras 2 OS=Mus musculus GN=Cnksr2 PE=1 SV=1	Cnksr2	245684	+	5.04267	9.0643e-06	2.30465	4.94047	Connector enhancer of kinase suppressor of ras 2	32	32	15	42.2	42.2	19.4	117.39	21.4605	21.2623	21.1525	21.2794	21.0667	21.0352	23.1737	23.0431	23.4663	23.3705	24.0756	23.9552	0	Q80YA9;A2AI78	2479		0
>sp|P63154|CRNL1_MOUSE Crooked neck-like protein 1 OS=Mus musculus GN=Crnkl1 PE=1 SV=1;>tr|E9PZS1|E9PZS1_MOUSE Uncharacterized protein OS=Mus musculus GN=Gm4782 PE=4 SV=1	Crnkl1;Gm4782	66877	+	6.46157	3.45484e-07	2.30195	4.93123	Crooked neck-like protein 1	2	2	2	3.2	3.2	3.2	83.415	20.8289	20.8462	20.0682	20.2089	20.1138	20.25	22.5527	22.4913	22.4895	22.5052	22.9821	23.107	0	P63154;E9PZS1	1666		0.00080064
>sp|Q91Z61|DIRA1_MOUSE GTP-binding protein Di-Ras1 OS=Mus musculus GN=Diras1 PE=2 SV=1;>tr|D3Z0Z5|D3Z0Z5_MOUSE GTP-binding protein Di-Ras1 (Fragment) OS=Mus musculus GN=Diras1 PE=4 SV=1	Diras1	208666	+	2.59652	0.00253208	2.29388	4.90373	GTP-binding protein Di-Ras1	5	5	5	31.3	31.3	31.3	22.264	18.5855	18.8911	19.3685	19.4653	18.3591	16.5041	20.5756	20.3507	21.0803	21.0401	20.6274	21.2629	0	Q91Z61;D3Z0Z5	2761		0
>tr|S4R1Q0|S4R1Q0_MOUSE Ankyrin repeat and sterile alpha motif domain-containing protein 1B OS=Mus musculus GN=Anks1b PE=1 SV=1;>tr|S4R2I2|S4R2I2_MOUSE Ankyrin repeat and sterile alpha motif domain-containing protein 1B OS=Mus musculus GN=Anks1b PE=1 SV=1;	Anks1b	77531	+	3.46281	0.000344499	2.29059	4.89257		24	3	3	44.4	4.5	4.5	55.078	20.1936	20.0641	19.3785	19.7135	18.3589	18.386	21.2458	21.6926	21.6879	21.0469	22.0587	22.1061	0	S4R1Q0;S4R2I2;S4R2H2;S4R2Q2;E9QPP6;S4R1H2	3115		0
>tr|Q9DC36|Q9DC36_MOUSE Putative uncharacterized protein OS=Mus musculus GN=Flot2 PE=2 SV=1;>tr|Q8CDE0|Q8CDE0_MOUSE Putative uncharacterized protein OS=Mus musculus GN=Flot2 PE=2 SV=1;>sp|Q60634|FLOT2_MOUSE Flotillin-2 OS=Mus musculus GN=Flot2 PE=1 SV=2;>t	Flot2	14252	+	5.90971	1.2311e-06	2.2833	4.8679	Flotillin-2	17	17	17	48.4	48.4	48.4	47.008	20.355	20.7621	20.3693	19.5551	20.3634	20.4653	22.4846	22.4115	22.3817	22.2104	23.0475	23.0343	0	Q9DC36;Q8CDE0;Q60634;Q5SS83;Q3UEG9	2253		0
>tr|Q1WIL9|Q1WIL9_MOUSE Nectin-like 2 (Fragment) OS=Mus musculus GN=Cadm1 PE=2 SV=1;>sp|Q8R5M8|CADM1_MOUSE Cell adhesion molecule 1 OS=Mus musculus GN=Cadm1 PE=1 SV=2;>tr|E9PYN1|E9PYN1_MOUSE Cell adhesion molecule 1 OS=Mus musculus GN=Cadm1 PE=2 SV=1	Cadm1	54725	+	3.06342	0.000864132	2.28194	4.86333	Cell adhesion molecule 1	3	3	1	11	11	6.1	46.875	17.0069	16.8672	16.7479	17.046	15.6275	17.432	19.7701	19.0097	19.4194	19.1358	19.8135	17.2708	0	Q1WIL9;Q8R5M8;E9PYN1	801		0
>tr|F8WIS9|F8WIS9_MOUSE Calcium/calmodulin-dependent protein kinase type II subunit alpha OS=Mus musculus GN=Camk2a PE=1 SV=1	Camk2a	12322	+	4.74886	1.78294e-05	2.2751	4.84031		34	2	2	67.5	5.3	5.3	55.347	17.8286	18.8556	17.914	17.7345	17.7408	18.8755	20.3318	21.0663	20.4597	19.6839	20.547	20.5109	0	F8WIS9	1008		0
>sp|Q3TDK6|ROGDI_MOUSE Protein rogdi homolog OS=Mus musculus GN=Rogdi PE=2 SV=2	Rogdi	66049	+	3.4133	0.000386103	2.27319	4.8339	Protein rogdi homolog	9	9	9	46.7	46.7	46.7	32.1	19.5728	19.0894	17.4021	18.7707	19.2306	19.1208	21.1185	20.8444	21.3282	20.8045	21.4942	21.2359	0	Q3TDK6	1848		0
>sp|P14873|MAP1B_MOUSE Microtubule-associated protein 1B OS=Mus musculus GN=Map1b PE=1 SV=2;>tr|B2RQQ5|B2RQQ5_MOUSE Microtubule-associated protein 1B OS=Mus musculus GN=Map1b PE=2 SV=1	Map1b	17755	+	8.67849	2.0966e-09	2.27132	4.82766	Microtubule-associated protein 1B;MAP1B heavy chain;MAP1 light chain LC1	69	69	66	40.7	40.7	39.7	270.25	22.1069	22.0966	22.397	22.2964	21.901	21.9514	24.5326	24.5572	24.4247	24.3746	24.246	24.2421	0	P14873;B2RQQ5	403		0
>sp|Q9JJ28|FLII_MOUSE Protein flightless-1 homolog OS=Mus musculus GN=Flii PE=1 SV=1	Flii	14248	+	2.42091	0.00379395	2.26697	4.81311	Protein flightless-1 homolog	14	14	14	14.4	14.4	14.4	144.8	16.6616	17.7619	16.2278	17.1462	18.1604	19.5059	18.969	19.0367	19.8141	19.8819	21.1324	20.2314	0	Q9JJ28	2988		0
>tr|E0CZA5|E0CZA5_MOUSE Neurexin-1 OS=Mus musculus GN=Nrxn1 PE=4 SV=1;>tr|E0CY11|E0CY11_MOUSE Neurexin-1 OS=Mus musculus GN=Nrxn1 PE=4 SV=2;>tr|F6RHI8|F6RHI8_MOUSE Neurexin-1 OS=Mus musculus GN=Nrxn1 PE=4 SV=2;>sp|Q9CS84|NRX1A_MOUSE Neurexin-1 OS=Mus muscu	Nrxn1	18189	+	5.14834	7.10653e-06	2.2653	4.80753	Neurexin-1	16	16	11	14.4	14.4	10.8	162.21	18.838	18.8499	18.985	18.4038	17.8381	18.2203	20.9696	20.9406	20.349	20.8354	20.8021	20.8303	0	E0CZA5;E0CY11;F6RHI8;Q9CS84	738		0
>sp|Q8C8N2|SCAI_MOUSE Protein SCAI OS=Mus musculus GN=Scai PE=1 SV=2;>tr|Q3TQB4|Q3TQB4_MOUSE Putative uncharacterized protein OS=Mus musculus GN=Scai PE=2 SV=1	Scai	320271	+	3.89097	0.000128536	2.25771	4.78231	Protein SCAI	14	2	2	28.4	3.6	3.6	70.274	16.112	17.0784	16.5761	16.1763	15.2623	17.1025	18.7779	18.7419	18.1389	18.0674	18.4732	19.6545	0	Q8C8N2;Q3TQB4	2607		0.00077882
>tr|Q8BM29|Q8BM29_MOUSE Putative uncharacterized protein (Fragment) OS=Mus musculus GN=Add3 PE=2 SV=1;>tr|Q05DT0|Q05DT0_MOUSE Add3 protein (Fragment) OS=Mus musculus GN=Add3 PE=2 SV=1;>tr|Q3UNK1|Q3UNK1_MOUSE Putative uncharacterized protein OS=Mus musculus	Add3	27360	+	6.99885	1.00266e-07	2.25009	4.75714	Gamma-adducin	17	17	17	33.3	33.3	33.3	72.604	21.3313	21.2486	20.9943	20.8455	21.5632	21.4881	23.2222	23.1372	23.4859	23.4533	23.8926	23.7801	0	Q8BM29;Q05DT0;Q3UNK1;Q05C56;Q9QYB5;Q8BJH2	1769		0
>sp|Q8VHH5|AGAP3_MOUSE Arf-GAP with GTPase, ANK repeat and PH domain-containing protein 3 OS=Mus musculus GN=Agap3 PE=1 SV=1;>tr|F8VQE9|F8VQE9_MOUSE Arf-GAP with GTPase, ANK repeat and PH domain-containing protein 3 OS=Mus musculus GN=Agap3 PE=4 SV=1	Agap3	213990	+	4.60471	2.4848e-05	2.24658	4.74557	Arf-GAP with GTPase, ANK repeat and PH domain-containing protein 3	13	13	10	20.2	20.2	15.2	97.964	20.016	19.475	20.6057	20.7335	19.6066	20.1863	22.0931	22.2017	22.3241	22.2149	22.6174	22.6515	0	Q8VHH5;F8VQE9	990		0
>tr|Q4FJL0|Q4FJL0_MOUSE RAB10, member RAS oncogene family OS=Mus musculus GN=Rab10 PE=2 SV=1;>tr|Q3U621|Q3U621_MOUSE Putative uncharacterized protein OS=Mus musculus GN=Rab10 PE=2 SV=1;>sp|P61027|RAB10_MOUSE Ras-related protein Rab-10 OS=Mus musculus GN=Ra	Rab10	19325	+	3.08201	0.000827928	2.24606	4.74387	Ras-related protein Rab-10	6	4	4	36.5	25.5	25.5	22.541	18.6683	18.5609	18.6185	16.2922	18.0849	18.4287	21.1284	20.0005	19.8425	19.5488	20.887	20.7228	0	Q4FJL0;Q3U621;P61027	1578		0
>sp|Q9CVB6|ARPC2_MOUSE Actin-related protein 2/3 complex subunit 2 OS=Mus musculus GN=Arpc2 PE=1 SV=3;>tr|Q3UA52|Q3UA52_MOUSE Putative uncharacterized protein (Fragment) OS=Mus musculus GN=Arpc2 PE=2 SV=1;>tr|Q4FZG5|Q4FZG5_MOUSE Arpc2 protein (Fragment) OS	Arpc2	76709	+	7.17371	6.70338e-08	2.24179	4.72985	Actin-related protein 2/3 complex subunit 2	12	12	12	53.3	53.3	53.3	34.357	21.6536	21.6625	21.9594	21.3741	21.9518	21.8575	24.0197	23.7295	23.6963	23.8098	24.3605	24.2939	0	Q9CVB6;Q3UA52;Q4FZG5;D3YXG6	2858		0
>tr|Q80TH1|Q80TH1_MOUSE Discs, large homolog 3 (Drosophila), isoform CRA_c (Fragment) OS=Mus musculus GN=Dlg3 PE=2 SV=1;>tr|Q52KF7|Q52KF7_MOUSE Disks large homolog 3 OS=Mus musculus GN=Dlg3 PE=2 SV=1;>tr|A2BEE9|A2BEE9_MOUSE Disks large homolog 3 OS=Mus mus	Dlg3	53310	+	3.65409	0.000221776	2.23848	4.71901	Disks large homolog 3	26	23	23	36	33.6	33.6	103.83	21.4325	21.215	20.0355	20.751	19.7046	20.0767	22.6335	22.6621	22.5505	22.5173	23.1183	23.1644	0	Q80TH1;Q52KF7;A2BEE9;P70175;A2BEF2	2446		0
>tr|Q3UF95|Q3UF95_MOUSE Large proline-rich protein BAG6 OS=Mus musculus GN=Bag6 PE=2 SV=1;>sp|Q9Z1R2|BAG6_MOUSE Large proline-rich protein BAG6 OS=Mus musculus GN=Bag6 PE=1 SV=1;>tr|G3UYQ2|G3UYQ2_MOUSE Large proline-rich protein BAG6 OS=Mus musculus GN=Bag	Bag6	224727	+	3.28634	0.0005172	2.2246	4.6738	Large proline-rich protein BAG6	5	5	5	6.3	6.3	6.3	119.14	15.7688	15.689	16.1817	14.9853	16.743	17.2073	18.2448	17.8051	17.4188	18.2501	19.5291	18.6747	0	Q3UF95;Q9Z1R2;G3UYQ2;A0A0A6YYM5;Q3TDL4;G3UZT6	2039		0
>tr|E9PUA3|E9PUA3_MOUSE IQ motif and SEC7 domain-containing protein 1 OS=Mus musculus GN=Iqsec1 PE=1 SV=1;>tr|A0A087WQ39|A0A087WQ39_MOUSE IQ motif and SEC7 domain-containing protein 1 OS=Mus musculus GN=Iqsec1 PE=1 SV=1;>sp|Q8R0S2|IQEC1_MOUSE IQ motif and	Iqsec1	232227	+	7.40645	3.92243e-08	2.22448	4.67342	IQ motif and SEC7 domain-containing protein 1	37	32	32	38.6	34.8	34.8	122.65	23.0035	22.9054	23.1953	23.2396	22.7136	22.6637	24.9605	25.0589	25.2722	25.2271	25.3447	25.2046	0	E9PUA3;A0A087WQ39;Q8R0S2	71		0
>tr|Q5SW83|Q5SW83_MOUSE ARP2 actin-related protein 2 homolog (Yeast) OS=Mus musculus GN=Actr2 PE=2 SV=1;>sp|P61161|ARP2_MOUSE Actin-related protein 2 OS=Mus musculus GN=Actr2 PE=1 SV=1;>tr|Q8BMA4|Q8BMA4_MOUSE Putative uncharacterized protein OS=Mus musculu	Actr2	66713	+	5.49494	3.19934e-06	2.2204	4.66022	Actin-related protein 2	13	13	13	42.6	42.6	42.6	44.76	23.1108	23.074	22.6185	22.9222	23.6158	23.6245	25.2678	25.2714	25.2623	25.2018	25.5993	25.6858	0	Q5SW83;P61161;Q8BMA4	1580		0
>sp|Q9JKK7|TMOD2_MOUSE Tropomodulin-2 OS=Mus musculus GN=Tmod2 PE=1 SV=2	Tmod2	50876	+	6.72303	1.8922e-07	2.21333	4.63745	Tropomodulin-2	9	8	8	36.5	34.2	34.2	39.51	21.7569	22.1437	21.6692	21.7198	22.0445	22.3754	24.0728	23.9344	23.9455	23.9016	24.6036	24.5316	0	Q9JKK7	2997		0
>sp|Q8C052|MAP1S_MOUSE Microtubule-associated protein 1S OS=Mus musculus GN=Map1s PE=1 SV=2;>tr|B2RWW1|B2RWW1_MOUSE Microtubule-associated protein 1S OS=Mus musculus GN=Map1s PE=2 SV=1	Map1s	270058	+	3.16221	0.000688318	2.21029	4.62767	Microtubule-associated protein 1S;MAP1S heavy chain;MAP1S light chain	5	5	5	6.4	6.4	6.4	102.94	16.47	15.501	16.8725	17.6526	16.9325	17.4769	18.8572	19.1721	19.2514	18.8511	18.8914	19.144	0	Q8C052;B2RWW1	455		0
>tr|G3UXV6|G3UXV6_MOUSE Slit homolog 2 protein OS=Mus musculus GN=Slit2 PE=4 SV=1;>tr|G3UZ88|G3UZ88_MOUSE Slit homolog 2 protein OS=Mus musculus GN=Slit2 PE=4 SV=1;>tr|G3UYX7|G3UYX7_MOUSE Slit homolog 2 protein OS=Mus musculus GN=Slit2 PE=4 SV=1;>tr|B2RX05	Slit2	20563	+	2.54528	0.00284916	2.20229	4.60209	Slit homolog 2 protein;Slit homolog 2 protein N-product;Slit homolog 2 protein C-product	10	10	9	9.9	9.9	9.2	169.76	14.7205	14.3866	14.4508	14.9105	16.6998	16.7154	16.8034	16.9855	18.3475	18.4769	17.2133	17.2708	0	G3UXV6;G3UZ88;G3UYX7;B2RX05;G3X909;Q9R1B9;G3UY21;Q5DTL5;B7ZNW9	458		0
>sp|Q02257|PLAK_MOUSE Junction plakoglobin OS=Mus musculus GN=Jup PE=1 SV=3	Jup	16480	+	7.30967	4.90147e-08	2.19498	4.57883	Junction plakoglobin	29	23	23	56.9	46.8	46.8	81.8	20.1396	20.2776	20.2359	20.4593	20.3781	20.6364	22.1282	22.3255	22.7814	22.7138	22.7071	22.6408	0	Q02257	1754		0
>tr|Q6S388|Q6S388_MOUSE Plectin 7 OS=Mus musculus GN=Plec PE=2 SV=1;>tr|Q6S392|Q6S392_MOUSE Plectin 3 OS=Mus musculus GN=Plec PE=2 SV=1;>tr|Q6S393|Q6S393_MOUSE Plectin 2 OS=Mus musculus GN=Plec PE=2 SV=1;>tr|Q6S387|Q6S387_MOUSE Plectin 8 OS=Mus musculus GN	Plec	18810	+	3.45059	0.000354328	2.18999	4.56303	Plectin	207	207	184	52.9	52.9	46.4	513.75	22.2286	22.2093	21.544	21.6971	23.2212	23.2215	24.2356	24.2158	24.6348	24.5643	24.8111	24.8	0	Q6S388;Q6S392;Q6S393;Q6S387;Q6S385;Q9QXS1;Q6S390;E9Q3W4	2389		0
>sp|Q8BM13|NOE2_MOUSE Noelin-2 OS=Mus musculus GN=Olfm2 PE=1 SV=2	Olfm2	244723	+	3.94017	0.000114769	2.18329	4.54188	Noelin-2	3	3	3	9.4	9.4	9.4	50.72	18.4553	18.2897	18.1324	17.714	17.1845	17.0544	19.737	19.922	19.9372	19.8817	20.3013	20.1509	0	Q8BM13	2541		0
>sp|P97492|RGS14_MOUSE Regulator of G-protein signaling 14 OS=Mus musculus GN=Rgs14 PE=1 SV=2	Rgs14	51791	+	4.2889	5.14164e-05	2.18271	4.54006	Regulator of G-protein signaling 14	10	10	10	23.6	23.6	23.6	59.846	17.0361	17.4172	17.551	18.4174	17.72	17.3849	19.0791	19.3435	19.308	20.1097	20.1991	20.5833	0	P97492	1733		0
>sp|Q3UTJ2|SRBS2_MOUSE Sorbin and SH3 domain-containing protein 2 OS=Mus musculus GN=Sorbs2 PE=1 SV=2;>tr|E9Q0B0|E9Q0B0_MOUSE Sorbin and SH3 domain-containing protein 2 OS=Mus musculus GN=Sorbs2 PE=1 SV=1;>tr|B7ZWM6|B7ZWM6_MOUSE Sorbin and SH3 domain-conta	Sorbs2	234214	+	2.93939	0.00114976	2.18032	4.53255	Sorbin and SH3 domain-containing protein 2	36	36	1	43.6	43.6	1.6	132.35	21.879	21.8789	20.1483	20.0366	22.0404	21.812	22.7415	22.8997	23.6379	23.5632	24.0155	24.0194	0	Q3UTJ2;E9Q0B0;B7ZWM6	506		0
>tr|Q68FL1|Q68FL1_MOUSE Bai3 protein (Fragment) OS=Mus musculus GN=Bai3 PE=2 SV=1;>sp|Q80ZF8|BAI3_MOUSE Brain-specific angiogenesis inhibitor 3 OS=Mus musculus GN=Bai3 PE=1 SV=2;>tr|Q8K0A3|Q8K0A3_MOUSE Bai3 protein (Fragment) OS=Mus musculus GN=Bai3 PE=2 S	Bai3	210933	+	6.01362	9.69116e-07	2.17751	4.52372	Brain-specific angiogenesis inhibitor 3	5	5	5	6.7	6.7	6.7	143.94	15.7688	15.689	16.1817	16.1763	15.2623	15.5461	17.5707	17.5864	18.2385	17.8795	17.9506	18.4635	0	Q68FL1;Q80ZF8;Q8K0A3;Q499E3	2318		0
>tr|Q5DQJ3|Q5DQJ3_MOUSE Capping protein (Actin filament) muscle Z-line, alpha 2, isoform CRA_c OS=Mus musculus GN=Capza2 PE=2 SV=1;>sp|P47754|CAZA2_MOUSE F-actin-capping protein subunit alpha-2 OS=Mus musculus GN=Capza2 PE=1 SV=3;>tr|Q3UBZ3|Q3UBZ3_MOUSE Pu	Capza2	12343	+	4.30333	4.9736e-05	2.17424	4.51347	F-actin-capping protein subunit alpha-2	16	16	14	74.8	74.8	65.4	32.967	24.0529	23.9941	23.3019	23.3344	24.6196	24.6153	25.87	25.9119	26.0161	26.0226	26.5859	26.5572	0	Q5DQJ3;P47754;Q3UBZ3;Q3UCD2;D6RCW7;Q3U7G3	1490		0
>tr|Q8C413|Q8C413_MOUSE Diacylglycerol kinase OS=Mus musculus GN=Dgkg PE=2 SV=1;>sp|Q91WG7|DGKG_MOUSE Diacylglycerol kinase gamma OS=Mus musculus GN=Dgkg PE=2 SV=1;>tr|Q570Z5|Q570Z5_MOUSE Diacylglycerol kinase (Fragment) OS=Mus musculus GN=Dgkg PE=2 SV=1	Dgkg	110197	+	3.94986	0.000112237	2.16622	4.48845	Diacylglycerol kinase gamma	3	3	3	5.5	5.5	5.5	83.971	15.5387	15.3123	16.7046	16.27	16.0421	16.363	17.7383	17.588	19.115	18.9541	18.0301	17.8024	0	Q8C413;Q91WG7;Q570Z5	2194		0
>tr|Q05DV0|Q05DV0_MOUSE Non-specific protein-tyrosine kinase OS=Mus musculus GN=Lyn PE=2 SV=1;>tr|Q8CEI0|Q8CEI0_MOUSE Non-specific protein-tyrosine kinase OS=Mus musculus GN=Lyn PE=2 SV=1;>tr|Q3U6Q5|Q3U6Q5_MOUSE Non-specific protein-tyrosine kinase OS=Mus	Lyn	17096	+	4.03319	9.2643e-05	2.15849	4.46447	Tyrosine-protein kinase Lyn	3	2	2	7.6	5.6	5.6	46.733	18.4667	18.3727	18.7298	18.4861	17.8368	18.0821	19.7694	19.7913	21.3824	20.5248	20.7964	20.6609	0	Q05DV0;Q8CEI0;Q3U6Q5;Q3TCS3;P25911	1389		0.003923
>sp|Q2M3X8|PHAR1_MOUSE Phosphatase and actin regulator 1 OS=Mus musculus GN=Phactr1 PE=1 SV=1;>tr|B1B1B8|B1B1B8_MOUSE Phosphatase and actin regulator OS=Mus musculus GN=Phactr1 PE=3 SV=1	Phactr1	218194	+	5.48038	3.30844e-06	2.15518	4.45424	Phosphatase and actin regulator 1	22	22	21	40	40	38.8	66.285	21.895	22.0066	22.8733	22.7996	21.9909	22.2642	24.1176	24.0486	24.5911	24.4312	24.9084	24.6639	0	Q2M3X8;B1B1B8	1821		0
>tr|Q8BGR3|Q8BGR3_MOUSE Calcium/calmodulin-dependent protein kinase IV OS=Mus musculus GN=Camk4 PE=2 SV=1;>sp|P08414|KCC4_MOUSE Calcium/calmodulin-dependent protein kinase type IV OS=Mus musculus GN=Camk4 PE=1 SV=2	Camk4	12326	+	2.89267	0.00128035	2.15474	4.45289	Calcium/calmodulin-dependent protein kinase type IV	8	8	8	20.7	20.7	20.7	52.542	18.387	19.0213	20.4521	20.6119	20.5482	20.0972	21.1228	21.2363	22.1448	22.1428	22.7395	22.66	0	Q8BGR3;P08414	1291		0
>sp|Q14BI2|GRM2_MOUSE Metabotropic glutamate receptor 2 OS=Mus musculus GN=Grm2 PE=1 SV=2;>tr|Q80T43|Q80T43_MOUSE Metabotropic glutamate receptor 2 (Fragment) OS=Mus musculus GN=Grm2 PE=2 SV=1	Grm2	108068	+	3.10126	0.000792024	2.15274	4.44673	Metabotropic glutamate receptor 2	6	4	3	6.5	4	2.9	95.886	16.1813	16.3517	14.7877	16.5761	15.2623	14.623	18.0026	18.1915	17.1177	17.8862	17.7027	17.7978	0	Q14BI2;Q80T43	1807		0
>tr|E9Q3L2|E9Q3L2_MOUSE Protein Pi4ka OS=Mus musculus GN=Pi4ka PE=4 SV=1;>tr|Q6DIC7|Q6DIC7_MOUSE Phosphatidylinositol 4-kinase, catalytic, alpha polypeptide OS=Mus musculus GN=Pi4ka PE=2 SV=1	Pi4ka	224020	+	6.66503	2.16255e-07	2.14755	4.43075		25	25	25	15.3	15.3	15.3	231.35	17.5463	17.7188	17.8801	18.363	17.5661	17.6183	20.4798	19.925	19.8026	19.9373	19.7174	19.7157	0	E9Q3L2;Q6DIC7	837		0
>sp|Q8CH77|NAV1_MOUSE Neuron navigator 1 OS=Mus musculus GN=Nav1 PE=1 SV=2	Nav1	215690	+	3.66981	0.000213888	2.14717	4.42959	Neuron navigator 1	30	30	29	24.1	24.1	23.5	202.37	17.678	18.5872	18.7283	18.7958	17.7026	18.6239	19.7991	19.8027	20.1634	20.5027	21.4198	21.3111	0	Q8CH77	2631		0
>tr|Q540I4|Q540I4_MOUSE Flotillin 1 OS=Mus musculus GN=Flot1 PE=2 SV=1;>sp|O08917|FLOT1_MOUSE Flotillin-1 OS=Mus musculus GN=Flot1 PE=1 SV=1;>tr|Q3TJS0|Q3TJS0_MOUSE Putative uncharacterized protein OS=Mus musculus GN=Flot1 PE=2 SV=1;>tr|G3UYU4|G3UYU4_MOUSE	Flot1	14251	+	6.16373	6.85916e-07	2.1468	4.42846	Flotillin-1	17	17	17	48.1	48.1	48.1	47.513	20.2024	20.4599	19.9509	19.9005	20.6093	20.6014	22.6067	22.2434	22.4494	22.2029	22.5344	22.5685	0	Q540I4;O08917;Q3TJS0;G3UYU4;Q6Y9S2	1144		0
>tr|F8WH58|F8WH58_MOUSE Contactin-4 OS=Mus musculus GN=Cntn4 PE=4 SV=1;>sp|Q69Z26|CNTN4_MOUSE Contactin-4 OS=Mus musculus GN=Cntn4 PE=1 SV=2;>tr|Q3TQK2|Q3TQK2_MOUSE Putative uncharacterized protein OS=Mus musculus GN=Cntn4 PE=2 SV=1	Cntn4	269784	+	2.52433	0.00299001	2.13181	4.38268	Contactin-4	3	3	3	5.7	5.7	5.7	79.521	15.7688	17.0286	16.4631	15.9842	18.7319	17.2426	18.8135	19.1541	18.5426	19.4677	19.8594	18.1727	0	F8WH58;Q69Z26;Q3TQK2	1000		0.00075188
>tr|E9Q9C5|E9Q9C5_MOUSE V-type proton ATPase 16 kDa proteolipid subunit (Fragment) OS=Mus musculus GN=Atp6v0c PE=3 SV=1;>tr|Q8C1D9|Q8C1D9_MOUSE Putative uncharacterized protein OS=Mus musculus GN=Atp6v0c PE=2 SV=1;>sp|P63082|VATL_MOUSE V-type proton ATPase	Atp6v0c;Gm15487	11984	+	4.46113	3.45834e-05	2.12987	4.37677	V-type proton ATPase 16 kDa proteolipid subunit	2	2	2	32.7	32.7	32.7	15.265	24.9957	24.9641	24.653	24.4004	24.7294	23.9636	26.2582	26.2384	26.5427	26.5659	27.5966	27.2836	0	E9Q9C5;Q8C1D9;P63082;A3KML5;Q80YP7;A4FVC9;D3Z3B2;Q3UK60	309		0
>sp|P62814|VATB2_MOUSE V-type proton ATPase subunit B, brain isoform OS=Mus musculus GN=Atp6v1b2 PE=1 SV=1	Atp6v1b2	11966	+	5.13405	7.34437e-06	2.12526	4.36283	V-type proton ATPase subunit B, brain isoform	26	26	26	75.1	75.1	75.1	56.55	24.1034	24.0379	23.6706	23.553	22.9731	23.1588	25.55	25.5721	25.4792	25.4911	26.1487	26.0072	0	P62814	1629		0
>tr|E9PX29|E9PX29_MOUSE Protein Sptbn4 OS=Mus musculus GN=Sptbn4 PE=1 SV=1;>tr|Q91ZE6|Q91ZE6_MOUSE Beta-spectrin 4 OS=Mus musculus GN=Sptbn4 PE=2 SV=1;>tr|Q8VIE5|Q8VIE5_MOUSE BetaIV-spectrin sigma1 OS=Mus musculus GN=Sptbn4 PE=2 SV=1;>tr|E9PZC2|E9PZC2_MOUS	Sptbn4	80297	+	5.74221	1.81048e-06	2.12454	4.36064		51	50	49	27	26.6	26.2	288.82	19.2865	19.0262	19.0238	19.1992	19.6885	19.9264	21.3467	21.307	21.3811	21.3398	21.7768	21.7464	0	E9PX29;Q91ZE6;Q8VIE5;E9PZC2;Q8VBX2	784		0
>sp|Q9JM76|ARPC3_MOUSE Actin-related protein 2/3 complex subunit 3 OS=Mus musculus GN=Arpc3 PE=1 SV=3;>tr|H7BWZ3|H7BWZ3_MOUSE Actin-related protein 2/3 complex subunit 3 OS=Mus musculus GN=Arpc3 PE=1 SV=1;>tr|D3Z2F7|D3Z2F7_MOUSE Actin-related protein 2/3 c	Arpc3	56378	+	5.63312	2.32747e-06	2.11915	4.34439	Actin-related protein 2/3 complex subunit 3	7	7	7	44.9	44.9	44.9	20.524	21.9967	21.9147	21.5242	21.5599	21.2255	20.9728	23.4334	23.5774	23.5151	23.457	24.029	23.8967	0	Q9JM76;H7BWZ3;D3Z2F7;D3Z2F8	3004		0
>tr|A2AGI3|A2AGI3_MOUSE Neuroligin-3 OS=Mus musculus GN=Nlgn3 PE=1 SV=1;>sp|Q8BYM5|NLGN3_MOUSE Neuroligin-3 OS=Mus musculus GN=Nlgn3 PE=1 SV=2;>tr|B2RWZ9|B2RWZ9_MOUSE Neuroligin 3 OS=Mus musculus GN=Nlgn3 PE=2 SV=1;>tr|A2AGI2|A2AGI2_MOUSE Neuroligin-3 OS=M	Nlgn3	245537	+	2.92772	0.00118107	2.11298	4.32585	Neuroligin-3	4	4	3	7.2	7.2	5.3	78.956	17.5089	17.6814	16.3004	16.9391	15.3012	17.4108	19.1297	19.2619	17.9235	18.6219	19.6596	19.2231	0	A2AGI3;Q8BYM5;B2RWZ9;A2AGI2;Q69ZI4;A2AGI0	207		0
>sp|Q50H33|KCTD8_MOUSE BTB/POZ domain-containing protein KCTD8 OS=Mus musculus GN=Kctd8 PE=1 SV=1	Kctd8	243043	+	4.74064	1.81701e-05	2.1097	4.316	BTB/POZ domain-containing protein KCTD8	4	3	3	12.6	10.3	10.3	52.768	17.3809	17.6371	16.9415	18.3775	17.279	17.9543	19.7169	19.8207	18.888	19.8619	19.9072	20.034	0	Q50H33	2171		0
>sp|Q9QYC0|ADDA_MOUSE Alpha-adducin OS=Mus musculus GN=Add1 PE=1 SV=2;>tr|Q8K232|Q8K232_MOUSE Adducin 1 (Alpha) OS=Mus musculus GN=Add1 PE=2 SV=1;>tr|F8WHZ9|F8WHZ9_MOUSE Alpha-adducin OS=Mus musculus GN=Add1 PE=1 SV=1;>tr|F8WGR0|F8WGR0_MOUSE Alpha-adducin	Add1	11518	+	7.55345	2.79608e-08	2.1081	4.31124	Alpha-adducin	24	24	2	47.6	47.6	3.3	80.646	22.9876	22.9704	22.5331	22.4803	22.9131	23.0444	24.7426	24.7509	24.7935	24.9004	25.2443	25.1458	0	Q9QYC0;Q8K232;F8WHZ9;F8WGR0	2660		0
>tr|Q8R2K3|Q8R2K3_MOUSE Single-stranded DNA-binding protein OS=Mus musculus GN=Ssbp1 PE=2 SV=1;>sp|Q9CYR0|SSBP_MOUSE Single-stranded DNA-binding protein, mitochondrial OS=Mus musculus GN=Ssbp1 PE=1 SV=1	Ssbp1	381760	+	4.86041	1.37908e-05	2.10763	4.30983	Single-stranded DNA-binding protein;Single-stranded DNA-binding protein, mitochondrial	5	5	5	43.9	43.9	43.9	17.156	20.3257	19.5523	19.5836	19.9079	20.7572	20.4649	22.6517	22.619	21.9735	21.6311	22.39	21.972	0	Q8R2K3;Q9CYR0	2687		0
>tr|A1BN54|A1BN54_MOUSE Alpha actinin 1a OS=Mus musculus GN=Actn1 PE=2 SV=1;>sp|Q7TPR4|ACTN1_MOUSE Alpha-actinin-1 OS=Mus musculus GN=Actn1 PE=1 SV=1	Actn1	109711	+	4.48635	3.26321e-05	2.10436	4.30007	Alpha-actinin-1	52	52	30	65.7	65.7	40	102.72	24.6181	24.614	23.6666	23.6156	24.7005	24.7329	26.1295	26.1313	26.3535	26.3895	26.8234	26.7467	0	A1BN54;Q7TPR4	155		0
>sp|P63137|GBRB2_MOUSE Gamma-aminobutyric acid receptor subunit beta-2 OS=Mus musculus GN=Gabrb2 PE=1 SV=2	Gabrb2	14401	+	4.48667	3.26081e-05	2.10069	4.28913	Gamma-aminobutyric acid receptor subunit beta-2	8	3	2	19.5	7.8	5.5	59.196	19.2449	19.4497	19.1871	19.1801	18.3834	18.512	20.9467	21.0758	21.1405	20.9413	21.2206	21.2365	0	P63137	1664		0
>tr|D3Z730|D3Z730_MOUSE Eukaryotic translation initiation factor 4E type 2 OS=Mus musculus GN=Eif4e2 PE=3 SV=1;>tr|Q3UUT0|Q3UUT0_MOUSE Eukaryotic translation initiation factor 4E type 2 OS=Mus musculus GN=Eif4e2 PE=2 SV=1;>tr|G3X9H1|G3X9H1_MOUSE Eukaryotic	Eif4e2	26987	+	3.6607	0.000218425	2.09969	4.28618	Eukaryotic translation initiation factor 4E type 2	4	4	2	21.5	21.5	7.5	25.919	17.4169	18.0693	18.4128	19.1832	19.1866	18.9309	19.9636	20.3307	21.0995	20.6801	20.6789	21.0451	0	D3Z730;Q3UUT0;G3X9H1;D3Z729;Q0P688;Q8BMB3;Q80ZJ3;D3YUV9;M0QWD1	613		0
>tr|B9EKN8|B9EKN8_MOUSE TRAF2 and NCK interacting kinase OS=Mus musculus GN=Tnik PE=2 SV=1;>tr|B2RQ80|B2RQ80_MOUSE Tnik protein OS=Mus musculus GN=Tnik PE=2 SV=1;>tr|E0CXD6|E0CXD6_MOUSE Traf2 and NCK-interacting protein kinase OS=Mus musculus GN=Tnik PE=4	Tnik	665113	+	4.782	1.65195e-05	2.09839	4.28231	Traf2 and NCK-interacting protein kinase	15	8	8	13.6	8.8	8.8	154.01	18.0271	17.2538	18.1015	17.9798	17.2991	16.8974	19.7135	19.2562	19.645	19.295	19.9626	20.2768	0	B9EKN8;B2RQ80;E0CXD6;E0CY98;P83510;B2RXX2;E9PUL9;E0CZF8;E0CZD7;B2RY17	398		0
>sp|Q9JJA9|GRASP_MOUSE General receptor for phosphoinositides 1-associated scaffold protein OS=Mus musculus GN=Grasp PE=1 SV=2	Grasp	56149	+	2.49481	0.00320027	2.09786	4.28072	General receptor for phosphoinositides 1-associated scaffold protein	4	4	4	16.1	16.1	16.1	42.337	18.2351	17.2106	18.4656	17.5527	18.0907	15.5461	19.3542	19.4867	19.6251	18.5969	20.4034	20.2216	0	Q9JJA9	2990		0
>sp|Q80U95|UBE3C_MOUSE Ubiquitin-protein ligase E3C OS=Mus musculus GN=Ube3c PE=2 SV=2	Ube3c	100763	+	3.44325	0.000360372	2.09601	4.27525	Ubiquitin-protein ligase E3C	12	12	12	13.4	13.4	13.4	123.97	17.1483	17.1536	18.6267	18.7772	18.1155	18.1269	19.122	19.472	20.6023	20.7238	20.6092	19.995	0	Q80U95	2456		0
>tr|Q9CSP8|Q9CSP8_MOUSE Putative uncharacterized protein (Fragment) OS=Mus musculus GN=Nap1l1 PE=2 SV=1;>tr|Q3TF41|Q3TF41_MOUSE Nucleosome assembly protein 1-like 1, isoform CRA_d OS=Mus musculus GN=Nap1l1 PE=2 SV=1;>tr|Q8BSH9|Q8BSH9_MOUSE Nucleosome assem	Nap1l1	53605	+	2.94127	0.00114481	2.08968	4.25654	Nucleosome assembly protein 1-like 1	2	2	2	7.6	7.6	7.6	33.485	17.9076	18.8269	18.533	16.8245	18.9073	18.9392	20.2085	20.2029	20.3126	20.3339	20.7445	20.6742	0	Q9CSP8;Q3TF41;Q8BSH9;P28656;E9PW66	774		0
>tr|B9EJ23|B9EJ23_MOUSE Cask protein OS=Mus musculus GN=Cask PE=2 SV=1	Cask	12361	+	3.1821	0.000657508	2.07254	4.20626		18	18	1	26.9	26.9	1.5	100.19	19.6796	20.338	20.1048	20.0612	21.613	19.6796	22.2346	22.2712	22.1811	22.2842	22.6361	22.3041	0	B9EJ23	524		0
>sp|Q14BB9|MA6D1_MOUSE MAP6 domain-containing protein 1 OS=Mus musculus GN=Map6d1 PE=1 SV=1	Map6d1	208158	+	3.68152	0.0002082	2.06783	4.19255	MAP6 domain-containing protein 1	6	6	6	59.7	59.7	59.7	20.432	21.7089	21.4692	20.716	20.9799	21.0646	19.9361	22.9485	22.9092	23.2154	23.3472	22.7337	23.1277	0	Q14BB9	1805		0
>tr|Q8VBU5|Q8VBU5_MOUSE Phosphodiesterase 4B OS=Mus musculus GN=Pde4b PE=2 SV=1;>tr|B1AWC8|B1AWC8_MOUSE Protein Pde4b OS=Mus musculus GN=Pde4b PE=1 SV=1;>tr|Q9QXI7|Q9QXI7_MOUSE CAMP-specific phosphodiesterase OS=Mus musculus GN=Pde4b PE=2 SV=2;>tr|B1AWC9|B	Pde4b	18578	+	3.4005	0.000397653	2.06622	4.18787		18	18	14	33	33	26.2	82.074	20.7637	20.7089	21.2203	20.9782	20.1837	19.4491	22.7425	22.4054	22.6073	22.6068	22.5726	22.7667	0	Q8VBU5;B1AWC8;Q9QXI7;B1AWC9;Q3TTI9;Q6IQY6;Q91VY2;B1AWD0;Q8BQB2;B1AWD1	2706		0
>tr|Q3UTI4|Q3UTI4_MOUSE Putative uncharacterized protein (Fragment) OS=Mus musculus GN=Gucy1b3 PE=2 SV=1;>sp|O54865|GCYB1_MOUSE Guanylate cyclase soluble subunit beta-1 OS=Mus musculus GN=Gucy1b3 PE=2 SV=1;>tr|Q80YP4|Q80YP4_MOUSE Guanylate cyclase soluble	Gucy1b3	54195	+	4.04249	9.06805e-05	2.05138	4.14501	Guanylate cyclase soluble subunit beta-1	10	10	10	19.8	19.8	19.8	69.005	16.259	16.601	16.7748	17.7416	16.9776	17.4931	18.735	19.0544	19.32	18.879	18.8986	19.2682	0	Q3UTI4;O54865;Q80YP4	1189		0
>tr|Q3THX4|Q3THX4_MOUSE Putative uncharacterized protein OS=Mus musculus GN=Vps45 PE=2 SV=1;>sp|P97390|VPS45_MOUSE Vacuolar protein sorting-associated protein 45 OS=Mus musculus GN=Vps45 PE=1 SV=1	Vps45	22365	+	3.18778	0.000648958	2.04312	4.12135	Vacuolar protein sorting-associated protein 45	6	6	6	12.1	12.1	12.1	65.038	15.3443	15.689	14.1939	15.2469	15.5984	16.6783	17.8338	17.9667	16.8915	17.7944	17.8513	16.6719	0	Q3THX4;P97390	1725		0
>sp|P51655|GPC4_MOUSE Glypican-4 OS=Mus musculus GN=Gpc4 PE=2 SV=2	Gpc4	14735	+	2.739	0.00182391	2.04128	4.1161	Glypican-4;Secreted glypican-4	3	3	3	8.1	8.1	8.1	62.586	17.7695	16.3194	16.4274	16.8353	17.8416	18.5557	18.9501	19.7008	19.2369	19.1061	19.5179	19.4849	0	P51655	1522		0
>tr|B2RXT3|B2RXT3_MOUSE Ogdhl protein OS=Mus musculus GN=Ogdhl PE=2 SV=1;>tr|E9Q7L0|E9Q7L0_MOUSE Protein Ogdhl OS=Mus musculus GN=Ogdhl PE=4 SV=1	Ogdhl	239017	+	2.78294	0.00164841	2.03841	4.10793		24	17	17	30.5	23.1	23.1	114.56	20.0637	20.2961	19.8387	20.054	18.2311	18.5565	21.8204	21.6059	21.46	21.0358	21.5845	21.7639	0	B2RXT3;E9Q7L0	475		0
>sp|P28738|KIF5C_MOUSE Kinesin heavy chain isoform 5C OS=Mus musculus GN=Kif5c PE=1 SV=3;>tr|Q8CHF1|Q8CHF1_MOUSE Kinesin-like protein (Fragment) OS=Mus musculus GN=mKIAA0531 PE=2 SV=1;>tr|Q3TY51|Q3TY51_MOUSE Kinesin-like protein OS=Mus musculus PE=2 SV=1	Kif5c	16574	+	3.46387	0.000343663	2.03316	4.09301	Kinesin heavy chain isoform 5C	16	16	10	22.3	22.3	14.6	109.27	17.4818	18.6719	18.8074	19.2074	18.5993	18.0218	20.4124	20.5118	20.3745	20.3798	20.6458	20.6642	0	P28738;Q8CHF1;Q3TY51	1413		0
>tr|A0A087WRF2|A0A087WRF2_MOUSE Arf-GAP with GTPase, ANK repeat and PH domain-containing protein 1 OS=Mus musculus GN=Agap1 PE=4 SV=1;>sp|Q8BXK8|AGAP1_MOUSE Arf-GAP with GTPase, ANK repeat and PH domain-containing protein 1 OS=Mus musculus GN=Agap1 PE=2 SV	Agap1	347722	+	3.93599	0.000115881	2.0321	4.09	Arf-GAP with GTPase, ANK repeat and PH domain-containing protein 1	10	7	7	19.4	13.7	13.7	89.02	17.7763	18.3559	17.8291	17.8986	16.5859	17.5985	19.6788	19.5271	19.5706	19.4409	20.1938	19.8258	0	A0A087WRF2;Q8BXK8;E9Q3K3;Q3UH88	82		0
>sp|Q9EPN1|NBEA_MOUSE Neurobeachin OS=Mus musculus GN=Nbea PE=2 SV=1	Nbea	26422	+	2.50567	0.00312128	2.02763	4.07735	Neurobeachin	21	21	21	8.8	8.8	8.8	326.74	16.2925	15.6703	16.8861	17.2405	14.4516	15.5461	18.6929	17.8338	17.6308	17.7277	18.1643	18.2035	0	Q9EPN1	2961		0
>sp|Q8BNW9|KBTBB_MOUSE Kelch repeat and BTB domain-containing protein 11 OS=Mus musculus GN=Kbtbd11 PE=1 SV=3	Kbtbd11	74901	+	3.38686	0.000410339	2.02699	4.07554	Kelch repeat and BTB domain-containing protein 11	8	8	8	15.3	15.3	15.3	67.945	17.8816	16.5438	17.6521	18.6716	17.8182	18.0767	19.8248	19.6758	19.9536	20.0767	19.317	19.9579	0	Q8BNW9	2548		0
>sp|Q9JLB2|MPP5_MOUSE MAGUK p55 subfamily member 5 OS=Mus musculus GN=Mpp5 PE=1 SV=1;>tr|B2RRY4|B2RRY4_MOUSE Membrane protein, palmitoylated 5 (MAGUK p55 subfamily member 5) OS=Mus musculus GN=Mpp5 PE=2 SV=1	Mpp5	56217	+	2.70257	0.0019835	2.02546	4.07122	MAGUK p55 subfamily member 5	2	2	2	2.7	2.7	2.7	77.229	13.864	15.689	16.1817	16.5941	15.2623	15.5461	16.5358	17.4383	17.4556	17.6246	17.6051	18.6305	0	Q9JLB2;B2RRY4	417		0
>sp|P27671|RGRF1_MOUSE Ras-specific guanine nucleotide-releasing factor 1 OS=Mus musculus GN=Rasgrf1 PE=1 SV=2;>tr|B2RS27|B2RS27_MOUSE RAS protein-specific guanine nucleotide-releasing factor 1 OS=Mus musculus GN=Rasgrf1 PE=2 SV=1	Rasgrf1	19417	+	2.85806	0.00138656	2.02463	4.06889	Ras-specific guanine nucleotide-releasing factor 1	20	19	19	22.1	21.4	21.4	144.1	17.7901	17.0965	19.0141	18.926	17.4652	17.6689	20.0792	20.0333	19.9493	20.2034	19.9534	19.8899	0	P27671;B2RS27	420		0
>sp|Q8BG73|SH3L2_MOUSE SH3 domain-binding glutamic acid-rich-like protein 2 OS=Mus musculus GN=Sh3bgrl2 PE=1 SV=1;>tr|Q8C073|Q8C073_MOUSE SH3 domain-binding glutamic acid-rich-like protein OS=Mus musculus GN=Sh3bgrl2 PE=2 SV=1;>tr|A0A087WS96|A0A087WS96_MOU	Sh3bgrl2	212531	+	2.91865	0.00120602	2.02326	4.065	SH3 domain-binding glutamic acid-rich-like protein 2;SH3 domain-binding glutamic acid-rich-like protein	4	4	4	52.3	52.3	52.3	12.255	20.4476	20.2384	19.4849	19.2037	21.0321	21.3149	22.1233	21.9282	22.1973	22.7272	22.5355	22.3497	0	Q8BG73;Q8C073;A0A087WS96;A0A087WQX3;Q8C0Z4;A0A087WQU5	88		0
>tr|I6L9D3|I6L9D3_MOUSE Pctk2 protein OS=Mus musculus GN=Pctk2 PE=2 SV=1;>sp|Q8K0D0|CDK17_MOUSE Cyclin-dependent kinase 17 OS=Mus musculus GN=Cdk17 PE=1 SV=2	Cdk17	237459	+	4.62713	2.35975e-05	2.01925	4.05373	Cyclin-dependent kinase 17	15	15	9	40.5	40.5	26.3	48.974	19.3768	19.5762	19.7646	19.9102	19.8118	19.3105	21.1692	21.1465	21.5152	21.7007	21.9546	22.3794	0	I6L9D3;Q8K0D0	1105		0
>tr|Q497V8|Q497V8_MOUSE 2310061I04Rik protein OS=Mus musculus GN=2310061I04Rik PE=2 SV=1;>tr|B8JJ66|B8JJ66_MOUSE MCG141136, isoform CRA_a OS=Mus musculus GN=2310061I04Rik PE=4 SV=1;>tr|A0PJN6|A0PJN6_MOUSE 2310061I04Rik protein (Fragment) OS=Mus musculus GN	2310061I04Rik	69662	+	3.16838	0.000678616	2.01496	4.0417		4	4	4	19.2	19.2	19.2	20.471	19.2332	19.5861	18.0862	17.8229	18.2893	18.8129	20.613	20.7784	20.4544	20.6275	20.8028	20.6442	0	Q497V8;B8JJ66;A0PJN6;B8JJ69;Q3TA61;Q3UM69;Q6PDX4;F6W3U3;F6X1P1	151		0
>tr|Q53YX2|Q53YX2_MOUSE CD90.1 OS=Mus musculus GN=Thy1 PE=2 SV=1;>sp|P01831|THY1_MOUSE Thy-1 membrane glycoprotein OS=Mus musculus GN=Thy1 PE=1 SV=1	Thy1	21838	+	6.2806	5.24078e-07	2.00383	4.01063	Thy-1 membrane glycoprotein	5	5	5	32.1	32.1	32.1	18.108	26.5895	26.6849	26.146	26.1872	25.8963	25.9706	28.3	28.3593	27.9373	27.9579	28.495	28.4479	0	Q53YX2;P01831	1258		0
>sp|Q8CHT1|NGEF_MOUSE Ephexin-1 OS=Mus musculus GN=Ngef PE=1 SV=1;>tr|E9QK62|E9QK62_MOUSE Ephexin-1 OS=Mus musculus GN=Ngef PE=4 SV=1;>tr|F6SWQ9|F6SWQ9_MOUSE Ephexin-1 (Fragment) OS=Mus musculus GN=Ngef PE=4 SV=1	Ngef	53972	+	3.62038	0.000239671	2.00157	4.00436	Ephexin-1	11	11	11	19.6	19.6	19.6	82.198	17.5591	17.7374	16.9198	18.2338	18.406	16.9152	19.6032	19.9718	19.4945	19.3197	19.898	19.4934	0	Q8CHT1;E9QK62;F6SWQ9	903		0
>sp|P68404|KPCB_MOUSE Protein kinase C beta type OS=Mus musculus GN=Prkcb PE=1 SV=4	Prkcb		+	3.31257	0.000486894	1.99347	3.98193	Protein kinase C beta type	26	25	15	45.8	42.6	31.7	76.75	22.0148	22.1242	23.5564	23.5371	22.3528	22.3008	24.4075	24.4805	24.9221	25.0568	24.5166	24.4634	0	P68404	1684		0
>tr|A2AM67|A2AM67_MOUSE SH2 domain-containing protein 5 OS=Mus musculus GN=Sh2d5 PE=2 SV=1;>sp|Q8JZW5|SH2D5_MOUSE SH2 domain-containing protein 5 OS=Mus musculus GN=Sh2d5 PE=1 SV=2	Sh2d5		+	6.42966	3.71822e-07	1.99258	3.97949	SH2 domain-containing protein 5	10	10	10	29.4	29.4	29.4	47.38	19.7212	19.7182	19.7997	20.4101	20.0488	20.239	21.6066	21.6372	22.2652	22.1912	22.2297	21.9629	0	A2AM67;Q8JZW5	237		0
>sp|Q9JMC3|DNJA4_MOUSE DnaJ homolog subfamily A member 4 OS=Mus musculus GN=Dnaja4 PE=2 SV=1;>tr|Q8R1X2|Q8R1X2_MOUSE Dnaja4 protein OS=Mus musculus GN=Dnaja4 PE=2 SV=1	Dnaja4		+	3.88954	0.00012896	1.99256	3.97942	DnaJ homolog subfamily A member 4	6	6	6	17.1	17.1	17.1	44.901	18.3055	18.2428	18.8768	19.0573	17.5659	17.5951	20.1199	20.1764	20.3153	21.0294	20.052	19.9058	0	Q9JMC3;Q8R1X2	3006		0
>tr|E9Q6P5|E9Q6P5_MOUSE Protein Ttc7b OS=Mus musculus GN=Ttc7b PE=1 SV=1;>tr|Q3UFQ5|Q3UFQ5_MOUSE Putative uncharacterized protein OS=Mus musculus GN=Ttc7b PE=2 SV=1	Ttc7b		+	3.29008	0.000512772	1.99233	3.9788		5	5	5	6.5	6.5	6.5	94.202	16.7029	15.9972	17.6101	16.6543	15.7287	16.369	19.4298	18.6851	18.9106	18.5919	17.9837	17.4152	0	E9Q6P5;Q3UFQ5	866		0
>sp|Q91WG5|AAKG2_MOUSE 5-AMP-activated protein kinase subunit gamma-2 OS=Mus musculus GN=Prkag2 PE=1 SV=2;>tr|Q3U4D5|Q3U4D5_MOUSE Protein kinase, AMP-activated, gamma 2 non-catalytic subunit, isoform CRA_c OS=Mus musculus GN=Prkag2 PE=2 SV=1;>tr|D3YUS1|D3	Prkag2		+	4.62871	2.35122e-05	1.99192	3.97765	5-AMP-activated protein kinase subunit gamma-2	4	4	3	9.2	9.2	7.4	62.948	15.6736	15.8951	16.3281	16.4649	16.8129	16.9117	17.9529	18.045	18.5591	18.7346	18.311	18.4352	0	Q91WG5;Q3U4D5;D3YUS1;Q8BM63;Q3TMN8;Q8BIQ9	1983		0
>sp|P55088|AQP4_MOUSE Aquaporin-4 OS=Mus musculus GN=Aqp4 PE=2 SV=2;>tr|Q50H70|Q50H70_MOUSE Aquaporin 4 M23A isoform OS=Mus musculus GN=Aqp4 PE=2 SV=1;>tr|Q8BR89|Q8BR89_MOUSE Putative uncharacterized protein (Fragment) OS=Mus musculus PE=2 SV=1	Aqp4		+	2.85499	0.0013964	1.99065	3.97416	Aquaporin-4	6	6	6	19.5	19.5	19.5	34.436	21.1248	21.4659	21.0639	20.9406	22.529	22.657	23.5942	23.6517	23.5749	23.662	23.5703	23.672	0	P55088;Q50H70;Q8BR89	1545		0
>tr|Q923G3|Q923G3_MOUSE Capping protein (Actin filament) muscle Z-line, beta OS=Mus musculus GN=Capzb PE=2 SV=1;>tr|A2AMW0|A2AMW0_MOUSE Capping protein (Actin filament) muscle Z-line, beta, isoform CRA_a OS=Mus musculus GN=Capzb PE=4 SV=1;>tr|Q3TRH8|Q3TRH8	Capzb		+	4.53273	2.9327e-05	1.98739	3.96519		16	16	4	51.1	51.1	5.9	30.628	23.547	23.5149	22.9861	23.2724	24.0854	24.3215	25.4223	25.2748	25.5597	25.4695	25.9259	25.9995	0	Q923G3;A2AMW0;Q3TRH8;Q3TVK4;F7CAZ6	2775		0
>sp|Q923T9|KCC2G_MOUSE Calcium/calmodulin-dependent protein kinase type II subunit gamma OS=Mus musculus GN=Camk2g PE=1 SV=1;>tr|Q6ZWS7|Q6ZWS7_MOUSE Putative uncharacterized protein OS=Mus musculus GN=Camk2g PE=2 SV=1	Camk2g		+	6.80191	1.57795e-07	1.9851	3.95891	Calcium/calmodulin-dependent protein kinase type II subunit gamma	22	11	11	49.3	29.1	29.1	59.606	23.5228	23.2898	23.4263	23.2713	23.3986	23.2506	25.3062	25.303	25.1248	25.116	25.6432	25.5769	0	Q923T9;Q6ZWS7	2776		0
>sp|Q9WV92|E41L3_MOUSE Band 4.1-like protein 3 OS=Mus musculus GN=Epb41l3 PE=1 SV=1;>tr|A7YY80|A7YY80_MOUSE 130kDa Protein 4.1B MEF cell isoform OS=Mus musculus GN=Epb4.1l3 PE=2 SV=1;>tr|D0VYV7|D0VYV7_MOUSE Erythrocyte protein band 4.1-like 3 isoform C OS=	Epb41l3;Epb4.1l3		+	7.55743	2.77059e-08	1.98308	3.95335	Band 4.1-like protein 3;Band 4.1-like protein 3, N-terminally processed	32	32	1	42.6	42.6	1.8	103.34	21.8249	21.629	22.1498	22.1561	22.0384	21.7764	24.0772	24.0358	23.9643	23.9079	23.7347	23.7529	0	Q9WV92;A7YY80;D0VYV7;B6ZHD1;Q8BGK4;V6BQR3	3051		0
>sp|Q99N57|RAF1_MOUSE RAF proto-oncogene serine/threonine-protein kinase OS=Mus musculus GN=Raf1 PE=1 SV=2;>tr|Q9CU36|Q9CU36_MOUSE Putative uncharacterized protein (Fragment) OS=Mus musculus GN=Raf1 PE=2 SV=1	Raf1		+	4.14869	7.1009e-05	1.98137	3.94868	RAF proto-oncogene serine/threonine-protein kinase	12	12	8	24.1	24.1	17	72.917	19.186	18.9733	19.0195	20.0552	18.8309	18.313	20.3264	20.6881	21.1154	21.2263	21.5101	21.3999	0	Q99N57;Q9CU36	2814		0
>tr|Q545L9|Q545L9_MOUSE Protein-L-isoaspartate O-methyltransferase OS=Mus musculus GN=Pcmt1 PE=2 SV=1;>sp|P23506|PIMT_MOUSE Protein-L-isoaspartate(D-aspartate) O-methyltransferase OS=Mus musculus GN=Pcmt1 PE=1 SV=3;>tr|F7D432|F7D432_MOUSE Protein-L-isoaspa	Pcmt1		+	2.63471	0.00231894	1.97658	3.93558	Protein-L-isoaspartate O-methyltransferase;Protein-L-isoaspartate(D-aspartate) O-methyltransferase	5	5	5	29.5	29.5	29.5	24.634	17.2295	17.8583	16.6389	17.3834	19.0485	18.6539	20.1626	19.6707	19.4546	19.9065	19.5048	19.9727	0	Q545L9;P23506;F7D432;E9PWE0;E0CYV0;Q8BPI6	740		0
>sp|Q920Q4|VPS16_MOUSE Vacuolar protein sorting-associated protein 16 homolog OS=Mus musculus GN=Vps16 PE=1 SV=3;>tr|Q8BWV2|Q8BWV2_MOUSE Putative uncharacterized protein OS=Mus musculus GN=Vps16 PE=2 SV=1;>tr|G3X8X7|G3X8X7_MOUSE Vacuolar protein sorting 16	Vps16		+	3.06968	0.000851768	1.96984	3.91726	Vacuolar protein sorting-associated protein 16 homolog	5	5	5	7.3	7.3	7.3	94.927	16.8938	16.3967	17.5367	18.0661	16.1934	16.0811	18.9265	19.6493	19.2391	18.196	18.0817	18.8943	0	Q920Q4;Q8BWV2;G3X8X7;Q8C016	1043		0
>tr|B7ZN33|B7ZN33_MOUSE Nisch protein (Fragment) OS=Mus musculus GN=Nisch PE=2 SV=1;>sp|Q80TM9|NISCH_MOUSE Nischarin OS=Mus musculus GN=Nisch PE=1 SV=2;>tr|F6PY46|F6PY46_MOUSE Nischarin (Fragment) OS=Mus musculus GN=Nisch PE=4 SV=1	Nisch		+	3.58505	0.000259986	1.96961	3.91661	Nischarin	5	5	5	4.3	4.3	4.3	155.9	14.9229	15.689	15.0905	15.3096	16.0356	14.0741	16.8331	16.5789	17.3013	16.9816	17.9777	17.2668	0	B7ZN33;Q80TM9;F6PY46	497		0
>tr|E9PU87|E9PU87_MOUSE Serine/threonine-protein kinase SIK3 OS=Mus musculus GN=Sik3 PE=1 SV=1;>sp|Q6P4S6|SIK3_MOUSE Serine/threonine-protein kinase SIK3 OS=Mus musculus GN=Sik3 PE=1 SV=3;>tr|F6S7W6|F6S7W6_MOUSE Serine/threonine-protein kinase SIK3 (Fragme	Sik3		+	3.21963	0.000603079	1.96837	3.91326	Serine/threonine-protein kinase SIK3	17	17	17	17.7	17.7	17.7	150.66	18.0176	17.8718	19.519	19.3582	18.5401	19.5116	20.2533	20.3374	21.0085	20.9272	20.827	21.2751	0	E9PU87;Q6P4S6;F6S7W6;F6U6U5;F6U8X4	749		0
>tr|Q3UAA9|Q3UAA9_MOUSE Putative uncharacterized protein OS=Mus musculus GN=Actb PE=2 SV=1	Actb		+	3.31057	0.000489139	1.96286	3.89833		28	3	1	71.5	12.8	5.6	41.678	23.4792	23.4413	22.9971	23.1319	24.5755	24.567	25.2643	25.3568	25.763	25.792	25.9448	25.8482	0	Q3UAA9	2014		0
>sp|P28660|NCKP1_MOUSE Nck-associated protein 1 OS=Mus musculus GN=Nckap1 PE=1 SV=2;>tr|A1L0U6|A1L0U6_MOUSE Nckap1 protein (Fragment) OS=Mus musculus GN=Nckap1 PE=2 SV=1;>tr|A2AS98|A2AS98_MOUSE Nck-associated protein 1 OS=Mus musculus GN=Nckap1 PE=4 SV=1	Nckap1		+	8.537	2.90405e-09	1.95872	3.88717	Nck-associated protein 1	22	22	22	23.9	23.9	23.9	128.78	19.4994	19.6395	19.68	19.4771	19.2089	19.4149	21.3885	21.3361	21.4696	21.3197	21.5678	21.5902	0	P28660;A1L0U6;A2AS98	159		0
>tr|Q6DD95|Q6DD95_MOUSE Cacnb1 protein OS=Mus musculus GN=Cacnb1 PE=2 SV=1;>tr|A2A542|A2A542_MOUSE Voltage-dependent L-type calcium channel subunit beta-1 OS=Mus musculus GN=Cacnb1 PE=4 SV=1;>tr|Q3U2N3|Q3U2N3_MOUSE Putative uncharacterized protein OS=Mus m	Cacnb1		+	2.9382	0.00115292	1.95535	3.87811	Voltage-dependent L-type calcium channel subunit beta-1	10	5	5	25.3	15.3	15.3	51.987	17.2256	17.8108	17.7369	17.5773	17.7399	17.3093	18.1323	19.2884	19.372	20.0645	20.2489	20.0259	0	Q6DD95;A2A542;Q3U2N3;A2A545;Q8R3Z5;A2A543;I2FKE4	171		0
>sp|O54774|AP3D1_MOUSE AP-3 complex subunit delta-1 OS=Mus musculus GN=Ap3d1 PE=1 SV=1;>tr|Q3UR54|Q3UR54_MOUSE Putative uncharacterized protein (Fragment) OS=Mus musculus GN=Ap3d1 PE=2 SV=1;>tr|Q8CGH7|Q8CGH7_MOUSE Ap3d1 protein (Fragment) OS=Mus musculus G	Ap3d1		+	2.70445	0.00197491	1.95035	3.86468	AP-3 complex subunit delta-1	11	11	11	13.2	13.2	13.2	135.08	18.5264	18.3758	17.1806	18.113	16.7145	16.4919	19.1655	19.1903	19.8486	19.8695	19.6548	19.3756	0	O54774;Q3UR54;Q8CGH7;Q05CQ3;Q3U237	1185		0
>tr|Q3UN66|Q3UN66_MOUSE Protein kinase C OS=Mus musculus GN=Prkcg PE=2 SV=1;>sp|P63318|KPCG_MOUSE Protein kinase C gamma type OS=Mus musculus GN=Prkcg PE=1 SV=1;>tr|Q2NKI4|Q2NKI4_MOUSE Protein kinase C OS=Mus musculus GN=Prkcg PE=2 SV=1	Prkcg		+	6.11465	7.67977e-07	1.95011	3.86404	Protein kinase C;Protein kinase C gamma type	44	44	42	66.1	66.1	60.8	78.357	25.9653	26.001	26.1867	26.2436	25.4818	25.5079	27.5099	27.5153	28.0589	28.03	28.0079	27.965	0	Q3UN66;P63318;Q2NKI4	1673		0
>tr|Q3USC7|Q3USC7_MOUSE Ganglioside-induced differentiation-associated protein 1-like 1 OS=Mus musculus GN=Gdap1l1 PE=2 SV=1;>sp|Q8VE33|GD1L1_MOUSE Ganglioside-induced differentiation-associated protein 1-like 1 OS=Mus musculus GN=Gdap1l1 PE=2 SV=1;>tr|A2A	Gdap1l1		+	3.66958	0.000214004	1.9496	3.86266	Ganglioside-induced differentiation-associated protein 1-like 1	2	2	2	8.7	8.7	8.7	41.92	17.1416	16.2281	16.2722	16.1763	15.2623	15.5461	17.8319	18.1202	18.5114	17.3444	18.4401	18.0761	0	Q3USC7;Q8VE33;A2A5H8	2106		0
>sp|Q5SQX6|CYFP2_MOUSE Cytoplasmic FMR1-interacting protein 2 OS=Mus musculus GN=Cyfip2 PE=1 SV=2;>tr|F6QD74|F6QD74_MOUSE Cytoplasmic FMR1-interacting protein 2 (Fragment) OS=Mus musculus GN=Cyfip2 PE=4 SV=1;>tr|Q6PGK0|Q6PGK0_MOUSE Cyfip2 protein OS=Mus mu	Cyfip2		+	6.66108	2.18232e-07	1.94591	3.85279	Cytoplasmic FMR1-interacting protein 2	34	34	19	30.5	30.5	16.8	145.66	19.9693	20.0624	20.2375	20.1085	19.6298	19.5124	21.8846	21.7363	21.7751	21.5631	22.2219	22.0143	0	Q5SQX6;F6QD74;Q6PGK0	2225		0
>tr|Q3TQY2|Q3TQY2_MOUSE Putative uncharacterized protein OS=Mus musculus GN=Dctn4 PE=2 SV=1;>sp|Q8CBY8|DCTN4_MOUSE Dynactin subunit 4 OS=Mus musculus GN=Dctn4 PE=1 SV=1	Dctn4		+	3.19358	0.000640355	1.94101	3.83975	Dynactin subunit 4	9	9	9	27.6	27.6	27.6	52.241	17.6662	17.1774	18.0822	17.1147	18.8728	18.7705	20.2168	20.3315	19.5731	19.0661	20.0965	20.0461	0	Q3TQY2;Q8CBY8	1931		0
>tr|Q3TYI5|Q3TYI5_MOUSE Putative uncharacterized protein (Fragment) OS=Mus musculus GN=Cacnb4 PE=2 SV=1;>sp|Q8R0S4|CACB4_MOUSE Voltage-dependent L-type calcium channel subunit beta-4 OS=Mus musculus GN=Cacnb4 PE=1 SV=2;>tr|J3QK20|J3QK20_MOUSE Voltage-depen	Cacnb4		+	4.75031	1.777e-05	1.93626	3.82712	Voltage-dependent L-type calcium channel subunit beta-4	12	12	6	29.1	29.1	18.1	57.662	20.9638	21.1186	21.3775	20.8295	20.5665	20.1433	22.5863	22.5078	22.6838	22.8123	23.0733	22.9533	0	Q3TYI5;Q8R0S4;J3QK20;A2ATZ8	263		0
>sp|Q8CGF6|WDR47_MOUSE WD repeat-containing protein 47 OS=Mus musculus GN=Wdr47 PE=1 SV=2;>tr|Q8C8E3|Q8C8E3_MOUSE Putative uncharacterized protein (Fragment) OS=Mus musculus GN=Wdr47 PE=2 SV=2	Wdr47		+	2.65415	0.00221744	1.93528	3.82451	WD repeat-containing protein 47	11	11	11	15.5	15.5	15.5	102.31	18.4501	18.6514	18.387	18.2724	16.8527	16.9465	20.0195	20.0057	19.2091	18.5809	20.8457	20.5108	0	Q8CGF6;Q8C8E3	2628		0
>tr|Q80TU0|Q80TU0_MOUSE MKIAA0705 protein (Fragment) OS=Mus musculus GN=mKIAA0705 PE=4 SV=3;>sp|Q9WVQ1|MAGI2_MOUSE Membrane-associated guanylate kinase, WW and PDZ domain-containing protein 2 OS=Mus musculus GN=Magi2 PE=1 SV=2	Magi2		+	2.53992	0.00288457	1.93108	3.8134	Membrane-associated guanylate kinase, WW and PDZ domain-containing protein 2	16	16	16	16.1	16.1	16.1	137.28	17.9697	18.1169	16.9214	17.5898	19.2216	19.3656	19.7268	20.0788	19.8783	20.5483	20.5689	19.9703	0	Q80TU0;Q9WVQ1	2451		0
>sp|P54818|GALC_MOUSE Galactocerebrosidase OS=Mus musculus GN=Galc PE=1 SV=2;>tr|Q3TTJ1|Q3TTJ1_MOUSE Putative uncharacterized protein (Fragment) OS=Mus musculus GN=Galc PE=2 SV=1	Galc		+	2.92046	0.00120099	1.92938	3.80893	Galactocerebrosidase	5	5	5	11	11	11	77.256	17.1519	16.9594	16.973	16.9736	16.223	16.4176	18.5969	18.0206	18.3118	17.9072	19.5958	19.8425	0	P54818;Q3TTJ1	1541		0
>tr|A0A0A6YY91|A0A0A6YY91_MOUSE Neural cell adhesion molecule 1 (Fragment) OS=Mus musculus GN=Ncam1 PE=4 SV=1			+	4.31264	4.86809e-05	1.92904	3.80802		23	23	2	31.6	31.6	2.6	116.26	22.4676	22.485	22.6422	22.4672	21.4021	21.613	24.3432	24.3898	23.4822	23.65	24.4269	24.3592	0	A0A0A6YY91	130		0
>sp|B2RSH2|GNAI1_MOUSE Guanine nucleotide-binding protein G(i) subunit alpha-1 OS=Mus musculus GN=Gnai1 PE=2 SV=1	Gnai1		+	3.85642	0.000139183	1.92861	3.80687	Guanine nucleotide-binding protein G(i) subunit alpha-1	17	9	9	60.2	37	37	40.361	21.9717	22.0218	21.9275	21.8788	21.039	20.6552	23.3214	23.8435	23.2769	23.1799	23.8035	23.6402	0	B2RSH2	424		0
>tr|E9Q3M9|E9Q3M9_MOUSE Protein 2010300C02Rik OS=Mus musculus GN=2010300C02Rik PE=1 SV=1;>tr|Q8K303|Q8K303_MOUSE 2010300C02Rik protein OS=Mus musculus GN=2010300C02Rik PE=2 SV=1;>tr|F7B0R9|F7B0R9_MOUSE Protein 2010300C02Rik (Fragment) OS=Mus musculus GN=20	2010300C02Rik		+	3.23342	0.000584225	1.9281	3.80554		11	10	10	12.6	12	12	125.91	16.81	17.5742	18.4252	18.6299	17.2914	17.0142	19.7671	18.914	19.6465	20.3148	19.3861	19.2852	0	E9Q3M9;Q8K303;F7B0R9	839		0
>sp|P23242|CXA1_MOUSE Gap junction alpha-1 protein OS=Mus musculus GN=Gja1 PE=1 SV=2;>tr|Q7TMQ1|Q7TMQ1_MOUSE Gap junction protein OS=Mus musculus GN=Gja1 PE=2 SV=1	Gja1		+	3.27073	0.000536125	1.9277	3.80449	Gap junction alpha-1 protein;Gap junction protein	15	15	15	42.4	42.4	42.4	43.004	23.9161	23.8213	23.4299	23.0695	24.5831	24.7275	25.6653	25.7352	25.8611	25.8032	26.0346	26.0142	0	P23242;Q7TMQ1	1381		0
>sp|P50516|VATA_MOUSE V-type proton ATPase catalytic subunit A OS=Mus musculus GN=Atp6v1a PE=1 SV=2	Atp6v1a		+	5.08092	8.30004e-06	1.92658	3.80153	V-type proton ATPase catalytic subunit A	33	33	33	67.7	67.7	67.7	68.325	24.0668	23.9897	24.0071	24.0527	23.2248	23.3994	25.6561	25.6368	25.5508	25.5851	25.9706	25.9006	0	P50516	1514		0
>sp|Q9WUC3|LY6H_MOUSE Lymphocyte antigen 6H OS=Mus musculus GN=Ly6h PE=2 SV=2;>tr|Q544M1|Q544M1_MOUSE Lymphocyte antigen 6 complex, locus H, isoform CRA_a OS=Mus musculus GN=Ly6h PE=2 SV=1;>tr|Q8K356|Q8K356_MOUSE Lymphocyte antigen 6 complex, locus H OS=Mu	Ly6h		+	3.93389	0.000116443	1.92459	3.79628	Lymphocyte antigen 6H	4	4	4	29.5	29.5	29.5	14.669	22.8089	22.7825	22.6675	22.9193	21.5667	21.9693	24.4318	24.5263	24.137	24.0202	24.5291	24.6175	0	Q9WUC3;Q544M1;Q8K356;Q9D1X6	2185		0
>tr|S4R286|S4R286_MOUSE Ankyrin repeat and sterile alpha motif domain-containing protein 1B OS=Mus musculus GN=Anks1b PE=1 SV=1;>sp|Q8BIZ1|ANS1B_MOUSE Ankyrin repeat and sterile alpha motif domain-containing protein 1B OS=Mus musculus GN=Anks1b PE=1 SV=3;>	Anks1b		+	5.95706	1.10392e-06	1.92456	3.79622	Ankyrin repeat and sterile alpha motif domain-containing protein 1B	26	26	5	20.3	20.3	4.8	139.02	22.6532	22.6474	22.3098	22.4318	21.9437	21.9294	24.0847	24.2082	24.1215	24.0633	24.5712	24.4136	0	S4R286;Q8BIZ1;Q8BZM2;S4R2H8;S4R2H3;S4R2E3;S4R2N9	2522		0
>sp|Q9CWE0|MFR1L_MOUSE Mitochondrial fission regulator 1-like OS=Mus musculus GN=Mtfr1l PE=1 SV=1;>tr|D3YW54|D3YW54_MOUSE Mitochondrial fission regulator 1-like (Fragment) OS=Mus musculus GN=Mtfr1l PE=1 SV=1;>tr|D6RCX5|D6RCX5_MOUSE Mitochondrial fission re	Mtfr1l		+	6.1794	6.61602e-07	1.92233	3.79035	Mitochondrial fission regulator 1-like	7	7	7	31.8	31.8	31.8	31.726	19.9176	19.641	19.5491	19.4887	20.2087	19.3752	21.6451	21.6058	21.7719	21.3551	21.9137	21.4227	0	Q9CWE0;D3YW54;D6RCX5;D3Z0X8	2859		0
>tr|Q5SU47|Q5SU47_MOUSE Cytoplasmic polyadenylation element-binding protein 4 (Fragment) OS=Mus musculus GN=Cpeb4 PE=4 SV=1;>tr|Q5SU48|Q5SU48_MOUSE Cytoplasmic polyadenylation element-binding protein 4 OS=Mus musculus GN=Cpeb4 PE=1 SV=1;>sp|Q7TN98|CPEB4_MO	Cpeb4		+	2.88611	0.00129985	1.91969	3.78341	Cytoplasmic polyadenylation element-binding protein 4	5	2	2	15.8	5.9	5.9	44.184	15.7688	15.689	15.6852	17.399	16.9339	15.5461	18.2476	18.7192	18.4759	17.8978	16.7563	18.4432	0	Q5SU47;Q5SU48;Q7TN98;Q9D5G2;Q9D5F3	2231		0.009901
>sp|Q922S4|PDE2A_MOUSE cGMP-dependent 3,5-cyclic phosphodiesterase OS=Mus musculus GN=Pde2a PE=1 SV=3;>tr|Q3TD37|Q3TD37_MOUSE Putative uncharacterized protein OS=Mus musculus GN=Pde2a PE=2 SV=1;>tr|Q5PR72|Q5PR72_MOUSE Phosphodiesterase 2A, cGMP-stimulate	Pde2a		+	4.77417	1.68202e-05	1.91221	3.76385	cGMP-dependent 3,5-cyclic phosphodiesterase	17	17	17	26.3	26.3	26.3	103.25	18.4914	19.0217	19.1011	19.0285	18.1201	18.3788	20.4206	21.216	20.0512	20.4188	21.0693	20.4388	0	Q922S4;Q3TD37;Q5PR72;Q3TXZ6;Q3TCR8;Q3TYK5	1842		0
>sp|Q8BFZ3|ACTBL_MOUSE Beta-actin-like protein 2 OS=Mus musculus GN=Actbl2 PE=1 SV=1	Actbl2		+	2.54343	0.00286137	1.9115	3.762	Beta-actin-like protein 2	11	3	3	33.8	10.9	10.9	42.004	20.3335	20.0463	20.1734	20.009	21.7121	22.1963	23.2218	22.952	22.1937	23.3616	22.0723	22.1384	0	Q8BFZ3	2491		0
>tr|Q9D3C4|Q9D3C4_MOUSE Putative uncharacterized protein OS=Mus musculus GN=Arpc4 PE=2 SV=1;>tr|Q7TPD9|Q7TPD9_MOUSE Arpc4 protein OS=Mus musculus GN=Arpc4 PE=2 SV=1;>sp|P59999|ARPC4_MOUSE Actin-related protein 2/3 complex subunit 4 OS=Mus musculus GN=Arpc4	Arpc4		+	5.86086	1.37764e-06	1.91133	3.76157	Actin-related protein 2/3 complex subunit 4	7	7	7	50	50	50	19.653	23.5056	23.4169	23.0003	22.9243	23.7091	23.7159	25.1171	25.075	25.1365	25.0836	25.6843	25.6436	0	Q9D3C4;Q7TPD9;P59999;Q8BVW6	1566		0
>tr|Q6PB94|Q6PB94_MOUSE Arfgap1 protein OS=Mus musculus GN=Arfgap1 PE=2 SV=1;>tr|Q3TGS9|Q3TGS9_MOUSE ADP-ribosylation factor GTPase-activating protein 1 OS=Mus musculus GN=Arfgap1 PE=2 SV=1;>tr|Q05DE0|Q05DE0_MOUSE ADP-ribosylation factor GTPase activating	Arfgap1		+	4.35657	4.39976e-05	1.91078	3.76013	ADP-ribosylation factor GTPase-activating protein 1	5	5	5	21.2	21.2	21.2	42.931	17.6439	17.679	18.2872	18.8573	18.0881	17.8018	20.3629	20.2728	19.9065	20.2994	19.0316	19.9489	0	Q6PB94;Q3TGS9;Q05DE0;V9GWV1;Q9EPJ9;V9GXM1;Q05BC5	1773		0
>sp|P99024|TBB5_MOUSE Tubulin beta-5 chain OS=Mus musculus GN=Tubb5 PE=1 SV=1	Tubb5		+	4.14149	7.21955e-05	1.90423	3.74309	Tubulin beta-5 chain	36	6	6	83.8	16.9	16.9	49.67	24.0393	23.9619	23.8767	23.8339	24.2752	24.2202	25.3829	25.4061	25.9876	25.9139	26.5084	26.4338	0	P99024	1741		0
>sp|Q9D6F9|TBB4A_MOUSE Tubulin beta-4A chain OS=Mus musculus GN=Tubb4a PE=1 SV=3	Tubb4a		+	5.74446	1.80113e-06	1.90316	3.7403	Tubulin beta-4A chain	36	7	7	85.8	17.1	17.1	49.585	23.7343	23.7079	23.7165	23.7399	23.6478	23.661	25.3002	25.4205	25.6188	25.7469	25.8448	25.6953	0	Q9D6F9	2904		0
>tr|A0A087WSE3|A0A087WSE3_MOUSE Striated muscle-specific serine/threonine-protein kinase (Fragment) OS=Mus musculus GN=Speg PE=1 SV=1;>sp|Q62407|SPEG_MOUSE Striated muscle-specific serine/threonine-protein kinase OS=Mus musculus GN=Speg PE=1 SV=2;>tr|E9QQ2	Speg		+	2.85491	0.00139664	1.8993	3.73032	Striated muscle-specific serine/threonine-protein kinase	11	11	11	5.2	5.2	5.2	328.32	15.3288	15.689	15.1709	15.7534	15.2623	15.5461	17.4782	16.1425	18.0613	16.6413	17.9129	17.91	0	A0A087WSE3;Q62407;E9QQ25	89		0
>tr|Q5SVJ0|Q5SVJ0_MOUSE Calcium/calmodulin-dependent protein kinase II, beta, isoform CRA_b OS=Mus musculus GN=Camk2b PE=4 SV=1	Camk2b		+	5.52803	2.9646e-06	1.89902	3.7296		29	21	2	55.7	42.5	4.2	72.902	26.3135	26.2839	26.4834	26.7771	26.0056	26.0002	28.1077	28.195	28.1756	28.0767	28.3764	28.3265	0	Q5SVJ0	2234		0
>tr|Q8R2T7|Q8R2T7_MOUSE Oxysterol-binding protein OS=Mus musculus GN=Osbpl10 PE=2 SV=1;>tr|S4R296|S4R296_MOUSE Oxysterol-binding protein OS=Mus musculus GN=Osbpl10 PE=3 SV=1;>sp|Q8CI95|OSB11_MOUSE Oxysterol-binding protein-related protein 11 OS=Mus musculu	Osbpl10;Osbpl11		+	4.0994	7.95428e-05	1.89498	3.71917	Oxysterol-binding protein;Oxysterol-binding protein-related protein 11	2	2	2	3.9	3.9	3.9	65.8	14.963	14.7428	14.8034	14.6216	15.5565	15.342	16.1692	17.7315	16.7455	17.2013	16.4784	17.0733	0	Q8R2T7;S4R296;Q8CI95;G5E8A0;S4R1M9	1076		0
>sp|Q9QYI5|DNJB2_MOUSE DnaJ homolog subfamily B member 2 OS=Mus musculus GN=Dnajb2 PE=1 SV=2;>tr|Q3TB24|Q3TB24_MOUSE DnaJ homolog subfamily B member 2 OS=Mus musculus GN=Dnajb2 PE=2 SV=1	Dnajb2		+	5.01657	9.62564e-06	1.88317	3.68886	DnaJ homolog subfamily B member 2	5	5	4	23.1	23.1	19.5	30.614	20.4693	20.0338	20.9019	20.6588	19.7429	20.4933	22.0344	22.1644	22.6339	22.6437	22.0851	22.0377	0	Q9QYI5;Q3TB24	1837		0
>tr|D3YU96|D3YU96_MOUSE Cytohesin-2 OS=Mus musculus GN=Cyth2 PE=4 SV=1;>tr|Q99KH2|Q99KH2_MOUSE Cytohesin 2 OS=Mus musculus GN=Cyth2 PE=2 SV=1;>tr|Q5HZZ0|Q5HZZ0_MOUSE Cytohesin 2 OS=Mus musculus GN=Cyth2 PE=2 SV=1;>sp|P63034|CYH2_MOUSE Cytohesin-2 OS=Mus mu	Cyth2		+	6.6769	2.10424e-07	1.8692	3.65331	Cytohesin-2	11	11	6	33.4	33.4	18	44.655	20.6861	20.58	20.3979	20.302	20.6578	20.8373	22.4128	22.3344	22.1165	22.2787	22.7019	22.832	0	D3YU96;Q99KH2;Q5HZZ0;P63034;D3YU95;D6RCZ5	605		0
>tr|Q8C4E7|Q8C4E7_MOUSE Putative uncharacterized protein (Fragment) OS=Mus musculus GN=Scai PE=2 SV=1	Scai		+	3.28393	0.000520077	1.86674	3.64706		14	14	2	31.1	31.1	2.8	61.024	20.7941	20.5036	20.141	20.1152	19.6174	18.9316	22.2531	21.9843	21.7588	21.5845	21.7029	22.0196	0	Q8C4E7	2599		0
>sp|Q8BZN6|DOC10_MOUSE Dedicator of cytokinesis protein 10 OS=Mus musculus GN=Dock10 PE=1 SV=3;>tr|B2RWY0|B2RWY0_MOUSE Dock10 protein OS=Mus musculus GN=Dock10 PE=2 SV=1;>tr|A0A087WRP5|A0A087WRP5_MOUSE Dedicator of cytokinesis protein 10 OS=Mus musculus GN	Dock10		+	4.34221	4.54766e-05	1.86646	3.64637	Dedicator of cytokinesis protein 10	4	4	4	2.6	2.6	2.6	245.76	15.539	15.5131	16.5427	15.5558	16.4603	15.8545	17.4342	17.727	17.8474	17.964	17.6292	18.0622	0	Q8BZN6;B2RWY0;A0A087WRP5;F1AHI9;A0A087WQ86;E9QM99	72		0
>sp|Q8BMG7|RBGPR_MOUSE Rab3 GTPase-activating protein non-catalytic subunit OS=Mus musculus GN=Rab3gap2 PE=1 SV=2;>tr|A0A0A6YWM5|A0A0A6YWM5_MOUSE Rab3 GTPase-activating protein non-catalytic subunit OS=Mus musculus GN=Rab3gap2 PE=4 SV=1;>tr|E9QKE4|E9QKE4_M	Rab3gap2		+	3.03134	0.000930389	1.86309	3.63785	Rab3 GTPase-activating protein non-catalytic subunit	5	5	5	4.9	4.9	4.9	152.53	15.7688	15.689	14.2878	15.5285	15.2629	16.6189	17.6043	17.4349	16.9017	17.6206	17.0149	17.7581	0	Q8BMG7;A0A0A6YWM5;E9QKE4	119		0
>tr|F7CVQ1|F7CVQ1_MOUSE Netrin-G1 OS=Mus musculus GN=Ntng1 PE=4 SV=3;>tr|F8WJ51|F8WJ51_MOUSE Netrin-G1 OS=Mus musculus GN=Ntng1 PE=4 SV=2;>tr|F8WJ50|F8WJ50_MOUSE Netrin-G1 OS=Mus musculus GN=Ntng1 PE=4 SV=2;>sp|Q8R4G0|NTNG1_MOUSE Netrin-G1 OS=Mus musculus	Ntng1		+	3.56222	0.000274019	1.86277	3.63706	Netrin-G1	3	3	3	11.5	11.5	11.5	35.56	15.5824	16.1808	16.1817	15.4765	15.2623	15.5461	18.0582	16.8834	17.056	17.1475	18.5163	17.7452	0	F7CVQ1;F8WJ51;F8WJ50;Q8R4G0;F8WJ48	978		0
>sp|Q99JY8|LPP3_MOUSE Lipid phosphate phosphohydrolase 3 OS=Mus musculus GN=Ppap2b PE=1 SV=1	Ppap2b		+	6.80223	1.57677e-07	1.85971	3.62934	Lipid phosphate phosphohydrolase 3	6	6	6	22.1	22.1	22.1	35.216	21.682	21.5961	21.3716	21.4189	21.1796	21.4079	23.339	23.3676	23.3406	23.3231	23.1885	23.2555	0	Q99JY8	2789		0
>sp|Q9QZF2|GPC1_MOUSE Glypican-1 OS=Mus musculus GN=Gpc1 PE=1 SV=1;>tr|Q3U379|Q3U379_MOUSE Glypican 1, isoform CRA_c OS=Mus musculus GN=Gpc1 PE=2 SV=1;>tr|Q3U3U3|Q3U3U3_MOUSE Putative uncharacterized protein (Fragment) OS=Mus musculus GN=Gpc1 PE=2 SV=1;>tr	Gpc1		+	2.90615	0.00124122	1.85955	3.62894	Glypican-1;Secreted glypican-1	8	8	8	21.9	21.9	21.9	61.359	19.7447	19.7295	17.7602	19.0271	19.4621	19.3114	20.8542	21.027	21.1077	20.7949	21.3386	21.0701	0	Q9QZF2;Q3U379;Q3U3U3;Q8CD04	1979		0
>sp|Q80ZJ1|RAP2A_MOUSE Ras-related protein Rap-2a OS=Mus musculus GN=Rap2a PE=1 SV=2;>tr|F6W8Q2|F6W8Q2_MOUSE Ras-related protein Rap-2a (Fragment) OS=Mus musculus GN=Rap2a PE=4 SV=1	Rap2a		+	3.58524	0.000259873	1.85827	3.62573	Ras-related protein Rap-2a	6	3	3	45.9	20.2	20.2	20.642	19.7169	19.41	18.1752	19.2721	19.1658	18.5199	21.2639	20.7947	20.9417	20.9679	20.7292	20.7122	0	Q80ZJ1;F6W8Q2	2481		0
>tr|B6ZHC9|B6ZHC9_MOUSE Erythrocyte protein band 4.1-like 1 OS=Mus musculus GN=Epb4.1l1 PE=2 SV=1;>tr|A2AUK5|A2AUK5_MOUSE Band 4.1-like protein 1 OS=Mus musculus GN=Epb4.1l1 PE=4 SV=1;>tr|A2AUK8|A2AUK8_MOUSE Band 4.1-like protein 1 OS=Mus musculus GN=Epb4.	Epb4.1l1		+	5.92992	1.17511e-06	1.85763	3.62411		24	23	1	35	34.1	1.6	98.284	20.8726	20.7951	21.4892	21.2298	21.1195	21.009	22.9474	22.8823	22.8497	22.8631	23.1229	22.9955	0	B6ZHC9;A2AUK5;A2AUK8;A2AUK7;A2AUK6;Q8C8P2;E9PV14	266		0
>sp|P16054|KPCE_MOUSE Protein kinase C epsilon type OS=Mus musculus GN=Prkce PE=1 SV=1	Prkce		+	3.21	0.0006166	1.8513	3.60825	Protein kinase C epsilon type	12	11	11	21.7	20.6	20.6	83.56	17.6763	17.235	18.6892	18.6807	17.7582	16.947	19.5526	20.1539	20.3068	19.6096	19.0643	19.407	0	P16054	1340		0
>tr|D3Z3B8|D3Z3B8_MOUSE Disks large homolog 1 OS=Mus musculus GN=Dlg1 PE=1 SV=1;>tr|Q3UP61|Q3UP61_MOUSE Putative uncharacterized protein OS=Mus musculus GN=Dlg1 PE=2 SV=1;>tr|H7BWY4|H7BWY4_MOUSE Disks large homolog 1 OS=Mus musculus GN=Dlg1 PE=1 SV=1;>sp|Q	Dlg1		+	3.74873	0.000178347	1.84918	3.60294	Disks large homolog 1	24	18	18	36.3	28.9	28.9	91.622	20.7236	20.7066	20.9558	20.8606	20.2041	19.5241	22.3527	22.228	22.0647	22.2971	22.5961	22.5313	0	D3Z3B8;Q3UP61;H7BWY4;Q811D0;E9Q9H0;Q3TPP5;F6UDT8	684		0
>tr|E9Q1T1|E9Q1T1_MOUSE Calcium/calmodulin-dependent protein kinase type II subunit delta OS=Mus musculus GN=Camk2d PE=1 SV=1;>tr|E9Q1V9|E9Q1V9_MOUSE Calcium/calmodulin-dependent protein kinase type II subunit delta OS=Mus musculus GN=Camk2d PE=1 SV=1;>sp|	Camk2d		+	5.88764	1.29527e-06	1.84628	3.59572	Calcium/calmodulin-dependent protein kinase type II subunit delta	24	14	8	52.3	34.1	14.3	60.004	22.9749	23.3875	23.7857	23.7705	23.1987	23.2037	25.1912	25.0897	25.1125	24.9361	25.5251	25.544	0	E9Q1T1;E9Q1V9;Q6PHZ2;E9PXV3;E9Q1W0;Q8C8X9;Q8CCM0	827		0
>sp|Q810U3|NFASC_MOUSE Neurofascin OS=Mus musculus GN=Nfasc PE=1 SV=1	Nfasc		+	3.95212	0.000111656	1.84606	3.59516	Neurofascin	25	25	2	27.8	27.8	2.3	137.97	20.8732	20.9305	20.6656	20.6596	19.6481	19.7668	22.6964	22.6088	22.3583	22.2711	21.9095	21.776	0	Q810U3	2485		0
>tr|E9PUE7|E9PUE7_MOUSE Active breakpoint cluster region-related protein OS=Mus musculus GN=Abr PE=1 SV=1;>sp|Q5SSL4|ABR_MOUSE Active breakpoint cluster region-related protein OS=Mus musculus GN=Abr PE=1 SV=1	Abr		+	3.51871	0.000302893	1.8451	3.59278	Active breakpoint cluster region-related protein	13	12	12	22.3	21	21	92.486	19.384	18.6137	20.2059	19.9961	19.1799	19.3703	21.3196	21.2954	21.5121	21.4837	21.1105	21.0992	0	E9PUE7;Q5SSL4	754		0
>sp|Q8BI08|MAL2_MOUSE Protein MAL2 OS=Mus musculus GN=Mal2 PE=1 SV=1;>tr|Q2KHK7|Q2KHK7_MOUSE Mal, T-cell differentiation protein 2 OS=Mus musculus GN=Mal2 PE=2 SV=1	Mal2		+	8.3055	4.94879e-09	1.84229	3.58578	Protein MAL2	2	2	2	17.7	17.7	17.7	19.094	24.2279	24.2121	24.0297	24.074	23.8665	23.9473	26.1793	26.0691	25.7204	25.8234	25.805	25.814	0	Q8BI08;Q2KHK7	1818		0
>tr|E9PV73|E9PV73_MOUSE Neuron-specific calcium-binding protein hippocalcin (Fragment) OS=Mus musculus GN=Hpca PE=4 SV=1;>sp|P84075|HPCA_MOUSE Neuron-specific calcium-binding protein hippocalcin OS=Mus musculus GN=Hpca PE=1 SV=2;>tr|A2A7R5|A2A7R5_MOUSE Neu	Hpca		+	2.61359	0.00243449	1.84206	3.5852	Neuron-specific calcium-binding protein hippocalcin	6	6	4	38.5	38.5	27.3	21.82	19.7984	19.6543	19.9222	20.1608	19.3808	19.6167	22.3277	22.1677	20.5389	20.4587	22.0698	22.0229	0	E9PV73;P84075;A2A7R5	763		0
>sp|Q9D1K2|VATF_MOUSE V-type proton ATPase subunit F OS=Mus musculus GN=Atp6v1f PE=1 SV=2	Atp6v1f		+	4.57235	2.67703e-05	1.8379	3.57489	V-type proton ATPase subunit F	5	5	5	54.6	54.6	54.6	13.37	19.8909	19.1706	19.7961	19.9383	18.9395	19.134	21.4986	21.4127	21.4054	20.5628	21.8502	21.167	0	Q9D1K2	2891		0
>sp|Q8C078|KKCC2_MOUSE Calcium/calmodulin-dependent protein kinase kinase 2 OS=Mus musculus GN=Camkk2 PE=1 SV=2;>tr|Q3TV45|Q3TV45_MOUSE Putative uncharacterized protein OS=Mus musculus GN=Camkk2 PE=2 SV=1	Camkk2		+	2.65923	0.00219166	1.82714	3.54834	Calcium/calmodulin-dependent protein kinase kinase 2	6	6	6	13.6	13.6	13.6	64.617	16.7791	15.689	17.0861	17.6788	16.7917	15.4496	18.394	19.0503	18.1979	18.2712	18.3553	18.1683	0	Q8C078;Q3TV45	2586		0
>tr|A3KMF2|A3KMF2_MOUSE Mkl2 protein (Fragment) OS=Mus musculus GN=Mkl2 PE=2 SV=1;>tr|Q5DTZ3|Q5DTZ3_MOUSE MKIAA1243 protein (Fragment) OS=Mus musculus GN=Mkl2 PE=2 SV=1;>sp|P59759|MKL2_MOUSE MKL/myocardin-like protein 2 OS=Mus musculus GN=Mkl2 PE=1 SV=1;>t	Mkl2		+	3.73455	0.00018427	1.82675	3.54737	MKL/myocardin-like protein 2	12	12	12	17.7	17.7	17.7	117.42	19.0869	19.3982	20.4009	20.4128	19.7339	19.8098	21.5721	21.4805	21.582	21.4581	21.9001	21.8102	0	A3KMF2;Q5DTZ3;P59759;G3X8R8	307		0
>sp|Q9ESN9|JIP3_MOUSE C-Jun-amino-terminal kinase-interacting protein 3 OS=Mus musculus GN=Mapk8ip3 PE=1 SV=1;>tr|Q6NV54|Q6NV54_MOUSE Mitogen-activated protein kinase 8 interacting protein 3 OS=Mus musculus GN=Mapk8ip3 PE=2 SV=1;>tr|Q3UHB5|Q3UHB5_MOUSE Mit	Mapk8ip3		+	4.75339	1.76443e-05	1.81784	3.52552	C-Jun-amino-terminal kinase-interacting protein 3	15	15	15	14.3	14.3	14.3	147.56	18.1914	17.6486	17.8122	18.553	18.0288	18.584	19.9918	19.7315	19.978	19.8548	20.2189	19.95	0	Q9ESN9;Q6NV54;Q3UHB5;J3QNR6;K3W4S4;Q6P1F1;E9Q6B6;E9Q6E0;Q8CHB5	1113		0
>sp|Q8VD75|HIP1_MOUSE Huntingtin-interacting protein 1 OS=Mus musculus GN=Hip1 PE=1 SV=2	Hip1		+	2.55612	0.00277895	1.81582	3.5206	Huntingtin-interacting protein 1	6	6	6	7.4	7.4	7.4	115.2	14.56	14.7564	14.6133	14.3221	15.1119	16.0815	14.9711	16.9855	17.3256	16.6597	17.1274	17.2708	0	Q8VD75	2713		0
>sp|Q9R118|HTRA1_MOUSE Serine protease HTRA1 OS=Mus musculus GN=Htra1 PE=1 SV=2	Htra1		+	2.66354	0.00217	1.81531	3.51934	Serine protease HTRA1	5	5	5	11.5	11.5	11.5	51.213	16.8259	18.5572	18.4402	18.8827	17.6458	16.9804	20.022	19.0369	19.944	20.2429	19.705	19.2732	0	Q9R118	3036		0
>tr|Z4YJV4|Z4YJV4_MOUSE 2-oxoglutarate dehydrogenase, mitochondrial OS=Mus musculus GN=Ogdh PE=1 SV=1;>sp|Q60597|ODO1_MOUSE 2-oxoglutarate dehydrogenase, mitochondrial OS=Mus musculus GN=Ogdh PE=1 SV=3	Ogdh		+	4.8539	1.39992e-05	1.81227	3.51195	2-oxoglutarate dehydrogenase, mitochondrial	27	27	20	34.1	34.1	26.7	116.03	21.2456	21.1437	21.1007	21.0334	20.7839	20.7889	22.8997	23.2596	22.3437	22.3543	23.0896	23.023	0	Z4YJV4;Q60597	2249		0
>tr|E9QLQ9|E9QLQ9_MOUSE Adenomatous polyposis coli protein OS=Mus musculus GN=Apc PE=4 SV=1;>tr|B2RUG9|B2RUG9_MOUSE Adenomatosis polyposis coli OS=Mus musculus GN=Apc PE=2 SV=1;>sp|Q61315|APC_MOUSE Adenomatous polyposis coli protein OS=Mus musculus GN=Apc	Apc		+	3.74205	0.000181112	1.80921	3.50451	Adenomatous polyposis coli protein	14	14	13	7.4	7.4	7	307.46	17.7989	17.4808	17.6676	17.5347	16.3705	16.6426	18.8696	18.9314	18.4977	18.869	19.5845	19.5982	0	E9QLQ9;B2RUG9;Q61315;Q8BNP7;E9Q4H1	442		0
>sp|Q3UTQ8|CDKL5_MOUSE Cyclin-dependent kinase-like 5 OS=Mus musculus GN=Cdkl5 PE=2 SV=1	Cdkl5		+	3.71679	0.00019196	1.80571	3.49602	Cyclin-dependent kinase-like 5	16	16	16	23.1	23.1	23.1	105.49	20.0939	20.1223	19.9135	19.5308	18.9945	18.7016	21.0289	20.879	21.2608	21.4325	21.8679	21.7217	0	Q3UTQ8	2111		0
>sp|Q812E0|CPEB2_MOUSE Cytoplasmic polyadenylation element-binding protein 2 OS=Mus musculus GN=Cpeb2 PE=1 SV=1;>tr|D3YUJ4|D3YUJ4_MOUSE Cytoplasmic polyadenylation element-binding protein 2 OS=Mus musculus GN=Cpeb2 PE=4 SV=1;>tr|E9Q5X2|E9Q5X2_MOUSE Cytopla	Cpeb2		+	4.00439	9.89942e-05	1.80248	3.4882	Cytoplasmic polyadenylation element-binding protein 2	6	2	2	13.6	4	4	58.441	15.9309	17.1148	16.3219	17.2366	16.5271	16.0332	17.6882	18.7445	18.4323	18.0515	18.583	18.4799	0	Q812E0;D3YUJ4;E9Q5X2;E9Q969	610		0.0048176
>sp|Q9ERV1|MKRN2_MOUSE Probable E3 ubiquitin-protein ligase makorin-2 OS=Mus musculus GN=Mkrn2 PE=2 SV=2;>tr|Q9D776|Q9D776_MOUSE Putative uncharacterized protein OS=Mus musculus GN=Mkrn2 PE=2 SV=1	Mkrn2		+	2.56836	0.00270172	1.80073	3.48396	Probable E3 ubiquitin-protein ligase makorin-2	5	5	5	13.7	13.7	13.7	46.596	18.922	16.9704	19.0364	18.735	17.717	18.0605	19.9317	20.0555	20.0797	20.0052	20.0131	20.1605	0	Q9ERV1;Q9D776	2971		0
>sp|Q80X95|RRAGA_MOUSE Ras-related GTP-binding protein A OS=Mus musculus GN=Rraga PE=2 SV=1;>sp|Q6NTA4|RRAGB_MOUSE Ras-related GTP-binding protein B OS=Mus musculus GN=Rragb PE=2 SV=1	Rraga;Rragb		+	2.47542	0.00334638	1.80031	3.48295	Ras-related GTP-binding protein A;Ras-related GTP-binding protein B	4	4	4	13.7	13.7	13.7	36.566	18.4624	17.8252	19.7627	18.1379	17.3596	19.332	20.7311	19.3031	19.8977	20.0512	20.9262	20.7724	0	Q80X95;Q6NTA4	2346		0
>sp|P68368|TBA4A_MOUSE Tubulin alpha-4A chain OS=Mus musculus GN=Tuba4a PE=1 SV=1;>tr|A0A0A0MQA5|A0A0A0MQA5_MOUSE Tubulin alpha-4A chain (Fragment) OS=Mus musculus GN=Tuba4a PE=4 SV=1	Tuba4a		+	7.88294	1.30936e-08	1.79211	3.46322	Tubulin alpha-4A chain	25	25	5	66.5	66.5	19.2	49.924	28.3236	28.3591	28.1543	28.1692	28.0936	28.0445	29.769	29.7681	30.0166	29.9973	30.213	30.1331	0	P68368;A0A0A0MQA5	102		0
>sp|Q8K0U4|HS12A_MOUSE Heat shock 70 kDa protein 12A OS=Mus musculus GN=Hspa12a PE=1 SV=1	Hspa12a		+	8.84916	1.41526e-09	1.79041	3.45913	Heat shock 70 kDa protein 12A	20	20	17	40	40	36.6	74.87	21.0545	20.9847	21.0222	21.0083	21.3388	21.2822	22.7963	22.8428	22.8547	22.7884	23.0568	23.0943	0	Q8K0U4	2651		0
>sp|Q6ZQ29|TAOK2_MOUSE Serine/threonine-protein kinase TAO2 OS=Mus musculus GN=Taok2 PE=2 SV=3;>tr|Q3V3V4|Q3V3V4_MOUSE Putative uncharacterized protein (Fragment) OS=Mus musculus GN=Taok2 PE=2 SV=1	Taok2		+	3.32981	0.000467935	1.78936	3.45662	Serine/threonine-protein kinase TAO2	6	6	4	5.4	5.4	3.6	139.3	16.1799	17.0979	17.6562	17.3775	16.7732	17.9928	19.1856	19.3497	18.8975	18.7106	18.5753	19.095	0	Q6ZQ29;Q3V3V4	2397		0
>sp|Q7TMM9|TBB2A_MOUSE Tubulin beta-2A chain OS=Mus musculus GN=Tubb2a PE=1 SV=1;>tr|Q99J49|Q99J49_MOUSE Tubb2a protein (Fragment) OS=Mus musculus GN=Tubb2a PE=2 SV=1	Tubb2a		+	4.42098	3.79332e-05	1.78926	3.45637	Tubulin beta-2A chain	38	38	3	84.5	84.5	12.4	49.906	28.8585	28.8697	28.6649	28.6359	28.7945	28.74	30.1344	30.1377	30.5722	30.5305	30.9768	30.9476	0	Q7TMM9;Q99J49	2424		0
>sp|Q8VDP6|CDIPT_MOUSE CDP-diacylglycerol--inositol 3-phosphatidyltransferase OS=Mus musculus GN=Cdipt PE=1 SV=1	Cdipt		+	2.83193	0.00147254	1.78601	3.44861	CDP-diacylglycerol--inositol 3-phosphatidyltransferase	5	5	5	27.2	27.2	27.2	23.599	19.211	20.1899	21.5138	20.9687	20.8558	20.4267	22.2646	22.1329	21.9688	21.9637	22.6634	22.8886	0	Q8VDP6	2719		0
>sp|Q9JHU4|DYHC1_MOUSE Cytoplasmic dynein 1 heavy chain 1 OS=Mus musculus GN=Dync1h1 PE=1 SV=2	Dync1h1		+	6.37938	4.17464e-07	1.78103	3.4367	Cytoplasmic dynein 1 heavy chain 1	146	146	146	40.1	40.1	40.1	532.04	20.6483	20.6769	20.7769	20.7419	20.4812	20.4059	22.4042	22.3009	22.1359	22.1724	22.7753	22.6286	0	Q9JHU4	2980		0
>sp|Q9ESN6|TRIM2_MOUSE Tripartite motif-containing protein 2 OS=Mus musculus GN=Trim2 PE=1 SV=1;>tr|Q3TPI3|Q3TPI3_MOUSE Putative uncharacterized protein (Fragment) OS=Mus musculus GN=Trim2 PE=2 SV=1;>tr|Q3UHH4|Q3UHH4_MOUSE Tripartite motif-containing prote	Trim2		+	2.58317	0.00261113	1.77999	3.43425	Tripartite motif-containing protein 2	3	3	3	6.2	6.2	6.2	81.444	15.7688	15.7552	15.9796	15.6852	15.2623	15.7121	18.4227	18.3475	17.2545	16.8746	17.6401	16.3038	0	Q9ESN6;Q3TPI3;Q3UHH4;Q3URK9;E9QKC6	905		0
>tr|Q3U9V4|Q3U9V4_MOUSE Guanine nucleotide binding protein, beta 2, isoform CRA_a OS=Mus musculus GN=Gnb2 PE=2 SV=1;>sp|P62880|GBB2_MOUSE Guanine nucleotide-binding protein G(I)/G(S)/G(T) subunit beta-2 OS=Mus musculus GN=Gnb2 PE=1 SV=3;>tr|E9QKR0|E9QKR0_M	Gnb2		+	3.83238	0.000147101	1.77483	3.42198	Guanine nucleotide-binding protein G(I)/G(S)/G(T) subunit beta-2	13	9	6	55.3	39.1	31.2	37.331	24.3903	24.3977	24.216	24.1002	23.3603	23.3007	25.8165	25.6974	25.5659	25.5003	25.932	25.9021	0	Q3U9V4;P62880;E9QKR0;D3Z1M1;D3YZX3;D3Z1T4	1640		0
>sp|P70188|KIFA3_MOUSE Kinesin-associated protein 3 OS=Mus musculus GN=Kifap3 PE=1 SV=1;>tr|Q3UZA5|Q3UZA5_MOUSE Putative uncharacterized protein OS=Mus musculus GN=Kifap3 PE=2 SV=1	Kifap3		+	2.55724	0.0027718	1.75981	3.38654	Kinesin-associated protein 3	6	6	6	9.8	9.8	9.8	91.29	15.7688	15.689	17.7194	17.5203	16.1849	16.5511	18.99	18.5468	18.23	17.8298	18.0558	18.34	0	P70188;Q3UZA5	1687		0
>tr|Q68EG0|Q68EG0_MOUSE Slc8a2 protein OS=Mus musculus GN=Slc8a2 PE=2 SV=1;>tr|Q8K596|Q8K596_MOUSE Protein Slc8a2 OS=Mus musculus GN=Slc8a2 PE=2 SV=1;>tr|Q6ZPY3|Q6ZPY3_MOUSE MKIAA1087 protein (Fragment) OS=Mus musculus GN=mKIAA1087 PE=2 SV=1	Slc8a2		+	2.68097	0.00208464	1.75782	3.38186		8	8	7	11.1	11.1	10.4	100.06	19.6439	19.5762	20.0005	19.7219	17.8705	18.5291	21.4734	21.3707	20.7381	20.2661	21.0026	21.038	0	Q68EG0;Q8K596;Q6ZPY3	2313		0
>sp|Q9WUM4|COR1C_MOUSE Coronin-1C OS=Mus musculus GN=Coro1c PE=1 SV=2;>tr|Q5PPQ7|Q5PPQ7_MOUSE Coronin OS=Mus musculus GN=Coro1c PE=2 SV=1;>tr|Q499X7|Q499X7_MOUSE Coronin OS=Mus musculus GN=Coro1c PE=2 SV=1;>tr|Q3TEU8|Q3TEU8_MOUSE Coronin OS=Mus musculus GN	Coro1c		+	4.64692	2.25467e-05	1.75717	3.38034	Coronin-1C;Coronin	10	10	9	29.3	29.3	27	53.12	21.7674	21.6064	21.0237	21.081	21.9263	22.0875	23.1345	23.3078	23.1323	22.9999	23.6514	23.8094	0	Q9WUM4;Q5PPQ7;Q499X7;Q3TEU8;Q3TF74	1860		0
>sp|Q99JY9|ARP3_MOUSE Actin-related protein 3 OS=Mus musculus GN=Actr3 PE=1 SV=3;>tr|Q3ULF7|Q3ULF7_MOUSE Actr3 protein OS=Mus musculus GN=Actr3 PE=2 SV=1;>tr|Q3TWJ4|Q3TWJ4_MOUSE Putative uncharacterized protein OS=Mus musculus GN=Actr3 PE=2 SV=1;>tr|Q3TGW0	Actr3		+	3.99499	0.00010116	1.74669	3.35588	Actin-related protein 3	19	19	15	55.3	55.3	47.6	47.357	22.5416	22.5674	22.0604	21.7711	22.7552	23.1017	24.0975	24.0491	24.2342	24.0119	24.3901	24.4946	0	Q99JY9;Q3ULF7;Q3TWJ4;Q3TGW0;Q3TGE1	1880		0
>tr|Q3UUK3|Q3UUK3_MOUSE Putative uncharacterized protein OS=Mus musculus GN=S1pr1 PE=2 SV=1;>sp|O08530|S1PR1_MOUSE Sphingosine 1-phosphate receptor 1 OS=Mus musculus GN=S1pr1 PE=1 SV=3;>tr|K7XUH1|K7XUH1_MOUSE Sphingosine 1-phosphate receptor 1 OS=Mus muscu	S1pr1		+	3.80304	0.000157383	1.74035	3.34116	Sphingosine 1-phosphate receptor 1	2	2	2	6	6	6	42.655	17.788	18.2479	17.6021	17.5842	16.8374	16.9386	19.7917	19.5944	18.7619	18.6961	18.9475	19.6486	0	Q3UUK3;O08530;K7XUH1;Q99NR5	1126		0
>sp|P50518|VATE1_MOUSE V-type proton ATPase subunit E 1 OS=Mus musculus GN=Atp6v1e1 PE=1 SV=2	Atp6v1e1		+	5.6189	2.40494e-06	1.73324	3.32475	V-type proton ATPase subunit E 1	9	9	9	31.9	31.9	31.9	26.157	22.7193	22.1139	22.6125	22.4456	22.3343	22.389	24.3182	24.1821	23.6623	23.9098	24.4689	24.4728	0	P50518	1515		0
>tr|Q3ZB60|Q3ZB60_MOUSE Mag protein (Fragment) OS=Mus musculus GN=Mag PE=2 SV=1;>tr|Q3ZB62|Q3ZB62_MOUSE Myelin-associated glycoprotein OS=Mus musculus GN=Mag PE=2 SV=1;>tr|Q3T1F6|Q3T1F6_MOUSE Myelin-associated glycoprotein OS=Mus musculus GN=Mag PE=2 SV=1;	Mag		+	2.5345	0.00292078	1.72365	3.30272	Myelin-associated glycoprotein	7	7	7	15.7	15.7	15.7	62.587	19.9362	19.4132	19.0625	19.315	17.6578	18.2959	21.227	21.4399	20.105	19.8255	21.1112	20.3138	0	Q3ZB60;Q3ZB62;Q3T1F6;Q3ZB61;P20917;A0A087WPR1	68		0
>sp|Q6GQS1|SCMC3_MOUSE Calcium-binding mitochondrial carrier protein SCaMC-3 OS=Mus musculus GN=Slc25a23 PE=2 SV=1;>tr|F6X0P2|F6X0P2_MOUSE Calcium-binding mitochondrial carrier protein SCaMC-3 (Fragment) OS=Mus musculus GN=Slc25a23 PE=3 SV=1	Slc25a23		+	2.76441	0.00172024	1.71844	3.29081	Calcium-binding mitochondrial carrier protein SCaMC-3	4	4	3	8.4	8.4	6.6	52.496	17.5489	17.2483	17.1667	17.552	16.7264	15.5461	19.2201	18.3677	18.6917	17.6158	19.2593	18.9444	0	Q6GQS1;F6X0P2	2334		0
>sp|Q9QYJ0|DNJA2_MOUSE DnaJ homolog subfamily A member 2 OS=Mus musculus GN=Dnaja2 PE=1 SV=1	Dnaja2		+	6.32593	4.72144e-07	1.71797	3.28974	DnaJ homolog subfamily A member 2	12	12	1	44.7	44.7	8	45.745	20.854	21.0563	21.3044	21.2074	20.682	21.0843	22.3274	22.5271	22.8727	22.93	23.0683	22.7708	0	Q9QYJ0	3019		0
>sp|Q9WTT4|VATG2_MOUSE V-type proton ATPase subunit G 2 OS=Mus musculus GN=Atp6v1g2 PE=2 SV=1;>tr|Q54A87|Q54A87_MOUSE ATPase, H+ transporting, lysosomal V1 subunit G2, isoform CRA_a OS=Mus musculus GN=Atp6v1g2 PE=2 SV=1;>tr|G5E923|G5E923_MOUSE V-type proto	Atp6v1g2		+	3.11428	0.000768628	1.71735	3.28832	V-type proton ATPase subunit G 2	2	2	2	29.7	29.7	29.7	13.651	19.9207	19.7085	19.3837	20.0463	20.0648	19.2004	21.0606	20.6919	21.4731	20.8812	22.2861	22.2355	0	Q9WTT4;Q54A87;G5E923;B0V2H4	2189		0
>sp|P68372|TBB4B_MOUSE Tubulin beta-4B chain OS=Mus musculus GN=Tubb4b PE=1 SV=1;>tr|Q9DCR1|Q9DCR1_MOUSE Putative uncharacterized protein (Fragment) OS=Mus musculus GN=Tubb4b PE=2 SV=2;>tr|Q9CVR0|Q9CVR0_MOUSE Putative uncharacterized protein (Fragment) OS=	Tubb4b		+	4.80862	1.55376e-05	1.71361	3.27981	Tubulin beta-4B chain	36	10	1	83.6	28.8	2.7	49.83	26.3573	26.4287	26.2944	26.3454	26.3309	26.3012	27.7191	27.6822	28.2441	28.1901	28.275	28.229	0	P68372;Q9DCR1;Q9CVR0	1683		0
>tr|A0A0A6YX18|A0A0A6YX18_MOUSE V-type proton ATPase subunit H OS=Mus musculus GN=Atp6v1h PE=4 SV=1;>sp|Q8BVE3|VATH_MOUSE V-type proton ATPase subunit H OS=Mus musculus GN=Atp6v1h PE=1 SV=1;>tr|A0A0A6YWP6|A0A0A6YWP6_MOUSE V-type proton ATPase subunit H OS=	Atp6v1h		+	6.1733	6.70971e-07	1.71199	3.27613	V-type proton ATPase subunit H	18	18	18	51	51	51	54.108	21.9922	21.8608	21.836	21.9181	21.6427	21.585	23.5208	23.54	23.3518	23.1114	23.8557	23.727	0	A0A0A6YX18;Q8BVE3;A0A0A6YWP6	122		0
>sp|Q8CGY8|OGT1_MOUSE UDP-N-acetylglucosamine--peptide N-acetylglucosaminyltransferase 110 kDa subunit OS=Mus musculus GN=Ogt PE=1 SV=2	Ogt		+	3.89978	0.000125957	1.71031	3.2723	UDP-N-acetylglucosamine--peptide N-acetylglucosaminyltransferase 110 kDa subunit	24	24	24	32.6	32.6	32.6	116.95	19.2617	19.2752	20.2852	20.299	20.134	20.1974	21.3777	21.3898	21.5391	21.954	21.7007	21.7529	0	Q8CGY8	2630		0
>tr|Q5FW91|Q5FW91_MOUSE MCG129425 OS=Mus musculus GN=Tuba3a PE=2 SV=1;>sp|P05214|TBA3_MOUSE Tubulin alpha-3 chain OS=Mus musculus GN=Tuba3a PE=1 SV=1;>tr|Q9D9Y2|Q9D9Y2_MOUSE Putative uncharacterized protein OS=Mus musculus PE=2 SV=1	Tuba3a;Tuba3b		+	4.89373	1.27722e-05	1.71016	3.27197	Tubulin alpha-3 chain	24	10	1	63.6	30.4	3.3	49.959	26.6087	26.5083	26.3226	26.2736	26.1286	26.1409	27.677	27.6448	27.9976	27.9623	28.5273	28.4346	0	Q5FW91;P05214;Q9D9Y2	1272		0
>tr|E9QB01|E9QB01_MOUSE Neural cell adhesion molecule 1 OS=Mus musculus GN=Ncam1 PE=1 SV=2;>tr|A0A0A6YWU2|A0A0A6YWU2_MOUSE Neural cell adhesion molecule 1 OS=Mus musculus GN=Ncam1 PE=4 SV=1	Ncam1		+	3.67025	0.000213676	1.70848	3.26817		20	3	1	34.3	4.9	1.2	93.619	20.111	20.1875	19.832	20.032	19.0359	18.9063	21.4349	21.5543	21.1073	21.0431	21.3029	21.9131	0	E9QB01;A0A0A6YWU2	899		0
>tr|Q4KL81|Q4KL81_MOUSE Actin, gamma, cytoplasmic 1 OS=Mus musculus GN=Actg1 PE=2 SV=1;>sp|P63260|ACTG_MOUSE Actin, cytoplasmic 2 OS=Mus musculus GN=Actg1 PE=1 SV=1;>tr|Q3TSB7|Q3TSB7_MOUSE Putative uncharacterized protein OS=Mus musculus GN=Actg1 PE=2 SV=1	Actg1;Actb		+	3.56961	0.000269393	1.70663	3.26397	Actin, cytoplasmic 2;Actin, cytoplasmic 2, N-terminally processed	31	31	1	76.8	76.8	4.5	41.792	30.191	30.1743	29.6651	29.713	30.9514	30.9818	31.6829	31.6954	31.942	31.9213	32.3669	32.3078	0	Q4KL81;P63260;Q3TSB7;Q3U939;Q3UCF8;Q3U804;Q9QZ83	1671		0
>sp|Q9D8B4|NDUAB_MOUSE NADH dehydrogenase [ubiquinone] 1 alpha subcomplex subunit 11 OS=Mus musculus GN=Ndufa11 PE=2 SV=2;>tr|G5E814|G5E814_MOUSE MCG5603 OS=Mus musculus GN=Ndufa11 PE=4 SV=1	Ndufa11		+	2.97603	0.00105674	1.70415	3.25837	NADH dehydrogenase [ubiquinone] 1 alpha subcomplex subunit 11	3	3	3	35.5	35.5	35.5	14.982	19.9299	20.4772	19.9323	19.0087	19.6569	18.4872	21.6958	21.9278	21.1638	20.5955	21.4938	20.8404	0	Q9D8B4;G5E814	1069		0
>sp|Q8K3E5|AHI1_MOUSE Jouberin OS=Mus musculus GN=Ahi1 PE=1 SV=2;>tr|E9QP54|E9QP54_MOUSE Jouberin OS=Mus musculus GN=Ahi1 PE=4 SV=1	Ahi1		+	3.0781	0.000835408	1.69667	3.24151	Jouberin	16	16	16	18.5	18.5	18.5	119.65	17.8938	18.4897	19.5537	19.5227	18.8589	18.8219	20.2982	20.3905	20.633	20.7781	20.5954	20.6254	0	Q8K3E5;E9QP54	931		0
>sp|P62631|EF1A2_MOUSE Elongation factor 1-alpha 2 OS=Mus musculus GN=Eef1a2 PE=1 SV=1	Eef1a2		+	2.94689	0.00113009	1.68874	3.22376	Elongation factor 1-alpha 2	12	5	5	39.7	19.9	19.9	50.454	19.7064	19.2614	18.9734	18.1262	20.139	19.7033	21.1167	21.1298	21.03	20.371	21.2441	21.1504	0	P62631	1620		0
>tr|Q3TE06|Q3TE06_MOUSE Putative uncharacterized protein (Fragment) OS=Mus musculus GN=Wdr1 PE=2 SV=1;>tr|Q9DC08|Q9DC08_MOUSE Putative uncharacterized protein OS=Mus musculus GN=Wdr1 PE=2 SV=1;>tr|Q3TNK2|Q3TNK2_MOUSE Putative uncharacterized protein OS=Mus	Wdr1		+	3.52091	0.000301361	1.68869	3.22365	WD repeat-containing protein 1	12	12	12	31.2	31.2	31.2	63.42	19.9916	20.4707	20.1191	19.329	18.8482	19.5082	21.8539	21.9036	20.9339	20.9781	21.1397	21.5896	0	Q3TE06;Q9DC08;Q3TNK2;Q3TJY2;O88342;Q80ZI9;Q9DBM8;Q3U136	1223		0
>tr|A0A087WNU6|A0A087WNU6_MOUSE Leucine-rich repeat flightless-interacting protein 1 (Fragment) OS=Mus musculus GN=Lrrfip1 PE=1 SV=1;>tr|Q8BLM1|Q8BLM1_MOUSE Putative uncharacterized protein (Fragment) OS=Mus musculus GN=Lrrfip1 PE=2 SV=1;>tr|A0A087WSF5|A0A	Lrrfip1		+	2.75601	0.00175385	1.6884	3.22299		3	3	3	7.1	7.1	7.1	64.931	15.7688	15.689	15.6937	17.36	15.2623	16.5789	17.5754	17.4645	17.3884	18.3534	17.8517	17.8498	0	A0A087WNU6;Q8BLM1;A0A087WSF5;E9Q9T1;A6H5U5;A0A087WPK3	57		0
>sp|Q9ERD7|TBB3_MOUSE Tubulin beta-3 chain OS=Mus musculus GN=Tubb3 PE=1 SV=1;>tr|Q9CRT0|Q9CRT0_MOUSE Putative uncharacterized protein (Fragment) OS=Mus musculus GN=Tubb3 PE=2 SV=1	Tubb3		+	5.25331	5.58066e-06	1.68676	3.21933	Tubulin beta-3 chain	27	13	10	71.3	41.8	34.7	50.418	24.1687	24.2681	24.0175	24.2034	23.7956	23.894	25.4716	25.2804	25.8248	25.6932	26.0319	26.1661	0	Q9ERD7;Q9CRT0	2966		0
>sp|Q5RJI5|BRSK1_MOUSE Serine/threonine-protein kinase BRSK1 OS=Mus musculus GN=Brsk1 PE=1 SV=1;>tr|D3Z5P0|D3Z5P0_MOUSE Serine/threonine-protein kinase BRSK1 OS=Mus musculus GN=Brsk1 PE=4 SV=1	Brsk1		+	3.17278	0.000671763	1.68173	3.20812	Serine/threonine-protein kinase BRSK1	15	15	12	28.4	28.4	23.3	85.154	19.1455	19.2003	20.5927	20.6883	20.1046	20.1337	21.2586	21.2364	22.1655	22.2037	21.6706	21.4206	0	Q5RJI5;D3Z5P0	2222		0
>tr|G3UYC3|G3UYC3_MOUSE RAS guanyl-releasing protein 1 OS=Mus musculus GN=Rasgrp1 PE=4 SV=1;>sp|Q9Z1S3|GRP1_MOUSE RAS guanyl-releasing protein 1 OS=Mus musculus GN=Rasgrp1 PE=1 SV=1;>tr|G3UWW4|G3UWW4_MOUSE RAS guanyl-releasing protein 1 OS=Mus musculus GN=	Rasgrp1		+	3.14716	0.000712592	1.67993	3.20413	RAS guanyl-releasing protein 1	9	9	9	16.8	16.8	16.8	86.526	18.3923	18.2223	19.1248	18.5547	17.5005	17.3882	19.6127	19.6022	19.8051	19.9206	20.4711	19.8506	0	G3UYC3;Q9Z1S3;G3UWW4	1034		0
>sp|Q62417|SRBS1_MOUSE Sorbin and SH3 domain-containing protein 1 OS=Mus musculus GN=Sorbs1 PE=1 SV=2;>tr|E9QNA7|E9QNA7_MOUSE Sorbin and SH3 domain-containing protein 1 OS=Mus musculus GN=Sorbs1 PE=1 SV=1;>tr|D3Z5J3|D3Z5J3_MOUSE Sorbin and SH3 domain-conta	Sorbs1		+	2.77185	0.00169102	1.67297	3.1887	Sorbin and SH3 domain-containing protein 1	35	34	34	33.6	32.7	32.7	143.07	20.0558	20.1229	19.4531	19.4153	21.0255	21.1852	21.6146	21.4167	21.9164	21.8301	22.3289	22.1889	0	Q62417;E9QNA7;D3Z5J3	2299		0
>sp|P11798|KCC2A_MOUSE Calcium/calmodulin-dependent protein kinase type II subunit alpha OS=Mus musculus GN=Camk2a PE=1 SV=2;>tr|Q80TN1|Q80TN1_MOUSE MKIAA0968 protein (Fragment) OS=Mus musculus GN=Camk2a PE=2 SV=3	Camk2a		+	4.80659	1.56102e-05	1.67061	3.18349	Calcium/calmodulin-dependent protein kinase type II subunit alpha	36	36	4	68.6	68.6	5	54.114	29.1391	29.1857	29.3264	29.4121	28.7048	28.7265	30.7298	30.7262	30.6885	30.6579	30.8714	30.8446	0	P11798;Q80TN1	1315		0
>tr|Q543S2|Q543S2_MOUSE Guanine nucleotide binding protein, alpha o, isoform CRA_b OS=Mus musculus GN=Gnao1 PE=2 SV=1;>sp|P18872|GNAO_MOUSE Guanine nucleotide-binding protein G(o) subunit alpha OS=Mus musculus GN=Gnao1 PE=1 SV=3;>tr|D3Z2M7|D3Z2M7_MOUSE Gua	Gnao1		+	5.05997	8.71023e-06	1.66294	3.16662	Guanine nucleotide-binding protein G(o) subunit alpha	18	16	16	55.9	49.4	49.4	40.084	25.8509	25.7294	25.7103	25.8297	25.0636	25.1568	27.4176	27.4414	27.1253	27.0757	27.3062	26.9521	0	Q543S2;P18872;D3Z2M7	1358		0
>tr|Q6P1Y9|Q6P1Y9_MOUSE Exocyst complex component 1 OS=Mus musculus GN=Exoc1 PE=2 SV=1;>tr|Q5PPR2|Q5PPR2_MOUSE Exocyst complex component 1 OS=Mus musculus GN=Exoc1 PE=2 SV=1;>tr|Q3U1G4|Q3U1G4_MOUSE Putative uncharacterized protein OS=Mus musculus GN=Exoc1	Exoc1		+	2.86837	0.00135402	1.65573	3.15082	Exocyst complex component 1	6	6	6	6.9	6.9	6.9	102.69	15.7544	17.0324	15.2014	16.0338	15.3015	16.4527	18.2969	17.4865	18.4109	17.1942	17.0513	17.2708	0	Q6P1Y9;Q5PPR2;Q3U1G4;Q8R3S6	2351		0
>tr|D3YZV4|D3YZV4_MOUSE Potassium voltage-gated channel subfamily C member 3 OS=Mus musculus GN=Kcnc3 PE=4 SV=1;>tr|D3YUC7|D3YUC7_MOUSE Potassium voltage-gated channel subfamily C member 3 OS=Mus musculus GN=Kcnc3 PE=4 SV=1;>sp|Q63959|KCNC3_MOUSE Potassium	Kcnc3		+	4.08933	8.14082e-05	1.65544	3.15019	Potassium voltage-gated channel subfamily C member 3	4	4	3	6.6	6.6	5.6	77.79	16.7107	17.4153	16.5725	16.7083	16.654	16.4708	18.184	18.2543	19.2212	18.7808	17.9579	18.0661	0	D3YZV4;D3YUC7;Q63959;D3YZV2;E9QKI2	606		0
>sp|P46460|NSF_MOUSE Vesicle-fusing ATPase OS=Mus musculus GN=Nsf PE=1 SV=2	Nsf		+	3.79531	0.000160212	1.65425	3.14758	Vesicle-fusing ATPase	44	44	44	65.6	65.6	65.6	82.613	23.9466	23.9434	25.0462	25.0837	24.807	24.8445	25.8772	25.9341	26.5803	26.5833	26.358	26.2639	0	P46460	1483		0
>sp|P60766|CDC42_MOUSE Cell division control protein 42 homolog OS=Mus musculus GN=Cdc42 PE=1 SV=2;>tr|Q3UL78|Q3UL78_MOUSE Putative uncharacterized protein OS=Mus musculus GN=Cdc42 PE=2 SV=1	Cdc42		+	2.81454	0.00153271	1.6523	3.14333	Cell division control protein 42 homolog	3	2	2	19.9	14.1	14.1	21.258	20.1825	20.0074	19.8737	19.8029	18.2481	20.1091	21.5934	21.7413	20.8956	21.3213	21.1453	21.4407	0	P60766;Q3UL78	1573		0
>tr|A4FUT9|A4FUT9_MOUSE Adam22 protein (Fragment) OS=Mus musculus GN=Adam22 PE=2 SV=1;>tr|D3YUP9|D3YUP9_MOUSE Disintegrin and metalloproteinase domain-containing protein 22 OS=Mus musculus GN=Adam22 PE=4 SV=1;>sp|Q9R1V6|ADA22_MOUSE Disintegrin and metallop	Adam22		+	3.54255	0.000286716	1.6494	3.13704	Disintegrin and metalloproteinase domain-containing protein 22	17	17	17	26	26	26	94.396	20.8717	21.0045	20.9186	21.0034	19.8316	20.1059	22.5238	22.4419	22.2225	22.1848	22.1725	22.0866	0	A4FUT9;D3YUP9;Q9R1V6;D6QSS8	316		0
>tr|Q9CWU3|Q9CWU3_MOUSE Serine/threonine-protein phosphatase 2A 55 kDa regulatory subunit B OS=Mus musculus GN=Ppp2r2a PE=2 SV=1;>tr|Q3TPC5|Q3TPC5_MOUSE Serine/threonine-protein phosphatase 2A 55 kDa regulatory subunit B (Fragment) OS=Mus musculus GN=Ppp2r	Ppp2r2a		+	3.34963	0.00044706	1.64877	3.13567	Serine/threonine-protein phosphatase 2A 55 kDa regulatory subunit B alpha isoform	5	5	5	17.4	17.4	17.4	42.605	18.0059	17.8157	17.7792	17.7185	17.9577	16.425	19.0004	18.9834	19.5173	19.1075	19.3618	19.6243	0	Q9CWU3;Q3TPC5;Q6P1F6;Q3TT94;Q571J7;Q7TPQ7	1923		0
>tr|Q9QYT9|Q9QYT9_MOUSE Major prion protein OS=Mus musculus GN=Prnpb PE=3 SV=1;>tr|Q4FJQ7|Q4FJQ7_MOUSE Major prion protein OS=Mus musculus GN=Prnp PE=2 SV=1;>tr|Q3UBH0|Q3UBH0_MOUSE Major prion protein OS=Mus musculus GN=Prnp PE=2 SV=1;>tr|Q3TZI7|Q3TZI7_MOU	Prnp		+	5.97809	1.05175e-06	1.63626	3.10858	Major prion protein	4	4	4	22.8	22.8	22.8	28.009	21.6531	21.5383	21.2878	21.3076	21.3075	21.0452	22.8161	23.0241	22.6346	22.833	23.3509	23.2982	0	Q9QYT9;Q4FJQ7;Q3UBH0;Q3TZI7;P04925;Q3UG89;Q3UF68	1266		0
>sp|Q06138|CAB39_MOUSE Calcium-binding protein 39 OS=Mus musculus GN=Cab39 PE=1 SV=2;>tr|Q8K312|Q8K312_MOUSE Cab39 protein (Fragment) OS=Mus musculus GN=Cab39 PE=2 SV=1	Cab39		+	2.87876	0.00132203	1.63591	3.10784	Calcium-binding protein 39	4	4	4	11.7	11.7	11.7	39.842	16.9236	17.0854	16.7395	17.9175	17.9904	18.4158	19.2723	19.2609	19.0671	18.7248	19.4033	19.1592	0	Q06138;Q8K312	1774		0
>sp|Q8CBE3|WDR37_MOUSE WD repeat-containing protein 37 OS=Mus musculus GN=Wdr37 PE=2 SV=1;>tr|Q3UK24|Q3UK24_MOUSE Putative uncharacterized protein OS=Mus musculus GN=Wdr37 PE=2 SV=1;>tr|H3BJS1|H3BJS1_MOUSE WD repeat-containing protein 37 (Fragment) OS=Mus	Wdr37		+	9.71204	1.9407e-10	1.63173	3.09885	WD repeat-containing protein 37	11	11	11	31.5	31.5	31.5	55.045	19.495	19.6881	19.6037	19.6851	19.6687	19.8372	21.3076	21.1252	21.3698	21.2771	21.3557	21.3328	0	Q8CBE3;Q3UK24;H3BJS1	2079		0
>sp|Q8R361|RFIP5_MOUSE Rab11 family-interacting protein 5 OS=Mus musculus GN=Rab11fip5 PE=1 SV=2;>tr|Q6ZQ33|Q6ZQ33_MOUSE MKIAA0857 protein (Fragment) OS=Mus musculus GN=Rab11fip5 PE=2 SV=1;>tr|Q3UM85|Q3UM85_MOUSE Putative uncharacterized protein (Fragment)	Rab11fip5		+	2.53324	0.00292926	1.62855	3.09203	Rab11 family-interacting protein 5	9	9	9	22.5	22.5	22.5	69.552	17.5256	17.896	19.3014	18.4148	19.0585	19.5714	19.9568	19.9374	20.8341	20.6562	20	20.1546	0	Q8R361;Q6ZQ33;Q3UM85	2691		0
>tr|Q91XW9|Q91XW9_MOUSE MCG133388, isoform CRA_f OS=Mus musculus GN=Pcdhgc5 PE=2 SV=1;>tr|Q8K4A2|Q8K4A2_MOUSE MCG133388, isoform CRA_i OS=Mus musculus GN=mCG_133388 PE=2 SV=1	Pcdhgc5		+	4.18804	6.48573e-05	1.6276	3.08998		8	8	6	15.5	15.5	12.1	101.89	19.1971	19.028	18.7466	18.9315	18.3752	18.7136	19.9334	19.8036	20.6804	20.8092	20.7897	20.7411	0	Q91XW9;Q8K4A2	2751		0
>sp|P04627|ARAF_MOUSE Serine/threonine-protein kinase A-Raf OS=Mus musculus GN=Araf PE=2 SV=2;>tr|Q3UXR0|Q3UXR0_MOUSE Putative uncharacterized protein OS=Mus musculus GN=Araf PE=2 SV=1;>tr|Q3TQI2|Q3TQI2_MOUSE Putative uncharacterized protein OS=Mus musculu	Araf		+	3.36157	0.000434942	1.61154	3.05578	Serine/threonine-protein kinase A-Raf	8	5	1	15.9	10.1	2.2	67.581	16.3982	16.3999	17.0575	17.7376	16.1963	16.3616	17.6754	18.8061	18.7292	18.4603	18.2481	17.9012	0	P04627;Q3UXR0;Q3TQI2;E9Q0P8;B1AUN8	1264		0
>tr|Q8C446|Q8C446_MOUSE Gamma-aminobutyric acid (GABA-A) receptor, subunit beta 3, isoform CRA_b OS=Mus musculus GN=Gabrb3 PE=2 SV=1;>sp|P63080|GBRB3_MOUSE Gamma-aminobutyric acid receptor subunit beta-3 OS=Mus musculus GN=Gabrb3 PE=2 SV=1	Gabrb3		+	3.65652	0.000220535	1.60938	3.0512	Gamma-aminobutyric acid receptor subunit beta-3	9	9	4	23	23	10.4	54.282	21.1484	21.0767	21.1847	21.201	20.2955	20.2228	22.6398	22.6032	22.3144	22.4149	22.4206	22.3925	0	Q8C446;P63080	1658		0
>tr|Q5NTY0|Q5NTY0_MOUSE DnaJ (Hsp40) homolog, subfamily A, member 1 OS=Mus musculus GN=Dnaja1 PE=2 SV=1;>tr|Q3TK61|Q3TK61_MOUSE Putative uncharacterized protein OS=Mus musculus GN=Dnaja1 PE=2 SV=1;>sp|P63037|DNJA1_MOUSE DnaJ homolog subfamily A member 1 OS	Dnaja1		+	5.87742	1.3261e-06	1.60686	3.04587	DnaJ homolog subfamily A member 1	10	10	10	38.3	38.3	38.3	44.868	22.2017	22.0801	22.5656	22.372	21.8695	21.8208	23.4313	23.5915	23.7652	23.7835	24.0367	23.9427	0	Q5NTY0;Q3TK61;P63037;B1AXY1;B1AXY0;B1AXX9	1653		0
>sp|Q8R570|SNP47_MOUSE Synaptosomal-associated protein 47 OS=Mus musculus GN=Snap47 PE=1 SV=1;>tr|B2FDF6|B2FDF6_MOUSE Synaptosomal-associated protein 47 OS=Mus musculus GN=Snap47 PE=4 SV=1;>tr|I7HFU4|I7HFU4_MOUSE Synaptosomal-associated protein 47 (Fragmen	Snap47		+	5.6506	2.23566e-06	1.60634	3.04478	Synaptosomal-associated protein 47	22	22	22	71.9	71.9	71.9	46.524	22.0815	22.1589	22.8049	22.544	22.7016	22.5988	23.8688	23.9196	24.0129	24.1361	24.329	24.2612	0	Q8R570;B2FDF6;I7HFU4	2701		0
>sp|P63141|KCNA2_MOUSE Potassium voltage-gated channel subfamily A member 2 OS=Mus musculus GN=Kcna2 PE=1 SV=1;>tr|Q3TZ64|Q3TZ64_MOUSE Putative uncharacterized protein (Fragment) OS=Mus musculus GN=Kcna1 PE=2 SV=1;>tr|Q8CA58|Q8CA58_MOUSE Putative uncharact	Kcna2;Kcna1;Kcna3		+	3.27312	0.000533188	1.60147	3.03452	Potassium voltage-gated channel subfamily A member 2;Potassium voltage-gated channel subfamily A member 1;Potassium voltage-gated channel subfamily A member 3	4	4	4	10.8	10.8	10.8	56.7	18.2812	18.2418	17.2936	17.1821	17.6716	18.0873	20.0142	20.072	18.7319	18.7461	19.6153	19.1871	0	P63141;Q3TZ64;Q8CA58;Q2KHP0;P16388;P16390	1665		0
>sp|Q9CYT6|CAP2_MOUSE Adenylyl cyclase-associated protein 2 OS=Mus musculus GN=Cap2 PE=1 SV=1;>tr|D3YTR7|D3YTR7_MOUSE Adenylyl cyclase-associated protein OS=Mus musculus GN=Cap2 PE=1 SV=1;>tr|Q8BKZ3|Q8BKZ3_MOUSE Adenylyl cyclase-associated protein OS=Mus m	Cap2		+	2.83646	0.00145726	1.59136	3.01333	Adenylyl cyclase-associated protein 2;Adenylyl cyclase-associated protein	7	7	7	18.1	18.1	18.1	52.861	18.1736	17.925	18.0804	18.6298	17.4357	17.6484	20.3149	20.4046	19.4897	19.4025	19.3555	18.4737	0	Q9CYT6;D3YTR7;Q8BKZ3	2868		0
>sp|P61164|ACTZ_MOUSE Alpha-centractin OS=Mus musculus GN=Actr1a PE=2 SV=1	Actr1a		+	6.957	1.10407e-07	1.58544	3.00099	Alpha-centractin	11	11	5	45.5	45.5	25	42.613	20.8476	21.0107	21.1706	21.2921	21.3893	21.192	22.6018	23.0215	22.6022	22.4764	22.9414	22.7718	0	P61164	1581		0
>sp|Q64332|SYN2_MOUSE Synapsin-2 OS=Mus musculus GN=Syn2 PE=1 SV=2;>tr|Q8CE19|Q8CE19_MOUSE Putative uncharacterized protein OS=Mus musculus GN=Syn2 PE=2 SV=1	Syn2		+	4.99872	1.00295e-05	1.57994	2.98958	Synapsin-2	25	22	21	60.4	56.1	54.8	63.372	24.3484	24.3593	24.1705	24.3105	23.6082	23.6267	25.9279	26.005	25.5467	25.4432	25.4593	25.5211	0	Q64332;Q8CE19	2307		0
>tr|Q3TQ70|Q3TQ70_MOUSE Beta1 subnuit of GTP-binding protein OS=Mus musculus GN=Gnb1 PE=2 SV=1;>sp|P62874|GBB1_MOUSE Guanine nucleotide-binding protein G(I)/G(S)/G(T) subunit beta-1 OS=Mus musculus GN=Gnb1 PE=1 SV=3;>tr|Q3U1B1|Q3U1B1_MOUSE Putative unchara	Gnb1		+	3.68748	0.00020536	1.57855	2.98669	Guanine nucleotide-binding protein G(I)/G(S)/G(T) subunit beta-1	14	14	9	64.4	64.4	39.1	37.377	26.0773	26.0992	25.9293	25.9987	25.1364	25.159	27.4375	27.4256	27.1321	27.141	27.3917	27.3433	0	Q3TQ70;P62874;Q3U1B1;H3BKR2;H3BLF7	1639		0
>sp|Q9Z1G3|VATC1_MOUSE V-type proton ATPase subunit C 1 OS=Mus musculus GN=Atp6v1c1 PE=1 SV=4;>tr|Q9D9Z4|Q9D9Z4_MOUSE Putative uncharacterized protein OS=Mus musculus GN=Atp6v1c1 PE=2 SV=1;>tr|Q3TG21|Q3TG21_MOUSE Putative uncharacterized protein OS=Mus mus	Atp6v1c1		+	7.42765	3.73552e-08	1.57679	2.98306	V-type proton ATPase subunit C 1	13	13	13	40.3	40.3	40.3	43.887	21.5352	21.4803	21.2995	21.1598	21.1732	21.0755	22.8062	22.9058	22.702	22.6527	23.131	22.9865	0	Q9Z1G3;Q9D9Z4;Q3TG21	1875		0
>sp|Q9QZX7|SRR_MOUSE Serine racemase OS=Mus musculus GN=Srr PE=1 SV=1;>tr|Z4YMF3|Z4YMF3_MOUSE Serine racemase (Fragment) OS=Mus musculus GN=Srr PE=4 SV=1	Srr		+	2.72582	0.00188009	1.57563	2.98065	Serine racemase	6	6	6	34.8	34.8	34.8	36.358	19.056	18.6199	20.0446	20.3303	19.1597	19.1531	20.5561	20.2322	20.5496	20.9775	21.6536	21.8482	0	Q9QZX7;Z4YMF3	3030		0
>tr|A2AMQ5|A2AMQ5_MOUSE Phosphatidate cytidylyltransferase OS=Mus musculus GN=Cds2 PE=1 SV=1;>sp|Q99L43|CDS2_MOUSE Phosphatidate cytidylyltransferase 2 OS=Mus musculus GN=Cds2 PE=1 SV=1;>tr|Q6PBC0|Q6PBC0_MOUSE Cds2 protein OS=Mus musculus GN=Cds2 PE=2 SV=1	Cds2		+	3.46403	0.000343534	1.57016	2.96938	Phosphatidate cytidylyltransferase 2;Phosphatidate cytidylyltransferase	2	2	2	6.8	6.8	6.8	49.293	18.6483	18.1933	17.683	18.9831	18.0904	18.5364	20.4302	20.3616	20.1716	19.3774	20.1017	19.113	0	A2AMQ5;Q99L43;Q6PBC0;F6S4G2;Q8BX08	239		0
>sp|G5E829|AT2B1_MOUSE Plasma membrane calcium-transporting ATPase 1 OS=Mus musculus GN=Atp2b1 PE=1 SV=1;>tr|Q8K314|Q8K314_MOUSE Atp2b1 protein (Fragment) OS=Mus musculus GN=Atp2b1 PE=2 SV=1	Atp2b1		+	2.7153	0.00192621	1.56888	2.96675		28	17	13	28	18.5	14.4	134.75	21.6251	21.4817	21.5856	21.4661	20.26	20.0127	23.0276	23.1151	22.5922	22.1767	22.5963	22.3368	0	G5E829;Q8K314	1070		0
>sp|Q3UN16|GP162_MOUSE Probable G-protein coupled receptor 162 OS=Mus musculus GN=Gpr162 PE=2 SV=2	Gpr162		+	4.58626	2.59265e-05	1.56827	2.96548	Probable G-protein coupled receptor 162	2	2	2	4.8	4.8	4.8	64.147	15.7407	15.7775	15.7446	16.2296	15.2623	15.5461	17.8422	16.6897	17.4501	17.0346	17.4728	17.221	0	Q3UN16	2090		0.00079936
>sp|Q8K212|PACS1_MOUSE Phosphofurin acidic cluster sorting protein 1 OS=Mus musculus GN=Pacs1 PE=2 SV=2;>tr|Q3TAB8|Q3TAB8_MOUSE Putative uncharacterized protein OS=Mus musculus GN=Pacs1 PE=2 SV=1;>tr|Q3TP27|Q3TP27_MOUSE Putative uncharacterized protein (Fr	Pacs1		+	4.47562	3.34487e-05	1.56824	2.96542	Phosphofurin acidic cluster sorting protein 1	15	15	15	18.8	18.8	18.8	104.83	19.7975	19.9141	20.093	20.342	19.4748	19.2385	21.6987	21.3988	21.3961	21.1357	21.7977	20.8424	0	Q8K212;Q3TAB8;Q3TP27	2657		0
>sp|F6SEU4|SYGP1_MOUSE Ras/Rap GTPase-activating protein SynGAP OS=Mus musculus GN=Syngap1 PE=1 SV=2;>tr|J3QQ18|J3QQ18_MOUSE Ras/Rap GTPase-activating protein SynGAP OS=Mus musculus GN=Syngap1 PE=1 SV=1;>tr|A0A0A6YVS6|A0A0A6YVS6_MOUSE Ras/Rap GTPase-activa	Syngap1		+	6.11914	7.6009e-07	1.5657	2.96022	Ras/Rap GTPase-activating protein SynGAP	68	68	63	61.6	61.6	60.1	148.24	25.2708	25.328	25.0045	25.02	24.7684	24.862	26.3447	26.3515	26.5382	26.5572	26.9449	26.9113	0	F6SEU4;J3QQ18;A0A0A6YVS6	950		0
>sp|Q9R1P1|PSB3_MOUSE Proteasome subunit beta type-3 OS=Mus musculus GN=Psmb3 PE=1 SV=1;>tr|Q545G0|Q545G0_MOUSE Proteasome subunit beta type OS=Mus musculus GN=Psmb3 PE=2 SV=1;>tr|D3YUM8|D3YUM8_MOUSE Proteasome subunit beta type OS=Mus musculus GN=Gm4950 P	Psmb3;Gm4950		+	3.49845	0.000317359	1.56373	2.95617	Proteasome subunit beta type-3;Proteasome subunit beta type	2	2	2	16.6	16.6	16.6	22.965	17.774	17.2931	16.9703	17.5681	17.6274	16.4379	19.1921	19.1788	18.9199	18.0418	18.4057	19.3147	0	Q9R1P1;Q545G0;D3YUM8	2188		0.00079208
>sp|Q9WTX5|SKP1_MOUSE S-phase kinase-associated protein 1 OS=Mus musculus GN=Skp1 PE=1 SV=3;>tr|Q5SUR3|Q5SUR3_MOUSE MCG3634, isoform CRA_b OS=Mus musculus GN=Skp1a PE=2 SV=1;>tr|Q3TL58|Q3TL58_MOUSE Putative uncharacterized protein OS=Mus musculus GN=Skp1a	Skp1;Skp1a		+	4.26196	5.47068e-05	1.56154	2.95169	S-phase kinase-associated protein 1	5	5	5	35	35	35	18.672	20.1676	20.96	20.4497	21.0873	21.2552	20.6017	22.2289	22.4103	22.3599	21.9955	22.6398	22.2564	0	Q9WTX5;Q5SUR3;Q3TL58	1912		0
>sp|P62141|PP1B_MOUSE Serine/threonine-protein phosphatase PP1-beta catalytic subunit OS=Mus musculus GN=Ppp1cb PE=1 SV=3	Ppp1cb		+	3.4651	0.000342686	1.56107	2.95072	Serine/threonine-protein phosphatase PP1-beta catalytic subunit	19	7	7	61.5	26.9	26.9	37.186	21.1038	22.0064	21.8169	20.6923	22.0231	21.7428	23.018	22.8622	22.901	23.0701	23.4529	23.4474	0	P62141	1602		0
>sp|O08749|DLDH_MOUSE Dihydrolipoyl dehydrogenase, mitochondrial OS=Mus musculus GN=Dld PE=1 SV=2;>tr|Q3TIE8|Q3TIE8_MOUSE Dihydrolipoyl dehydrogenase OS=Mus musculus GN=Dld PE=2 SV=1	Dld		+	3.15316	0.000702805	1.54585	2.91976	Dihydrolipoyl dehydrogenase, mitochondrial	11	11	11	26.9	26.9	26.9	54.272	22.1257	22.2399	22.2514	22.1829	20.8649	21.1958	23.774	23.9773	23.0529	22.8914	23.294	23.1459	0	O08749;Q3TIE8	1139		0
>sp|Q9Z2Q6|SEPT5_MOUSE Septin-5 OS=Mus musculus GN=Sept5 PE=1 SV=2;>tr|B7ZNM7|B7ZNM7_MOUSE Sept5 protein OS=Mus musculus GN=Sept5 PE=2 SV=1;>tr|Q52KH2|Q52KH2_MOUSE Sept5 protein (Fragment) OS=Mus musculus GN=Sept5 PE=2 SV=1	2015-09-05		+	3.64361	0.000227193	1.53984	2.90763	Septin-5	11	11	10	36.9	36.9	34.4	42.747	22.8602	22.7957	22.6727	22.6648	21.9509	21.7417	24.2542	24.1519	23.8256	23.9028	23.9846	23.8059	0	Q9Z2Q6;B7ZNM7;Q52KH2	3073		0
>tr|E9Q6Y8|E9Q6Y8_MOUSE Ubiquitin carboxyl-terminal hydrolase OS=Mus musculus GN=Usp31 PE=3 SV=1	Usp31		+	4.13131	7.39072e-05	1.53957	2.90707	Ubiquitin carboxyl-terminal hydrolase	14	14	14	15.7	15.7	15.7	146.32	19.1066	18.9012	18.4179	18.4625	18.2209	18.1035	19.8811	19.6496	20.7455	20.1649	20.353	19.6559	0	E9Q6Y8	869		0
>tr|Q3UEW2|Q3UEW2_MOUSE Putative uncharacterized protein OS=Mus musculus GN=Dmtn PE=2 SV=1;>sp|Q9WV69|DEMA_MOUSE Dematin OS=Mus musculus GN=Dmtn PE=1 SV=1	Dmtn		+	4.59444	2.54425e-05	1.53668	2.90125	Dematin	7	7	7	23.4	23.4	23.4	43.069	19.6405	19.6449	19.4574	19.6243	20.0911	20.2083	20.8532	20.9726	21.1174	21.4437	21.7529	21.7468	0	Q3UEW2;Q9WV69	2037		0
>tr|D3YYK8|D3YYK8_MOUSE Microtubule-associated protein RP/EB family member 2 (Fragment) OS=Mus musculus GN=Mapre2 PE=1 SV=1;>tr|E9Q6X0|E9Q6X0_MOUSE Microtubule-associated protein RP/EB family member 2 OS=Mus musculus GN=Mapre2 PE=1 SV=1;>sp|Q8R001|MARE2_MO	Mapre2		+	2.95308	0.00111408	1.52605	2.87996	Microtubule-associated protein RP/EB family member 2	11	10	10	62.7	58.8	58.8	29.425	20.1932	20.0668	20.8571	21.4028	21.5686	20.5417	22.2251	22.0148	22.1965	22.6827	22.2993	22.3682	0	D3YYK8;E9Q6X0;Q8R001;Q3TG90	646		0
>sp|B0V2N1|PTPRS_MOUSE Receptor-type tyrosine-protein phosphatase S OS=Mus musculus GN=Ptprs PE=1 SV=1;>tr|Q3TP78|Q3TP78_MOUSE Putative uncharacterized protein (Fragment) OS=Mus musculus GN=Ptprs PE=2 SV=1;>tr|Q3UNN3|Q3UNN3_MOUSE Putative uncharacterized p	Ptprs		+	3.06327	0.000864424	1.51979	2.86749	Receptor-type tyrosine-protein phosphatase S	4	4	4	2.5	2.5	2.5	211.9	15.7688	16.0036	15.5433	14.9216	15.2623	15.5461	17.7111	16.9498	17.4987	17.1073	15.9069	16.9907	0	B0V2N1;Q3TP78;Q3UNN3	343		0
>tr|Q3TYV5|Q3TYV5_MOUSE Cyclic nucleotide phosphodiesterase 1, isoform CRA_b OS=Mus musculus GN=Cnp PE=2 SV=1;>sp|P16330|CN37_MOUSE 2,3-cyclic-nucleotide 3-phosphodiesterase OS=Mus musculus GN=Cnp PE=1 SV=3;>tr|Q3TYL9|Q3TYL9_MOUSE Putative uncharacteriz	Cnp		+	3.19897	0.000632455	1.5175	2.86294	2,3-cyclic-nucleotide 3-phosphodiesterase	23	23	23	56.9	56.9	56.9	47.123	25.4046	25.4201	25.1627	25.1585	24.1999	24.2544	26.5028	26.4905	26.2218	26.1799	26.6715	26.6388	0	Q3TYV5;P16330;Q3TYL9	1342		0
>sp|P08752|GNAI2_MOUSE Guanine nucleotide-binding protein G(i) subunit alpha-2 OS=Mus musculus GN=Gnai2 PE=1 SV=5;>tr|A0A0A6YWA9|A0A0A6YWA9_MOUSE Guanine nucleotide-binding protein G(i) subunit alpha-2 (Fragment) OS=Mus musculus GN=Gnai2 PE=4 SV=1	Gnai2		+	8.02761	9.38394e-09	1.5164	2.86076	Guanine nucleotide-binding protein G(i) subunit alpha-2	19	19	11	63.7	63.7	40.6	40.489	24.7117	25.0773	24.8507	25.0035	24.8544	25.1124	26.5403	26.2483	26.3221	26.3982	26.6129	26.5867	0	P08752;A0A0A6YWA9	1294		0
>sp|P61922|GABT_MOUSE 4-aminobutyrate aminotransferase, mitochondrial OS=Mus musculus GN=Abat PE=1 SV=1;>tr|Q3V1S0|Q3V1S0_MOUSE Putative uncharacterized protein OS=Mus musculus GN=Abat PE=2 SV=1	Abat		+	2.97596	0.00105692	1.51375	2.85551	4-aminobutyrate aminotransferase, mitochondrial	16	16	16	49	49	49	56.451	21.3104	21.0831	21.2044	21.006	20.2708	19.9964	22.9102	23.0823	22.0372	21.4342	22.1572	22.3325	0	P61922;Q3V1S0	1596		0
>sp|Q9CPP6|NDUA5_MOUSE NADH dehydrogenase [ubiquinone] 1 alpha subcomplex subunit 5 OS=Mus musculus GN=Ndufa5 PE=1 SV=3	Ndufa5		+	3.05963	0.000871712	1.51364	2.85529	NADH dehydrogenase [ubiquinone] 1 alpha subcomplex subunit 5	3	3	3	37.1	37.1	37.1	13.36	22.2759	21.025	21.7735	22.058	21.2259	21.0214	23.1288	23.2612	23.0183	23.0434	23.0439	22.9658	0	Q9CPP6	2823		0
>sp|Q7TSJ2|MAP6_MOUSE Microtubule-associated protein 6 OS=Mus musculus GN=Map6 PE=1 SV=2;>tr|D3Z6W1|D3Z6W1_MOUSE Microtubule-associated protein 6 OS=Mus musculus GN=Map6 PE=1 SV=1	Map6		+	4.64174	2.28173e-05	1.51195	2.85196	Microtubule-associated protein 6	46	46	46	63.7	63.7	63.7	96.449	23.7491	23.7528	23.5346	23.6293	23.0844	23.1386	24.9433	24.9884	25.149	25.0474	24.9458	24.8867	0	Q7TSJ2;D3Z6W1	2437		0
>sp|Q9D7X3|DUS3_MOUSE Dual specificity protein phosphatase 3 OS=Mus musculus GN=Dusp3 PE=1 SV=1;>tr|B1AQF4|B1AQF4_MOUSE Dual-specificity protein phosphatase 3 OS=Mus musculus GN=Dusp3 PE=4 SV=1;>tr|Q3V2Y9|Q3V2Y9_MOUSE Dual-specificity protein phosphatase 3	Dusp3		+	2.76357	0.00172357	1.51123	2.85052	Dual specificity protein phosphatase 3	6	6	6	47	47	47	20.472	20.5867	20.6298	21.076	21.2011	22.0867	22.0361	22.7811	22.6804	22.9031	23.1321	22.6621	22.5249	0	Q9D7X3;B1AQF4;Q3V2Y9;H3BKL8;H3BKD1	344		0
>tr|A2AWI7|A2AWI7_MOUSE Endophilin-B2 OS=Mus musculus GN=Sh3glb2 PE=4 SV=1;>tr|A2AWI9|A2AWI9_MOUSE Endophilin-B2 OS=Mus musculus GN=Sh3glb2 PE=4 SV=1;>sp|Q8R3V5|SHLB2_MOUSE Endophilin-B2 OS=Mus musculus GN=Sh3glb2 PE=2 SV=2;>tr|B0LDS3|B0LDS3_MOUSE Stimulat	Sh3glb2		+	2.48789	0.00325168	1.5108	2.84968	Endophilin-B2	10	10	10	34.4	34.4	34.4	44.907	20.5052	20.2783	20.1687	19.3812	20.0735	20.8365	22.3722	22.6719	20.5068	21.8215	21.3473	21.5888	0	A2AWI7;A2AWI9;Q8R3V5;B0LDS3	274		0
>sp|Q9CQC9|SAR1B_MOUSE GTP-binding protein SAR1b OS=Mus musculus GN=Sar1b PE=1 SV=1;>tr|Q3U281|Q3U281_MOUSE Putative uncharacterized protein OS=Mus musculus GN=Sar1b PE=2 SV=1;>tr|Q0VGU0|Q0VGU0_MOUSE SAR1 gene homolog B (S. cerevisiae) OS=Mus musculus GN=S	Sar1b;Sar1a		+	4.94275	1.14092e-05	1.50633	2.84087	GTP-binding protein SAR1b;GTP-binding protein SAR1a	2	2	2	11.1	11.1	11.1	22.382	19.0971	18.1932	18.4001	18.5843	18.7425	18.836	20.5354	20.0854	20.5838	19.8698	19.8823	19.9346	0	Q9CQC9;Q3U281;Q0VGU0;Q99JZ4;Q3TXJ4;P36536	1796		0.00076365
>sp|Q5XJV6|LMTK3_MOUSE Serine/threonine-protein kinase LMTK3 OS=Mus musculus GN=Lmtk3 PE=1 SV=1;>tr|E9QNZ5|E9QNZ5_MOUSE Serine/threonine-protein kinase LMTK3 OS=Mus musculus GN=Lmtk3 PE=1 SV=1;>tr|D3Z7K7|D3Z7K7_MOUSE Serine/threonine-protein kinase LMTK3 (	Lmtk3		+	2.63452	0.00231996	1.50094	2.83027	Serine/threonine-protein kinase LMTK3	6	6	6	5.4	5.4	5.4	150.89	18.469	16.8593	18.2953	16.7523	17.4375	17.2366	18.5361	18.6422	19.3324	19.4543	18.9713	19.1195	0	Q5XJV6;E9QNZ5;D3Z7K7	927		0
>sp|Q80TZ3|AUXI_MOUSE Putative tyrosine-protein phosphatase auxilin OS=Mus musculus GN=Dnajc6 PE=2 SV=2;>tr|B1B0B8|B1B0B8_MOUSE Putative tyrosine-protein phosphatase auxilin (Fragment) OS=Mus musculus GN=Dnajc6 PE=4 SV=1	Dnajc6		+	3.37794	0.00041885	1.49998	2.82838	Putative tyrosine-protein phosphatase auxilin	11	11	11	16.8	16.8	16.8	102.3	19.134	18.85	19.4781	19.5929	18.3304	18.3603	20.9968	20.9853	20.4816	20.0669	20.1147	20.1002	0	Q80TZ3;B1B0B8	2452		0
>tr|Q3UBA6|Q3UBA6_MOUSE Putative uncharacterized protein OS=Mus musculus GN=Hspa8 PE=2 SV=1;>tr|Q3TQ13|Q3TQ13_MOUSE Putative uncharacterized protein OS=Mus musculus GN=Hspa8 PE=2 SV=1;>tr|Q3TH56|Q3TH56_MOUSE Putative uncharacterized protein OS=Mus musculus	Hspa8		+	12.4574	3.48798e-13	1.49762	2.82377	Heat shock cognate 71 kDa protein	32	32	23	55.4	55.4	39.6	70.898	26.5153	26.5379	26.6277	26.6191	26.5307	26.5962	28.0624	28.0845	28.126	28.1249	28.0283	27.9864	0	Q3UBA6;Q3TQ13;Q3TH56;Q3TEK2;P63017;Q504P4;Q3U9L2;Q3ULM1;Q3TF16;Q3TRH3;Q3TZJ3;Q3UDS0;Q3TB63;Q3KQJ4;Q3TH04	1651		0
>sp|Q9Z0P4|PALM_MOUSE Paralemmin-1 OS=Mus musculus GN=Palm PE=1 SV=1;>tr|Q542N8|Q542N8_MOUSE Paralemmin, isoform CRA_b OS=Mus musculus GN=Palm PE=2 SV=1;>tr|Q3TRX4|Q3TRX4_MOUSE Putative uncharacterized protein OS=Mus musculus GN=Palm PE=2 SV=1;>tr|Q6ZQE7|Q	Palm		+	5.80553	1.56484e-06	1.49025	2.80938	Paralemmin-1	9	9	9	32.6	32.6	32.6	41.614	20.2966	20.08	20.3435	20.263	20.5058	20.6951	21.8951	21.7555	21.7946	21.7843	21.9315	21.9647	0	Q9Z0P4;Q542N8;Q3TRX4;Q6ZQE7;Q8CB16;Q91WF5;Q3UZP7	3060		0
>sp|Q6ZPE2|MTMR5_MOUSE Myotubularin-related protein 5 OS=Mus musculus GN=Sbf1 PE=1 SV=2	Sbf1		+	4.56297	2.73549e-05	1.48518	2.79953	Myotubularin-related protein 5	34	34	34	24.3	24.3	24.3	208.69	18.648	18.8067	18.4057	18.7519	18.9641	19.0787	19.814	19.9918	20.7226	20.7065	20.2205	20.1107	0	Q6ZPE2	2392		0
>sp|Q9D880|TIM50_MOUSE Mitochondrial import inner membrane translocase subunit TIM50 OS=Mus musculus GN=Timm50 PE=1 SV=1	Timm50		+	4.74513	1.79834e-05	1.4828	2.79492	Mitochondrial import inner membrane translocase subunit TIM50	7	7	7	25.2	25.2	25.2	39.776	19.2094	19.309	19.2489	19.1387	19.7443	19.5606	20.2942	20.7353	20.7051	20.917	21.1681	21.2879	0	Q9D880	2914		0
>sp|P17156|HSP72_MOUSE Heat shock-related 70 kDa protein 2 OS=Mus musculus GN=Hspa2 PE=1 SV=2;>tr|B7U582|B7U582_MOUSE Heat shock protein 70-2 OS=Mus musculus PE=3 SV=1	Hspa2		+	2.42548	0.00375421	1.48187	2.79311	Heat shock-related 70 kDa protein 2	19	11	11	34.6	22.3	22.3	69.641	19.2025	18.8062	20.4301	20.4863	19.39	20.2639	21.2048	21.3908	21.2129	21.254	21.1282	21.2795	0	P17156;B7U582	488		0
>tr|B7ZNV9|B7ZNV9_MOUSE 6330439K17Rik protein OS=Mus musculus GN=Dzank1 PE=2 SV=1;>sp|Q8C008|DZAN1_MOUSE Double zinc ribbon and ankyrin repeat-containing protein 1 OS=Mus musculus GN=Dzank1 PE=1 SV=2;>tr|E9Q4Z6|E9Q4Z6_MOUSE Double zinc ribbon and ankyrin r	Dzank1		+	3.07745	0.000836653	1.47261	2.77523	Double zinc ribbon and ankyrin repeat-containing protein 1	18	18	18	31.2	31.2	31.2	80.369	19.7054	19.9854	20.8488	20.9636	19.7937	20.1561	21.3863	22.0446	22.4592	21.7971	20.8715	21.7299	0	B7ZNV9;Q8C008;E9Q4Z6;B2RUH8	444		0
>sp|P70392|RGRF2_MOUSE Ras-specific guanine nucleotide-releasing factor 2 OS=Mus musculus GN=Rasgrf2 PE=1 SV=2;>tr|D3Z6K8|D3Z6K8_MOUSE Ras-specific guanine nucleotide-releasing factor 2 OS=Mus musculus GN=Rasgrf2 PE=4 SV=2;>tr|F7B9R2|F7B9R2_MOUSE Ras-speci	Rasgrf2		+	3.68787	0.000205176	1.46304	2.75688	Ras-specific guanine nucleotide-releasing factor 2	21	21	20	22.6	22.6	21.9	135.67	19.2748	19.2336	20.1862	20.2926	19.8398	19.948	21.1551	21.0532	21.3853	21.5253	21.3143	21.1199	0	P70392;D3Z6K8;F7B9R2	1698		0
>tr|Q8C7W8|Q8C7W8_MOUSE Amino acid transporter OS=Mus musculus GN=Slc1a3 PE=2 SV=1;>tr|Q8C3T7|Q8C3T7_MOUSE Amino acid transporter OS=Mus musculus GN=Slc1a3 PE=2 SV=1;>tr|Q543U3|Q543U3_MOUSE Amino acid transporter OS=Mus musculus GN=Slc1a3 PE=2 SV=1;>sp|P56	Slc1a3		+	5.86161	1.37527e-06	1.46056	2.75215	Excitatory amino acid transporter 1	8	8	8	20.3	20.3	20.3	59.592	22.987	22.8578	22.5846	22.239	22.7472	22.5845	24.3066	24.3664	23.9257	23.9092	24.133	24.1226	0	Q8C7W8;Q8C3T7;Q543U3;P56564	1556		0
>tr|Q3UGN9|Q3UGN9_MOUSE Signal transducing adapter molecule 1 OS=Mus musculus GN=Stam PE=2 SV=1;>tr|Q3TQ49|Q3TQ49_MOUSE Signal transducing adaptor molecule (SH3 domain and ITAM motif) 1, isoform CRA_b OS=Mus musculus GN=Stam PE=2 SV=1;>sp|P70297|STAM1_MOUS	Stam		+	4.2384	5.7756e-05	1.45765	2.74661	Signal transducing adapter molecule 1	2	2	2	5.6	5.6	5.6	51.144	15.7688	15.689	15.6812	15.5012	16.4619	16.339	17.3914	16.98	17.4207	17.3491	17.6136	17.432	0	Q3UGN9;Q3TQ49;P70297;Q3UMC8;A0A0A6YVP6;A2ARJ0	1695		0.00041339
>sp|Q9R112|SQRD_MOUSE Sulfide:quinone oxidoreductase, mitochondrial OS=Mus musculus GN=Sqrdl PE=1 SV=3;>tr|Q3UDS4|Q3UDS4_MOUSE Putative uncharacterized protein OS=Mus musculus GN=Sqrdl PE=2 SV=1;>tr|F6ZKZ3|F6ZKZ3_MOUSE Sulfide:quinone oxidoreductase, mitoc	Sqrdl		+	2.4384	0.00364417	1.45754	2.74641	Sulfide:quinone oxidoreductase, mitochondrial	10	10	10	28	28	28	50.282	19.3213	18.395	18.5065	18.9035	19.909	20.2219	20.0485	19.9942	21.3346	21.0103	20.7183	20.8966	0	Q9R112;Q3UDS4;F6ZKZ3	2031		0
>sp|Q9D2G2|ODO2_MOUSE Dihydrolipoyllysine-residue succinyltransferase component of 2-oxoglutarate dehydrogenase complex, mitochondrial OS=Mus musculus GN=Dlst PE=1 SV=1	Dlst		+	5.7152	1.92665e-06	1.45746	2.74624	Dihydrolipoyllysine-residue succinyltransferase component of 2-oxoglutarate dehydrogenase complex, mitochondrial	9	9	9	27.5	27.5	27.5	48.994	22.4584	22.419	22.1725	22.1832	22.0251	22.0931	23.9397	23.8926	23.3965	23.3058	23.8061	23.7553	0	Q9D2G2	2895		0
>sp|Q9D0M5|DYL2_MOUSE Dynein light chain 2, cytoplasmic OS=Mus musculus GN=Dynll2 PE=1 SV=1;>tr|D6RIN4|D6RIN4_MOUSE Dynein light chain 2, cytoplasmic OS=Mus musculus GN=Dynll2 PE=4 SV=1	Dynll2		+	4.86253	1.37236e-05	1.44574	2.72403	Dynein light chain 2, cytoplasmic	6	6	3	64	64	38.2	10.35	26.4403	26.5936	26.6487	26.6652	26.1528	26.0724	27.7891	27.7966	27.8686	27.9112	28.0007	27.8812	0	Q9D0M5;D6RIN4	2882		0
>tr|Q6NZM3|Q6NZM3_MOUSE Dctn1 protein OS=Mus musculus GN=Dctn1 PE=2 SV=1;>tr|E9Q3M3|E9Q3M3_MOUSE Dynactin subunit 1 OS=Mus musculus GN=Dctn1 PE=4 SV=1;>sp|O08788|DCTN1_MOUSE Dynactin subunit 1 OS=Mus musculus GN=Dctn1 PE=1 SV=3;>tr|D3YX34|D3YX34_MOUSE Dyna	Dctn1		+	2.41932	0.00380785	1.43875	2.71086	Dynactin subunit 1	18	18	18	21.3	21.3	21.3	139.78	20.4507	20.4023	20.3065	20.3488	19.9579	20.2215	21.9784	21.9778	20.2679	21.8224	22.1477	22.1259	0	Q6NZM3;E9Q3M3;O08788;D3YX34;Q3TB96;Q3T9V8;E9Q586	838		0
>sp|P97427|DPYL1_MOUSE Dihydropyrimidinase-related protein 1 OS=Mus musculus GN=Crmp1 PE=1 SV=1;>tr|Q3TXY0|Q3TXY0_MOUSE Putative uncharacterized protein (Fragment) OS=Mus musculus GN=Crmp1 PE=2 SV=1;>tr|Q6P1J1|Q6P1J1_MOUSE Crmp1 protein OS=Mus musculus GN=	Crmp1		+	2.81977	0.00151437	1.4377	2.70888	Dihydropyrimidinase-related protein 1	20	18	16	51.6	46.5	42.5	62.167	22.2063	22.2308	21.9632	22.2505	20.9784	20.8917	23.3669	23.3884	22.8141	22.7293	23.4306	23.4176	0	P97427;Q3TXY0;Q6P1J1;Q3TY94	1726		0
>sp|P63330|PP2AA_MOUSE Serine/threonine-protein phosphatase 2A catalytic subunit alpha isoform OS=Mus musculus GN=Ppp2ca PE=1 SV=1;>tr|Q8BN07|Q8BN07_MOUSE Serine/threonine-protein phosphatase (Fragment) OS=Mus musculus GN=Ppp2cb PE=2 SV=1;>sp|P62715|PP2AB_	Ppp2ca;Ppp2cb		+	6.47305	3.36472e-07	1.43195	2.6981	Serine/threonine-protein phosphatase 2A catalytic subunit alpha isoform;Serine/threonine-protein phosphatase;Serine/threonine-protein phosphatase 2A catalytic subunit beta isoform	11	11	11	51.1	51.1	51.1	35.608	21.7806	21.757	21.6002	21.7236	21.7499	21.6557	23.1766	23.3958	22.9617	22.9776	23.2346	23.1124	0	P63330;Q8BN07;P62715;Q8VED4	1676		0
>sp|Q80TJ1|CAPS1_MOUSE Calcium-dependent secretion activator 1 OS=Mus musculus GN=Cadps PE=1 SV=3;>tr|K4DI76|K4DI76_MOUSE Calcium-dependent secretion activator 1 OS=Mus musculus GN=Cadps PE=4 SV=1;>tr|J3QJW3|J3QJW3_MOUSE Calcium-dependent secretion activat	Cadps		+	3.9434	0.00011392	1.42809	2.69091	Calcium-dependent secretion activator 1	31	31	31	31.1	31.1	31.1	153.11	20.0798	20.3686	20.6249	20.6573	19.8651	19.6905	22.0108	22.1934	21.738	21.4729	21.2195	21.2202	0	Q80TJ1;K4DI76;J3QJW3	2447		0
>sp|Q9WUA3|PFKAP_MOUSE ATP-dependent 6-phosphofructokinase, platelet type OS=Mus musculus GN=Pfkp PE=1 SV=1;>tr|Q8C605|Q8C605_MOUSE 6-phosphofructokinase OS=Mus musculus GN=Pfkp PE=2 SV=1	Pfkp		+	4.02597	9.41963e-05	1.42699	2.68884	6-phosphofructokinase type C;6-phosphofructokinase	23	22	21	40.1	38.9	36.5	85.454	21.5748	21.3469	21.7719	21.6874	21.1048	20.6458	22.8557	22.8105	23.065	23.0006	22.4337	22.528	0	Q9WUA3;Q8C605	2601		0
>sp|Q8C0P5|COR2A_MOUSE Coronin-2A OS=Mus musculus GN=Coro2a PE=2 SV=1;>tr|Q3U4G8|Q3U4G8_MOUSE Coronin OS=Mus musculus GN=Coro2a PE=2 SV=1;>tr|B1AVH4|B1AVH4_MOUSE Coronin OS=Mus musculus GN=Coro2a PE=2 SV=1;>tr|B1AVH5|B1AVH5_MOUSE Coronin OS=Mus musculus GN	Coro2a		+	2.8009	0.00158162	1.42397	2.68322	Coronin-2A;Coronin	5	5	5	10.1	10.1	10.1	59.573	18.7366	18.607	17.7122	17.9962	18.5027	18.1691	18.7935	19.0151	20.0324	19.8903	20.2575	20.2787	0	Q8C0P5;Q3U4G8;B1AVH4;B1AVH5;Q8BLN0	368		0
>sp|Q7TT50|MRCKB_MOUSE Serine/threonine-protein kinase MRCK beta OS=Mus musculus GN=Cdc42bpb PE=1 SV=2;>tr|B2RQQ7|B2RQQ7_MOUSE Non-specific serine/threonine protein kinase OS=Mus musculus GN=Cdc42bpb PE=2 SV=1	Cdc42bpb		+	3.00472	0.000989197	1.42366	2.68264	Serine/threonine-protein kinase MRCK beta	9	9	7	5.1	5.1	4.1	194.75	15.7865	16.3577	17.3117	16.7555	16.2897	15.9237	17.7545	17.4924	17.9113	18.048	17.8965	17.8638	0	Q7TT50;B2RQQ7	404		0
>sp|Q61553|FSCN1_MOUSE Fascin OS=Mus musculus GN=Fscn1 PE=1 SV=4	Fscn1		+	2.55248	0.00280234	1.41814	2.6724	Fascin	9	9	9	27	27	27	54.507	21.4834	21.3845	21.2947	21.3852	20.2683	19.8585	22.5754	22.66	21.9998	21.9906	22.5337	22.4239	0	Q61553	2280		0
>tr|Q3UYM8|Q3UYM8_MOUSE Putative uncharacterized protein OS=Mus musculus GN=Plp1 PE=2 SV=1;>sp|P60202|MYPR_MOUSE Myelin proteolipid protein OS=Mus musculus GN=Plp1 PE=1 SV=2;>tr|Q62079|Q62079_MOUSE Myelin proteolipid OS=Mus musculus GN=Plp1 PE=2 SV=1	Plp1		+	2.5328	0.00293225	1.41772	2.67162	Myelin proteolipid protein	5	5	5	19.1	19.1	19.1	30.077	26.8144	26.8054	26.6268	26.6889	25.3342	25.4341	28.3198	28.3711	27.3926	27.3786	27.3716	27.3763	0	Q3UYM8;P60202;Q62079	1569		0
>sp|Q61735|CD47_MOUSE Leukocyte surface antigen CD47 OS=Mus musculus GN=Cd47 PE=1 SV=2;>tr|Q3U967|Q3U967_MOUSE Putative uncharacterized protein OS=Mus musculus GN=Cd47 PE=2 SV=1;>tr|E5Q371|E5Q371_MOUSE Integrin-associated protein OS=Mus musculus GN=Cd47 PE	Cd47		+	3.0796	0.000832526	1.41767	2.67153	Leukocyte surface antigen CD47	4	4	4	15.5	15.5	15.5	33.097	21.833	21.6901	21.6138	21.8712	21.0836	20.3776	23.4308	22.8782	22.9435	22.4519	22.5465	22.7245	0	Q61735;Q3U967;E5Q371	747		0
>sp|P05132|KAPCA_MOUSE cAMP-dependent protein kinase catalytic subunit alpha OS=Mus musculus GN=Prkaca PE=1 SV=3;>tr|J9JDU9|J9JDU9_MOUSE cAMP-dependent protein kinase catalytic subunit alpha isoform (Fragment) OS=Mus musculus GN=Prkaca PE=2 SV=1	Prkaca		+	4.01252	9.71579e-05	1.41668	2.6697	cAMP-dependent protein kinase catalytic subunit alpha	8	3	3	29.1	14.5	14.5	40.57	19.6513	19.3965	19.6481	19.6472	19.5249	19.6179	20.8539	21.216	20.7051	21.3965	20.5208	21.2936	0	P05132;J9JDU9	1269		0
>tr|Q3UJQ9|Q3UJQ9_MOUSE Succinyl-CoA:3-ketoacid-coenzyme A transferase OS=Mus musculus GN=Oxct1 PE=2 SV=1;>sp|Q9D0K2|SCOT1_MOUSE Succinyl-CoA:3-ketoacid coenzyme A transferase 1, mitochondrial OS=Mus musculus GN=Oxct1 PE=1 SV=1;>tr|Q3U9P7|Q3U9P7_MOUSE Succ	Oxct1		+	3.5732	0.000267177	1.40757	2.6529	Succinyl-CoA:3-ketoacid-coenzyme A transferase;Succinyl-CoA:3-ketoacid coenzyme A transferase 1, mitochondrial	11	11	11	36.2	36.2	36.2	52.278	21.5968	21.3707	21.5619	21.563	20.7812	20.8048	22.8819	22.7605	22.1924	22.0142	23.0961	23.1788	0	Q3UJQ9;Q9D0K2;Q3U9P7;Q3UK61;Q9CRF4	2076		0
>sp|Q9D051|ODPB_MOUSE Pyruvate dehydrogenase E1 component subunit beta, mitochondrial OS=Mus musculus GN=Pdhb PE=1 SV=1	Pdhb		+	3.55483	0.000278724	1.40668	2.65126	Pyruvate dehydrogenase E1 component subunit beta, mitochondrial	14	14	14	50.7	50.7	50.7	38.937	22.5944	22.8254	22.8178	22.7854	22.2799	22.3554	24.6884	24.5725	23.6955	23.7494	23.7085	23.684	0	Q9D051	2877		0
>sp|Q6WVG3|KCD12_MOUSE BTB/POZ domain-containing protein KCTD12 OS=Mus musculus GN=Kctd12 PE=1 SV=1;>tr|Q8CBQ4|Q8CBQ4_MOUSE Putative uncharacterized protein OS=Mus musculus GN=Kctd12 PE=2 SV=1;>tr|Q69ZA6|Q69ZA6_MOUSE MKIAA1778 protein (Fragment) OS=Mus mus	Kctd12		+	4.48597	3.26612e-05	1.40003	2.63908	BTB/POZ domain-containing protein KCTD12	9	8	7	33	30.9	27.5	35.892	19.4618	19.7685	20.4071	19.703	20.311	20.0188	21.7194	21.4897	21.4465	21.0456	21.3629	21.0063	0	Q6WVG3;Q8CBQ4;Q69ZA6	2391		0
>sp|Q04447|KCRB_MOUSE Creatine kinase B-type OS=Mus musculus GN=Ckb PE=1 SV=1	Ckb		+	3.71346	0.000193438	1.40002	2.63905	Creatine kinase B-type	16	16	16	59.3	59.3	59.3	42.713	23.8897	23.9306	23.8525	23.5951	23.7457	23.603	25.7175	25.6495	24.9633	24.7795	25.0903	24.8165	0	Q04447	1761		0
>tr|D3YVU0|D3YVU0_MOUSE Ubiquitin carboxyl-terminal hydrolase 46 OS=Mus musculus GN=Usp46 PE=4 SV=1;>sp|P62069|UBP46_MOUSE Ubiquitin carboxyl-terminal hydrolase 46 OS=Mus musculus GN=Usp46 PE=1 SV=1;>tr|O88348|O88348_MOUSE Deubiquitinating enzyme (Fragment	Usp46;Usp12		+	6.00024	9.99458e-07	1.4	2.63901	Ubiquitin carboxyl-terminal hydrolase 46;Ubiquitin carboxyl-terminal hydrolase 12	2	2	2	6.2	6.2	6.2	39.499	16.7606	17.0589	16.994	17.2809	16.7396	16.7319	18.2989	18.3243	18.0774	18.0917	18.4712	18.7023	0	D3YVU0;P62069;O88348;Q9D9M2	622		0.0025418
>sp|Q9JIS5|SV2A_MOUSE Synaptic vesicle glycoprotein 2A OS=Mus musculus GN=Sv2a PE=1 SV=1	Sv2a		+	2.5861	0.00259356	1.39128	2.62312	Synaptic vesicle glycoprotein 2A	11	11	11	16.3	16.3	16.3	82.646	21.4636	21.5096	21.6341	21.5646	20.0148	20.5129	22.882	22.9617	22.2854	22.2638	22.4071	22.2475	0	Q9JIS5	2987		0
>tr|Q8K0L1|Q8K0L1_MOUSE Aldh6a1 protein OS=Mus musculus GN=Aldh6a1 PE=2 SV=1;>sp|Q9EQ20|MMSA_MOUSE Methylmalonate-semialdehyde dehydrogenase [acylating], mitochondrial OS=Mus musculus GN=Aldh6a1 PE=1 SV=1;>tr|Q1LZK2|Q1LZK2_MOUSE Aldh6a1 protein (Fragment)	Aldh6a1		+	2.50498	0.00312625	1.38957	2.62001	Methylmalonate-semialdehyde dehydrogenase [acylating], mitochondrial	6	6	6	15.1	15.1	15.1	49.594	19.1948	18.8235	19.3707	17.9887	19.6372	20.0223	20.9429	20.9282	20.6763	20.5808	19.8778	20.3686	0	Q8K0L1;Q9EQ20;Q1LZK2	2647		0
>sp|Q8R1Q8|DC1L1_MOUSE Cytoplasmic dynein 1 light intermediate chain 1 OS=Mus musculus GN=Dync1li1 PE=1 SV=1;>tr|Q3TWG5|Q3TWG5_MOUSE Dynein cytoplasmic 1 light intermediate chain 1 OS=Mus musculus GN=Dync1li1 PE=2 SV=1;>tr|Q3TVT4|Q3TVT4_MOUSE Putative unch	Dync1li1		+	4.4225	3.78005e-05	1.3871	2.61553	Cytoplasmic dynein 1 light intermediate chain 1	11	11	11	28.1	28.1	28.1	56.614	19.9079	19.5443	20.1584	20.0943	20.4757	20.5476	21.5946	21.582	21.0508	21.3664	21.7014	21.7556	0	Q8R1Q8;Q3TWG5;Q3TVT4	1946		0
>sp|Q8R5C5|ACTY_MOUSE Beta-centractin OS=Mus musculus GN=Actr1b PE=1 SV=1	Actr1b		+	3.86609	0.000136115	1.38066	2.60387	Beta-centractin	9	3	3	35.9	15.4	15.4	42.281	19.7145	19.8145	19.1992	19.0032	18.7551	19.6332	20.8802	20.9741	20.849	20.292	20.5984	20.81	0	Q8R5C5	2702		0
>sp|Q61885|MOG_MOUSE Myelin-oligodendrocyte glycoprotein OS=Mus musculus GN=Mog PE=1 SV=1;>tr|Q3UY21|Q3UY21_MOUSE Myelin oligodendrocyte glycoprotein, isoform CRA_b OS=Mus musculus GN=Mog PE=2 SV=1;>tr|Q80YU5|Q80YU5_MOUSE Myelin oligodendrocyte glycoprotei	Mog		+	4.51352	3.06536e-05	1.38026	2.60315	Myelin-oligodendrocyte glycoprotein	7	7	7	28	28	28	28.271	22.527	22.4565	22.4579	22.4723	21.8491	21.7292	23.9313	23.909	23.3084	23.5022	23.6181	23.5045	0	Q61885;Q3UY21;Q80YU5;Q66JM2;Q29ZQ5	2128		0
>tr|Q9CTC7|Q9CTC7_MOUSE Putative uncharacterized protein (Fragment) OS=Mus musculus GN=Slc25a11 PE=2 SV=1;>sp|Q9CR62|M2OM_MOUSE Mitochondrial 2-oxoglutarate/malate carrier protein OS=Mus musculus GN=Slc25a11 PE=1 SV=3;>tr|Q5SX53|Q5SX53_MOUSE Solute carrier	Slc25a11		+	3.52817	0.000296367	1.37037	2.58537	Mitochondrial 2-oxoglutarate/malate carrier protein	11	11	11	54.8	54.8	54.8	27.658	23.2824	23.2707	22.6526	22.7111	22.4211	22.3895	24.1591	24.1792	24.2367	24.1298	24.0217	24.223	0	Q9CTC7;Q9CR62;Q5SX53;Q5SX46	2241		0
>sp|Q8K0S0|PHYIP_MOUSE Phytanoyl-CoA hydroxylase-interacting protein OS=Mus musculus GN=Phyhip PE=1 SV=1;>tr|B9EIC7|B9EIC7_MOUSE MCG3853 OS=Mus musculus GN=Phyhip PE=2 SV=1;>tr|E0CXJ1|E0CXJ1_MOUSE Phytanoyl-CoA hydroxylase-interacting protein (Fragment) OS	Phyhip		+	3.07947	0.000832777	1.37009	2.58487	Phytanoyl-CoA hydroxylase-interacting protein	6	6	4	20.3	20.3	15.2	37.554	19.7012	19.3515	19.8032	19.783	18.5079	18.9247	21.3076	21.2979	20.6187	20.4736	20.3175	20.2767	0	Q8K0S0;B9EIC7;E0CXJ1	519		0
>tr|Z4YKV1|Z4YKV1_MOUSE Guanine nucleotide-binding protein G(s) subunit alpha isoforms short OS=Mus musculus GN=Gnas PE=4 SV=1;>sp|P63094|GNAS2_MOUSE Guanine nucleotide-binding protein G(s) subunit alpha isoforms short OS=Mus musculus GN=Gnas PE=1 SV=1;>sp	Gnas		+	3.29031	0.000512495	1.36313	2.57242	Guanine nucleotide-binding protein G(s) subunit alpha isoforms short;Guanine nucleotide-binding protein G(s) subunit alpha isoforms XLas	12	11	10	33.5	30.6	26.1	44.178	22.1556	22.1158	21.639	21.4003	22.2353	21.1911	23.1709	23.1931	23.187	23.1962	23.1825	22.986	0	Z4YKV1;P63094;Q6R0H7	1662		0
>sp|Q6PER3|MARE3_MOUSE Microtubule-associated protein RP/EB family member 3 OS=Mus musculus GN=Mapre3 PE=1 SV=1;>tr|Q2UZW7|Q2UZW7_MOUSE Microtubule-associated protein OS=Mus musculus GN=Mapre3 PE=2 SV=1;>tr|D3Z6G3|D3Z6G3_MOUSE Microtubule-associated protei	Mapre3		+	4.24054	5.7472e-05	1.35818	2.56362	Microtubule-associated protein RP/EB family member 3	11	11	9	42	42	38.4	31.966	21.2611	21.4403	21.5694	21.5972	20.7051	20.8408	22.6745	22.9599	22.673	22.3179	22.5995	22.338	0	Q6PER3;Q2UZW7;D3Z6G3;D3YUY6	1826		0
>tr|Q3U0D7|Q3U0D7_MOUSE Putative uncharacterized protein OS=Mus musculus GN=Arf6 PE=2 SV=1;>sp|P62331|ARF6_MOUSE ADP-ribosylation factor 6 OS=Mus musculus GN=Arf6 PE=1 SV=2	Arf6		+	5.96005	1.09636e-06	1.35553	2.55891	ADP-ribosylation factor 6	5	5	5	45.7	45.7	45.7	20.082	21.0669	20.9739	20.97	21.1379	20.6857	20.5208	22.1058	22.1762	22.1424	22.1316	22.5844	22.3479	0	Q3U0D7;P62331	1616		0
>tr|Q3TJA9|Q3TJA9_MOUSE DnaJ (Hsp40) homolog, subfamily A, member 3, isoform CRA_b OS=Mus musculus GN=Dnaja3 PE=2 SV=1;>sp|Q99M87|DNJA3_MOUSE DnaJ homolog subfamily A member 3, mitochondrial OS=Mus musculus GN=Dnaja3 PE=1 SV=1	Dnaja3		+	4.5898	2.57156e-05	1.35356	2.55541	DnaJ homolog subfamily A member 3, mitochondrial	8	8	8	21.4	21.4	21.4	49.486	21.5197	21.5137	21.2469	21.6712	21.1545	20.7326	22.3467	22.3428	22.7312	22.6859	22.7371	23.1161	0	Q3TJA9;Q99M87	1901		0
>tr|Q561M4|Q561M4_MOUSE Target of myb1 homolog (Chicken) OS=Mus musculus GN=Tom1 PE=2 SV=1;>sp|O88746|TOM1_MOUSE Target of Myb protein 1 OS=Mus musculus GN=Tom1 PE=1 SV=1;>tr|Q3UDC3|Q3UDC3_MOUSE Target of Myb protein 1 OS=Mus musculus GN=Tom1 PE=2 SV=1	Tom1		+	2.52931	0.00295589	1.34984	2.54884	Target of Myb protein 1	2	2	2	4.1	4.1	4.1	54.325	15.7688	15.689	16.1817	16.1763	15.2623	16.5817	17.2941	16.6468	17.4189	16.3935	18.0474	17.9581	0	Q561M4;O88746;Q3UDC3	1234		0
>tr|Q5D0A4|Q5D0A4_MOUSE Stx1a protein (Fragment) OS=Mus musculus GN=Stx1a PE=2 SV=1;>tr|Q497P1|Q497P1_MOUSE Syntaxin 1A (Brain) OS=Mus musculus GN=Stx1a PE=2 SV=1;>sp|O35526|STX1A_MOUSE Syntaxin-1A OS=Mus musculus GN=Stx1a PE=1 SV=3;>tr|D6RFB9|D6RFB9_MOUSE	Stx1a		+	2.55471	0.00278796	1.3452	2.54065	Syntaxin-1A	6	6	6	23.3	23.3	23.3	32.923	22.3999	21.9614	22.0748	21.899	20.4812	21.5288	23.5212	23.4789	22.5013	22.9785	23.1341	22.8023	0	Q5D0A4;Q497P1;O35526;D6RFB9	1166		0
>sp|Q9WV34|MPP2_MOUSE MAGUK p55 subfamily member 2 OS=Mus musculus GN=Mpp2 PE=1 SV=1	Mpp2		+	4.40833	3.90546e-05	1.34355	2.53775	MAGUK p55 subfamily member 2	9	8	8	23.6	21.4	21.4	61.554	19.4547	19.1551	19.5923	19.2941	19.1865	19.0554	21.0184	20.7243	20.5989	20.9828	20.1361	20.3389	0	Q9WV34	3049		0
>tr|D3YUS5|D3YUS5_MOUSE Protein Rasal2 OS=Mus musculus GN=Rasal2 PE=1 SV=1;>tr|E9PW37|E9PW37_MOUSE Protein Rasal2 OS=Mus musculus GN=Rasal2 PE=1 SV=1;>tr|Q0VAV5|Q0VAV5_MOUSE RAS protein activator like 2 OS=Mus musculus GN=Rasal2 PE=2 SV=1	Rasal2		+	2.91939	0.00120397	1.34329	2.5373		39	37	35	40	38.8	36.8	142.01	21.4188	21.537	20.6583	20.8815	20.2502	20.2235	22.0451	21.9111	22.1662	22.0294	22.5099	22.3674	0	D3YUS5;E9PW37;Q0VAV5	612		0
>sp|Q9JM52|MINK1_MOUSE Misshapen-like kinase 1 OS=Mus musculus GN=Mink1 PE=1 SV=3;>tr|G3X9G2|G3X9G2_MOUSE Misshapen-like kinase 1 OS=Mus musculus GN=Mink1 PE=4 SV=1;>tr|Q7TT13|Q7TT13_MOUSE Mink1 protein OS=Mus musculus GN=Mink1 PE=2 SV=1;>tr|Q5SXG1|Q5SXG1_	Mink1		+	5.93685	1.15652e-06	1.33995	2.53143	Misshapen-like kinase 1	24	24	13	18.9	18.9	11.3	147.29	21.1057	21.0938	21.1576	21.2544	20.6632	20.7936	22.0541	22.1318	22.3346	22.4852	22.5528	22.5495	0	Q9JM52;G3X9G2;Q7TT13;Q5SXG1;Q5SXG3;F7AMS7	1048		0
>sp|Q8BFR5|EFTU_MOUSE Elongation factor Tu, mitochondrial OS=Mus musculus GN=Tufm PE=1 SV=1;>tr|D3YVN7|D3YVN7_MOUSE Elongation factor Tu OS=Mus musculus GN=Gm9755 PE=3 SV=1	Tufm;Gm9755		+	5.33134	4.66297e-06	1.33969	2.53098	Elongation factor Tu, mitochondrial;Elongation factor Tu	19	19	19	46.9	46.9	46.9	49.508	22.4477	22.4931	23.0868	23.0515	22.9316	22.8697	23.9812	23.842	24.1682	24.2693	24.3501	24.308	0	Q8BFR5;D3YVN7	621		0
>tr|Q8BS79|Q8BS79_MOUSE Putative uncharacterized protein OS=Mus musculus PE=2 SV=1;>tr|Q8CE18|Q8CE18_MOUSE Putative uncharacterized protein OS=Mus musculus PE=2 SV=1;>sp|Q9WTR5|CAD13_MOUSE Cadherin-13 OS=Mus musculus GN=Cdh13 PE=1 SV=2;>tr|Q8VDK4|Q8VDK4_MO	Cdh13		+	2.48699	0.00325844	1.3382	2.52836	Cadherin-13	2	2	2	12.2	12.2	12.2	31.6	17.8864	18.7603	17.814	17.8429	17.5767	17.9168	19.2456	19.4416	18.4879	18.5638	20.1374	19.95	0	Q8BS79;Q8CE18;Q9WTR5;Q8VDK4	2561		0
>sp|Q8CI32|BAG5_MOUSE BAG family molecular chaperone regulator 5 OS=Mus musculus GN=Bag5 PE=1 SV=1	Bag5		+	3.15256	0.000703789	1.33655	2.52546	BAG family molecular chaperone regulator 5	6	6	6	19.5	19.5	19.5	50.942	18.8247	18.4478	19.7886	19.0244	19.7235	18.9653	20.3612	20.646	20.3218	20.6141	20.7908	20.0596	0	Q8CI32	2634		0
>tr|Q0PD63|Q0PD63_MOUSE RAB3A, member RAS oncogene family, isoform CRA_a OS=Mus musculus GN=Rab3a PE=2 SV=1;>sp|P63011|RAB3A_MOUSE Ras-related protein Rab-3A OS=Mus musculus GN=Rab3a PE=1 SV=1;>tr|Q543Q4|Q543Q4_MOUSE RAB3D, member RAS oncogene family, isof	Rab3a;Rab3d		+	2.60172	0.00250195	1.3361	2.52467	Ras-related protein Rab-3A;Ras-related protein Rab-3D	10	9	6	58.6	53.6	38.2	24.97	24.2935	24.1517	24.341	23.9474	23.4659	23.4807	26.2004	25.9644	24.6257	24.7074	25.0982	25.1008	0	Q0PD63;P63011;Q543Q4;P35276	1650		0
>tr|E3VWA1|E3VWA1_MOUSE Electrogenic sodium bicarbonate cotransporter NBCe1 variant D OS=Mus musculus GN=Slc4a4 PE=2 SV=1;>tr|E1AWU4|E1AWU4_MOUSE Sodium bicarbonate cotransporter NBCe1 variant A OS=Mus musculus GN=Slc4a4 PE=2 SV=1;>tr|A2VDF7|A2VDF7_MOUSE S	Slc4a4		+	2.94746	0.00112859	1.33333	2.51983	Electrogenic sodium bicarbonate cotransporter 1	12	12	11	15.6	15.6	14.7	115.16	20.2216	20.6177	20.1367	20.1736	19.2616	19.4472	22.0232	21.8782	21.0363	21.1508	20.927	20.8428	0	E3VWA1;E1AWU4;A2VDF7;A7E1Z5;O88343;E9Q8N8	301		0
>tr|Q6PCX2|Q6PCX2_MOUSE Transporter OS=Mus musculus GN=Slc6a1 PE=2 SV=1;>sp|P31648|SC6A1_MOUSE Sodium- and chloride-dependent GABA transporter 1 OS=Mus musculus GN=Slc6a1 PE=1 SV=2;>tr|Q8BPL9|Q8BPL9_MOUSE Transporter OS=Mus musculus PE=2 SV=1	Slc6a1		+	3.02071	0.000953442	1.32864	2.51166	Transporter;Sodium- and chloride-dependent GABA transporter 1	7	7	7	17	17	17	67.13	22.5255	22.4838	22.3675	22.543	21.4217	21.4034	23.8795	23.8327	23.1857	23.3199	23.302	23.1969	0	Q6PCX2;P31648;Q8BPL9	1426		0
>sp|P31324|KAP3_MOUSE cAMP-dependent protein kinase type II-beta regulatory subunit OS=Mus musculus GN=Prkar2b PE=1 SV=3;>tr|Q3V2X9|Q3V2X9_MOUSE Putative uncharacterized protein OS=Mus musculus GN=Prkar2b PE=2 SV=1;>tr|H3BK84|H3BK84_MOUSE cAMP-dependent pr	Prkar2b		+	4.5281	2.96415e-05	1.31827	2.49367	cAMP-dependent protein kinase type II-beta regulatory subunit	10	7	7	32.9	23.1	23.1	46.167	20.2435	20.4808	20.1124	20.2113	20.4237	20.4601	21.8398	21.8241	21.2241	21.2807	21.9831	21.6897	0	P31324;Q3V2X9;H3BK84	1424		0
>sp|Q8VEM8|MPCP_MOUSE Phosphate carrier protein, mitochondrial OS=Mus musculus GN=Slc25a3 PE=1 SV=1;>tr|Q3UB63|Q3UB63_MOUSE Putative uncharacterized protein OS=Mus musculus GN=Slc25a3 PE=2 SV=1;>tr|Q3U995|Q3U995_MOUSE Putative uncharacterized protein OS=Mu	Slc25a3		+	3.25983	0.000549762	1.3165	2.4906	Phosphate carrier protein, mitochondrial	13	13	13	39.2	39.2	39.2	39.632	24.6298	24.639	24.7575	24.6293	23.8924	23.9695	26.2023	26.5271	25.3533	25.4696	25.4641	25.4001	0	Q8VEM8;Q3UB63;Q3U995;Q3THU8;G5E902	1888		0
>tr|Q3UWG5|Q3UWG5_MOUSE Tetraspanin OS=Mus musculus GN=Cd81 PE=2 SV=1;>sp|P35762|CD81_MOUSE CD81 antigen OS=Mus musculus GN=Cd81 PE=1 SV=2	Cd81		+	3.5541	0.000279188	1.31588	2.48954	CD81 antigen	4	4	4	30.9	30.9	30.9	25.828	21.4889	21.4974	21.6355	21.5461	21.0824	20.634	23.2592	23.0975	22.3348	22.2038	22.3329	22.5512	0	Q3UWG5;P35762	1447		0
>sp|O88935|SYN1_MOUSE Synapsin-1 OS=Mus musculus GN=Syn1 PE=1 SV=2	Syn1		+	4.57781	2.64354e-05	1.31144	2.48189	Synapsin-1	25	25	22	60.2	60.2	56.7	74.096	24.0917	24.1142	24.0561	24.1448	23.5331	23.5534	25.6196	25.674	24.9866	24.9948	25.0685	25.0185	0	O88935	1238		0
>sp|P16858|G3P_MOUSE Glyceraldehyde-3-phosphate dehydrogenase OS=Mus musculus GN=Gapdh PE=1 SV=2;>tr|D2KHZ9|D2KHZ9_MOUSE Glyceraldehyde-3-phosphate dehydrogenase OS=Mus musculus GN=GAPDH PE=2 SV=1;>tr|A0A0A0MQF6|A0A0A0MQF6_MOUSE Glyceraldehyde-3-phosphate	Gapdh;Gm7293		+	2.45503	0.00350728	1.30815	2.47624	Glyceraldehyde-3-phosphate dehydrogenase	16	16	13	52.6	52.6	44.7	35.81	26.2168	26.2145	26.1553	26.2295	24.8756	24.9523	27.7152	27.6573	26.8528	26.82	26.7814	26.6661	0	P16858;D2KHZ9;A0A0A0MQF6;S4R1W1;S4R257;D3YYI5	107		0
>sp|O08553|DPYL2_MOUSE Dihydropyrimidinase-related protein 2 OS=Mus musculus GN=Dpysl2 PE=1 SV=2	Dpysl2		+	3.3037	0.00049694	1.30669	2.47374	Dihydropyrimidinase-related protein 2	28	28	24	71.9	71.9	62.1	62.277	25.0961	25.103	24.9531	24.95	24.255	24.2775	26.6772	26.6927	25.9287	25.8536	25.66	25.6626	0	O08553	1133		0
>sp|Q6NS52|DGKB_MOUSE Diacylglycerol kinase beta OS=Mus musculus GN=Dgkb PE=2 SV=2	Dgkb		+	2.72145	0.00189912	1.30537	2.47147	Diacylglycerol kinase beta	19	19	11	32.3	32.3	18.6	90.271	21.7625	21.6124	22.0916	22.0846	20.9293	20.7823	21.9684	22.6169	23.3432	23.3163	22.9771	22.8731	0	Q6NS52	2344		0
>tr|E9Q5N7|E9Q5N7_MOUSE Protein Nrxn2 OS=Mus musculus GN=Nrxn2 PE=4 SV=2;>tr|B2RX09|B2RX09_MOUSE Nrxn2 protein OS=Mus musculus GN=Nrxn2 PE=2 SV=1;>tr|Q6ZQ25|Q6ZQ25_MOUSE MKIAA0921 protein (Fragment) OS=Mus musculus GN=mKIAA0921 PE=4 SV=1;>tr|Q3UGZ9|Q3UGZ9_	Nrxn2		+	2.90196	0.00125325	1.30522	2.47122		8	4	4	5.9	3.2	3.2	163.06	14.9949	16.0657	15.7443	15.3385	15.2623	15.5461	17.1772	16.7729	16.1097	16.4307	16.5906	17.702	0	E9Q5N7;B2RX09;Q6ZQ25;Q3UGZ9;E9PUM9;E9Q7X7;E9PUN0;E9PUN2	461		0
>tr|F2Z490|F2Z490_MOUSE Diacylglycerol kinase epsilon OS=Mus musculus GN=Dgke PE=4 SV=1;>tr|Q8C8R9|Q8C8R9_MOUSE Putative uncharacterized protein (Fragment) OS=Mus musculus PE=2 SV=1;>sp|Q9R1C6|DGKE_MOUSE Diacylglycerol kinase epsilon OS=Mus musculus GN=Dgk	Dgke		+	2.85666	0.00139105	1.30511	2.47103	Diacylglycerol kinase epsilon	3	3	3	9.6	9.6	9.6	46.079	18.2254	18.4522	18.2877	18.0388	17.023	17.366	19.0276	19.3121	19.5707	19.7623	18.8436	18.7075	0	F2Z490;Q8C8R9;Q9R1C6	940		0
>sp|Q4VAE3|TMM65_MOUSE Transmembrane protein 65 OS=Mus musculus GN=Tmem65 PE=2 SV=1	Tmem65		+	3.29497	0.000507027	1.30467	2.47027	Transmembrane protein 65	3	3	3	15.4	15.4	15.4	24.918	19.476	18.1604	19.352	18.9152	18.7873	19.0028	20.7063	20.6974	20.1978	20.3144	19.5922	20.0136	0	Q4VAE3	2163		0
>sp|Q9D832|DNJB4_MOUSE DnaJ homolog subfamily B member 4 OS=Mus musculus GN=Dnajb4 PE=2 SV=1	Dnajb4		+	3.27905	0.000525955	1.29695	2.45708	DnaJ homolog subfamily B member 4	8	8	7	30.3	30.3	26.7	37.781	19.3231	19.8	19.4081	19.8116	19.6794	20.1541	20.4223	20.3851	21.5651	21.4272	21.08	21.0783	0	Q9D832	2913		0
>sp|Q9CYN9|RENR_MOUSE Renin receptor OS=Mus musculus GN=Atp6ap2 PE=2 SV=2;>tr|Q1XID4|Q1XID4_MOUSE Renin/prorenin receptor OS=Mus musculus GN=Atp6ap2 PE=2 SV=2	Atp6ap2		+	4.06981	8.51514e-05	1.2948	2.45344	Renin receptor	9	9	9	30.6	30.6	30.6	39.091	21.3553	20.7072	21.0635	20.8535	20.2219	20.683	22.1917	22.1423	21.7076	22.0232	22.489	22.0993	0	Q9CYN9;Q1XID4	1816		0
>sp|Q9JME5|AP3B2_MOUSE AP-3 complex subunit beta-2 OS=Mus musculus GN=Ap3b2 PE=1 SV=2	Ap3b2		+	3.37029	0.000426292	1.29144	2.44772	AP-3 complex subunit beta-2	12	12	10	14.3	14.3	11.9	119.19	18.3849	18.1986	18.7498	18.1731	17.6544	17.47	19.2905	19.7913	19.2283	19.0924	19.568	19.4087	0	Q9JME5	3007		0
>tr|S4R2G0|S4R2G0_MOUSE Diacylglycerol kinase OS=Mus musculus GN=Dgki PE=3 SV=1;>tr|D3Z2W1|D3Z2W1_MOUSE Diacylglycerol kinase OS=Mus musculus GN=Dgki PE=3 SV=1;>tr|D3Z519|D3Z519_MOUSE Diacylglycerol kinase OS=Mus musculus GN=Dgki PE=3 SV=1;>tr|D3YWQ0|D3YWQ	Dgki		+	2.64489	0.00226522	1.29121	2.44732		16	16	13	24.4	24.4	20.2	93.01	20.2437	20.3572	19.763	19.7772	18.6636	19.3934	20.6821	20.5409	21.2733	20.6862	21.1908	21.5721	0	S4R2G0;D3Z2W1;D3Z519;D3YWQ0;S4R215	679		0
>sp|Q9DBC7|KAP0_MOUSE cAMP-dependent protein kinase type I-alpha regulatory subunit OS=Mus musculus GN=Prkar1a PE=1 SV=3;>tr|Q3TYK4|Q3TYK4_MOUSE Putative uncharacterized protein OS=Mus musculus GN=Prkar1a PE=2 SV=1;>tr|Q8C3Z4|Q8C3Z4_MOUSE Putative uncharac	Prkar1a		+	3.84509	0.00014286	1.288	2.44189	cAMP-dependent protein kinase type I-alpha regulatory subunit;cAMP-dependent protein kinase type I-alpha regulatory subunit, N-terminally processed	10	8	8	31.5	26.2	26.2	43.185	19.9916	19.8059	19.9825	20.0731	20.3976	19.5947	21.4013	21.6653	20.6229	21.4149	21.5678	20.9013	0	Q9DBC7;Q3TYK4;Q8C3Z4;Q3UBA7;Q9CS50	1956		0
>tr|Q9CU14|Q9CU14_MOUSE Putative uncharacterized protein (Fragment) OS=Mus musculus GN=Snx3 PE=2 SV=1;>tr|Q9CSC2|Q9CSC2_MOUSE Putative uncharacterized protein (Fragment) OS=Mus musculus GN=Snx3 PE=2 SV=1;>tr|Q78ZM0|Q78ZM0_MOUSE Sorting nexin 3 OS=Mus muscu	Snx3		+	4.90549	1.2431e-05	1.288	2.44189	Sorting nexin-3	5	5	4	34.1	34.1	28.8	15.417	21.5029	21.572	22.155	22.2434	21.856	21.9527	23.2392	23.176	23.341	23.3659	22.7693	23.1185	0	Q9CU14;Q9CSC2;Q78ZM0;O70492;D3Z789;D3Z6Z0	1218		0
>sp|P84084|ARF5_MOUSE ADP-ribosylation factor 5 OS=Mus musculus GN=Arf5 PE=1 SV=2	Arf5		+	3.00782	0.000982161	1.28587	2.4383	ADP-ribosylation factor 5	7	2	1	50.6	16.1	8.3	20.529	18.1769	17.8123	18.6903	17.7362	17.7659	17.8613	19.918	19.9715	18.8024	18.7495	19.0512	19.2654	0	P84084	1713		0
>sp|O55143|AT2A2_MOUSE Sarcoplasmic/endoplasmic reticulum calcium ATPase 2 OS=Mus musculus GN=Atp2a2 PE=1 SV=2;>tr|Q5DTI2|Q5DTI2_MOUSE ATPase, Ca++ transporting, cardiac muscle, slow twitch 2, isoform CRA_b (Fragment) OS=Mus musculus GN=Atp2a2 PE=2 SV=1;>t	Atp2a2		+	3.4819	0.000329689	1.28206	2.43187	Sarcoplasmic/endoplasmic reticulum calcium ATPase 2	31	31	31	35	35	35	114.86	21.9944	22.0026	22.3274	21.9787	21.225	21.3615	23.2572	23.3516	22.9163	23.0605	23.0117	22.9846	0	O55143;Q5DTI2;J3KMM5;O54994	1208		0
>tr|Q3U2J2|Q3U2J2_MOUSE Putative uncharacterized protein OS=Mus musculus GN=Slc2a1 PE=2 SV=1;>tr|Q3TD17|Q3TD17_MOUSE Putative uncharacterized protein OS=Mus musculus GN=Slc2a1 PE=2 SV=1;>sp|P17809|GTR1_MOUSE Solute carrier family 2, facilitated glucose tra	Slc2a1		+	2.67973	0.0020906	1.2767	2.42284	Solute carrier family 2, facilitated glucose transporter member 1	3	3	3	5.5	5.5	5.5	54.07	20.0899	20.2621	20.414	20.1691	21.3135	21.45	21.6539	21.3758	22.0329	22.0477	22.0826	22.1659	0	Q3U2J2;Q3TD17;P17809;Q8BTM5	1353		0
>tr|Q91VA7|Q91VA7_MOUSE Isocitrate dehydrogenase [NAD] subunit, mitochondrial OS=Mus musculus GN=Idh3b PE=2 SV=1	Idh3b		+	2.99153	0.00101969	1.27393	2.4182		12	12	12	35.2	35.2	35.2	42.194	21.9872	22.292	22.1557	21.7553	21.2613	21.2596	23.6764	23.7199	22.5311	22.8606	22.8809	22.6856	0	Q91VA7	2734		0
>tr|Q3UYK6|Q3UYK6_MOUSE Amino acid transporter OS=Mus musculus GN=Slc1a2 PE=2 SV=1;>sp|P43006|EAA2_MOUSE Excitatory amino acid transporter 2 OS=Mus musculus GN=Slc1a2 PE=1 SV=1;>tr|A2APL8|A2APL8_MOUSE Amino acid transporter OS=Mus musculus GN=Slc1a2 PE=3 S	Slc1a2		+	4.15495	6.99923e-05	1.27234	2.41553	Excitatory amino acid transporter 2	15	15	15	29	29	29	62.03	24.328	24.3177	24.4418	24.445	23.7718	23.7543	25.9243	25.8422	25.357	25.0599	25.2212	25.2881	0	Q3UYK6;P43006;A2APL8;Q3USU5;A2APL5;X2D841;A2APL7	1471		0
>sp|P40142|TKT_MOUSE Transketolase OS=Mus musculus GN=Tkt PE=1 SV=1	Tkt		+	2.62787	0.00235577	1.27111	2.41347	Transketolase	13	13	13	30.2	30.2	30.2	67.63	21.2026	21.1994	21.1171	21.271	20.1355	20.0274	22.7351	22.725	21.7138	21.8553	21.9091	21.6414	0	P40142	1463		0
>sp|Q9ERG2|STRN3_MOUSE Striatin-3 OS=Mus musculus GN=Strn3 PE=1 SV=1;>tr|B2RQS1|B2RQS1_MOUSE Striatin-3 OS=Mus musculus GN=Strn3 PE=2 SV=1	Strn3		+	3.46335	0.00034407	1.26767	2.40772	Striatin-3	7	6	5	12.1	11.2	9.9	87.149	18.8914	18.7222	18.074	18.0562	18.9642	18.8824	20.0337	20.1989	19.2288	19.4989	20.0214	20.2145	0	Q9ERG2;B2RQS1	2968		0
>sp|Q7TQD2|TPPP_MOUSE Tubulin polymerization-promoting protein OS=Mus musculus GN=Tppp PE=1 SV=1;>tr|Q3URG1|Q3URG1_MOUSE RIKEN cDNA 2900041A09, isoform CRA_a OS=Mus musculus GN=Tppp PE=2 SV=1	Tppp		+	2.48012	0.00331037	1.26645	2.40569	Tubulin polymerization-promoting protein	6	6	6	36.2	36.2	36.2	23.574	20.5979	20.6691	20.2722	20.4114	20.8507	20.4565	22.6188	22.4907	20.9611	21.6291	21.6323	21.5246	0	Q7TQD2;Q3URG1	2101		0
>sp|P68510|1433F_MOUSE 14-3-3 protein eta OS=Mus musculus GN=Ywhah PE=1 SV=2	Ywhah		+	2.65651	0.0022054	1.26066	2.39605	14-3-3 protein eta	13	10	10	54.1	47.6	47.6	28.211	21.4426	21.4713	21.2386	21.7977	21.8914	21.8608	23.4681	23.5731	22.431	22.0582	23.0648	22.6711	0	P68510	1685		0
[truncated: 1,366 more rows]

## Sheet: Overlap
Entrez.ID.Human	Entrez.ID.mouse	Gene_names	Razor___unique_peptides	P_Value	logFC	FC..Oep.Mock.	Significant	X	iBAQ.Mock1	iBAQ.Mock2	iBAQ.Mock3	iBAQ.Oep1	iBAQ.Oep2	iBAQ.Oep3
80725	56013	Srcin1	74	1.20719e-06	5.42	42.67	TRUE	NA	21.7416	21.8708	21.8641	27.3731	27.0987	27.2507
28964	216963	Git1	6	0.000162775	5.34	40.58	TRUE	NA	11.5676	12.4212	13.3733	18.674	18.1225	16.5939
[truncated: 37 more rows]
