# Supplementary material for: Dissecting the Shared and Context-Dependent Pathways Mediated by the p140Cap Adaptor Protein in Cancer and in Neurons
Source: Front Cell Dev Biol. 2019 Oct 15;7:222. doi: 10.3389/fcell.2019.00222 (PMC6803390; doi:10.3389/fcell.2019.00222)
Supplement: TABLE S2 — Enrichment results for cancer and synaptic p140Cap interactomes based on GO (MF, BP, CC), KEGG and Reactome ontologies. [file Table_2.XLS]

## Sheet: Syn_GO_CC.txt
ID	Description	GeneRatio	BgRatio	pvalue	p.adjust	qvalue	geneID	Count
GO:0098794	postsynapse	71/333	339/17942	1.61648e-54	5.85165e-52	3.69238e-52	SRCIN1/SYNE1/LRRTM1/HOMER2/SHANK1/SHANK3/PPP1R9A/SIPA1L1/GRIA3/DLGAP2/GRM1/GRM5/GRIP1/SHANK2/DLG4/GABBR1/LZTS3/DLG2/IGSF9B/PKP4/ARHGAP32/GRIN2A/HOMER1/LZTS1/PRR7/PPP1R9B/GRIA1/GABBR2/LRRC7/APBB1/KCNJ4/PCLO/ACTN2/CTNND1/TENM2/CTTNBP2/GRIN2B/SYNPO/GPHN/ANK2/DLGAP3/GRIN1/STRN/MYH10/FYN/IQSEC3/KCTD16/BCR/PPP1CC/BAIAP2/EPHA4/ARHGAP44/PPP1CA/BSN/ANK1/GABRG2/RGS20/PSD3/ANK3/CNKSR2/ANKS1B/MAP1B/DLG3/RGS1…	71
GO:0097060	synaptic membrane	61/333	265/17942	2.47331e-49	4.47669e-47	2.82478e-47	SRCIN1/SYNE1/LRRTM1/HOMER2/SHANK1/SHANK3/SIPA1L1/ADGRL1/GRIA3/DLGAP2/GRIP1/SHANK2/DLG4/GABBR1/LZTS3/DLG2/IGSF9B/RIMS4/ARHGAP32/GRIN2A/HOMER1/LZTS1/PRR7/GRIA1/GABBR2/LRRC7/APBB1/KCNJ4/TENM2/GRIN2B/RIMS1/SYNPO/GPHN/ANK2/DLGAP3/GRIN1/ERC2/STRN/RIMS2/IQSEC3/KCTD16/BCR/EPHA4/ANK1/GABRG2/UNC13A/ERC1/PSD3/ANK3/CNKSR2/ANKS1B/CAMK2A/NRXN1/DLG3/OLFM2/RGS14/GRM2/KCTD8/GABRB2/GRASP/CASK	61
GO:0060076	excitatory synapse	42/333	156/17942	4.5079e-37	4.07965e-35	2.57425e-35	SRCIN1/LRRTM1/HOMER2/SHANK1/SHANK3/PPP1R9A/SIPA1L1/DLGAP2/GRM1/GRM5/SHANK2/DLG4/LZTS3/DLG2/IGSF9B/PKP4/ARHGAP32/GRIN2A/HOMER1/LZTS1/PPP1R9B/GRIA1/LRRC7/PCLO/SYNPO/DLGAP3/GRIN1/STRN/FYN/BCR/BAIAP2/EPHA4/BSN/RGS20/PSD3/ANKS1B/MAP1B/DLG3/RGS14/LYN/NLGN3/PDE4B	42
GO:0014069	postsynaptic density	40/333	143/17942	4.55645e-36	2.74906e-34	1.73465e-34	SRCIN1/HOMER2/SHANK1/SHANK3/PPP1R9A/SIPA1L1/DLGAP2/GRM1/GRM5/SHANK2/DLG4/LZTS3/DLG2/IGSF9B/PKP4/ARHGAP32/GRIN2A/HOMER1/LZTS1/PPP1R9B/GRIA1/LRRC7/PCLO/SYNPO/DLGAP3/GRIN1/STRN/FYN/BCR/BAIAP2/EPHA4/BSN/RGS20/PSD3/ANKS1B/MAP1B/DLG3/RGS14/LYN/PDE4B	40
GO:0099572	postsynaptic specialization	40/333	143/17942	4.55645e-36	2.74906e-34	1.73465e-34	SRCIN1/HOMER2/SHANK1/SHANK3/PPP1R9A/SIPA1L1/DLGAP2/GRM1/GRM5/SHANK2/DLG4/LZTS3/DLG2/IGSF9B/PKP4/ARHGAP32/GRIN2A/HOMER1/LZTS1/PPP1R9B/GRIA1/LRRC7/PCLO/SYNPO/DLGAP3/GRIN1/STRN/FYN/BCR/BAIAP2/EPHA4/BSN/RGS20/PSD3/ANKS1B/MAP1B/DLG3/RGS14/LYN/PDE4B	40
GO:0015629	actin cytoskeleton	51/333	451/17942	1.37104e-25	7.09026e-24	4.47393e-24	SRCIN1/MYH14/CDH2/PPP1R9A/ABLIM3/ABLIM1/SPTB/CTNNA2/ACTR3B/ARHGAP32/ABLIM2/IQGAP2/ACTN4/SPTBN2/PPP1R9B/WASF1/ACTN2/CFL2/ARPC1A/SYNPO/KALRN/MYO5A/ARPC5L/MYO18A/CORO2B/ADD2/SORBS2/MYH10/FYN/DBN1/MYO1D/MYO6/BAIAP2/CAPZA1/SPTA1/TMOD1/SPTAN1/MYADM/SPTBN1/FLOT2/ARPC2/ACTR2/TMOD2/JUP/CAPZA2/FLOT1/SPTBN4/ARPC3/ADD1/ACTN1/CASK	51
GO:0043197	dendritic spine	28/333	107/17942	1.27505e-24	5.7696e-23	3.6406e-23	SHANK1/SHANK3/PPP1R9A/SIPA1L1/SHANK2/DLG4/ARHGAP32/LZTS1/PPP1R9B/GRIA1/APBB1/ACTN2/CTNND1/TENM2/CTTNBP2/SYNPO/GRIN1/STRN/MYH10/PPP1CC/BAIAP2/EPHA4/ARHGAP44/PPP1CA/ANKS1B/MAP1B/RGS14/PDE4B	28
GO:0044309	neuron spine	28/333	109/17942	2.24061e-24	9.01224e-23	5.6867e-23	SHANK1/SHANK3/PPP1R9A/SIPA1L1/SHANK2/DLG4/ARHGAP32/LZTS1/PPP1R9B/GRIA1/APBB1/ACTN2/CTNND1/TENM2/CTTNBP2/SYNPO/GRIN1/STRN/MYH10/PPP1CC/BAIAP2/EPHA4/ARHGAP44/PPP1CA/ANKS1B/MAP1B/RGS14/PDE4B	28
GO:0005938	cell cortex	33/333	234/17942	8.7831e-20	2.89044e-18	1.82386e-18	CDH2/PPP1R9A/SPTB/DLG4/ARHGAP32/ACTN4/SPTBN2/ARHGEF7/CTNNB1/PCLO/ACTN2/MPP1/CTTNBP2/DST/SPIRE1/MYH10/DBN1/MYO6/ACTB/SPTA1/TMOD1/BSN/RGS20/SPTAN1/MYADM/SPTBN1/FLOT2/ADD3/RAB10/ACTR2/CAPZA2/FLOT1/SPTBN4	33
GO:0098793	presynapse	34/333	277/17942	2.04305e-18	5.6891e-17	3.58981e-17	PDZD11/ADGRL1/PPFIA3/DLG4/GABBR1/RIMS4/PPFIA2/GRIN2A/GRIA1/NRXN3/APBB1/PCLO/CTTNBP2/RIMS1/GRIN1/ERC2/CDK16/RIMS2/KCTD16/TRIM9/DMXL2/SYN3/BSN/WDR7/CACNA1A/UNC13A/ERC1/ATP6V0D1/CAMK2A/NRXN1/GRM2/KCTD8/CASK/PDE4B	34
GO:0031252	cell leading edge	37/333	345/17942	5.71848e-18	1.38006e-16	8.70814e-17	SRCIN1/RAPH1/CDH2/PPP1R9A/ABLIM3/ABLIM1/CTNNA2/IQGAP2/ARHGEF7/CTNNB1/PPP1R9B/GRIA1/RASGRP2/APBB1/WASF1/CTNND1/DST/MYO5A/KSR1/MACF1/SORBS2/MYH10/MYO1D/MYO6/ENAH/BAIAP2/ARHGAP44/ANK1/GABRG2/MYADM/SPTBN1/FLOT2/ARPC2/FLOT1/ATP6V1B2/ARPC3/ACTN1	37
GO:0030426	growth cone	22/333	137/17942	8.96257e-15	1.9085e-13	1.20426e-13	LRRTM1/MYH14/PPP1R9A/ADGRL1/SHANK2/NEFL/APBB1/CTNND1/TENM2/MYO5A/OLFM1/ERC2/MYH10/DBN1/EPHA4/GPRIN1/DLG3/TMOD2/ARPC3/RASGRF1/THY1/NGEF	22
GO:0030427	site of polarized growth	22/333	142/17942	1.93766e-14	3.89686e-13	2.45891e-13	LRRTM1/MYH14/PPP1R9A/ADGRL1/SHANK2/NEFL/APBB1/CTNND1/TENM2/MYO5A/OLFM1/ERC2/MYH10/DBN1/EPHA4/GPRIN1/DLG3/TMOD2/ARPC3/RASGRF1/THY1/NGEF	22
GO:0008328	ionotropic glutamate receptor complex	14/333	45/17942	4.35428e-14	7.50595e-13	4.73624e-13	SHANK1/CACNG3/GRIA3/SHANK2/DLG4/DLG2/GRIN2A/GRIA1/GRIN2B/SHISA6/SHISA7/GRIN1/DLG3/OLFM2	14
GO:0098878	neurotransmitter receptor complex	14/333	45/17942	4.35428e-14	7.50595e-13	4.73624e-13	SHANK1/CACNG3/GRIA3/SHANK2/DLG4/DLG2/GRIN2A/GRIA1/GRIN2B/SHISA6/SHISA7/GRIN1/DLG3/OLFM2	14
GO:0030055	cell-substrate junction	34/333	395/17942	9.65315e-14	1.58838e-12	1.00226e-12	CDH2/LMO7/RHOG/ACTN4/ARHGEF7/CTNNB1/FLRT2/WASF1/ACTN2/DST/ARPC5L/CAPN5/SORBS2/ERBIN/GIT1/PPP1CC/ENAH/ACTB/SH3KBP1/FLOT2/FLII/RAB10/ARPC2/ACTR2/JUP/PLEC/PI4KA/FLOT1/ATP6V0C/ARPC3/ADD1/ACTN1/CASK/THY1	34
GO:0005925	focal adhesion	33/333	388/17942	3.1881e-13	4.80872e-12	3.03429e-12	CDH2/LMO7/RHOG/ACTN4/ARHGEF7/CTNNB1/FLRT2/WASF1/ACTN2/DST/ARPC5L/CAPN5/SORBS2/GIT1/PPP1CC/ENAH/ACTB/SH3KBP1/FLOT2/FLII/RAB10/ARPC2/ACTR2/JUP/PLEC/PI4KA/FLOT1/ATP6V0C/ARPC3/ADD1/ACTN1/CASK/THY1	33
GO:0034702	ion channel complex	27/333	277/17942	2.093e-12	2.9141e-11	1.83879e-11	SHANK1/CACNG3/GRIA3/CACNA2D3/SHANK2/DLG4/DLG2/GRIN2A/GRIA1/CACNA1E/KCNJ4/GRIN2B/SHISA6/KCNMA1/SHISA7/CACNA2D2/CNTN2/GRIN1/CACNB3/SCN2A/GABRG2/CACNA1A/CACNA2D1/DLG3/OLFM2/GABRB2/PDE4B	27
GO:1990351	transporter complex	27/333	315/17942	4.19424e-11	5.23557e-10	3.30363e-10	SHANK1/CACNG3/GRIA3/CACNA2D3/SHANK2/DLG4/DLG2/GRIN2A/GRIA1/CACNA1E/KCNJ4/GRIN2B/SHISA6/KCNMA1/SHISA7/CACNA2D2/CNTN2/GRIN1/CACNB3/SCN2A/GABRG2/CACNA1A/CACNA2D1/DLG3/OLFM2/GABRB2/PDE4B	27
GO:0044297	cell body	32/333	464/17942	1.83691e-10	2.01504e-09	1.27148e-09	SRCIN1/HOMER2/CIT/PPP1R9A/RAPGEF2/SHANK2/IGSF9B/CTNND2/SPTBN2/LZTS1/ARHGEF7/GRIA1/APBB1/SYNPO/MYO5A/OLFM1/RIT2/CNTN2/DAB2IP/GNAZ/STRN/MYH10/MYO1D/BAIAP2/EPHA4/PPP1CA/CACNA1A/CNKSR2/NRXN1/DLG3/MAP1S/SPTBN4	32
GO:0043025	neuronal cell body	29/333	406/17942	6.08205e-10	6.47559e-09	4.08608e-09	SRCIN1/HOMER2/CIT/PPP1R9A/RAPGEF2/SHANK2/IGSF9B/CTNND2/SPTBN2/ARHGEF7/GRIA1/APBB1/SYNPO/MYO5A/OLFM1/CNTN2/DAB2IP/STRN/MYH10/MYO1D/BAIAP2/EPHA4/PPP1CA/CACNA1A/CNKSR2/NRXN1/DLG3/MAP1S/SPTBN4	29
GO:0005913	cell-cell adherens junction	25/333	327/17942	2.45616e-09	2.54037e-08	1.60297e-08	CDH2/CTNNA2/AFDN/SPTBN2/CTNNB1/CTNND1/MACF1/DAB2IP/DBN1/MYO6/BAIAP2/CAPZA1/ERC1/SPTAN1/SPTBN1/FLOT2/CADM1/RAB10/JUP/PLEC/LYN/PI4KA/FLOT1/ADD1/ACTN1	25
GO:0044449	contractile fiber part	19/333	197/17942	5.03523e-09	5.0632e-08	3.19487e-08	SYNE1/ACTN4/HOMER1/CTNNB1/ACTN2/DST/CFL2/SYNPO/ANK2/SORBS2/TMOD1/ANK1/ANK3/SPTBN1/TMOD2/JUP/PLEC/ACTN1/PDE4B	19
GO:0098858	actin-based cell projection	18/333	177/17942	5.5484e-09	5.42844e-08	3.42533e-08	SRCIN1/RAPH1/HOMER2/PPP1R9A/IQGAP2/CTNNB1/PPP1R9B/APBB1/ACTN2/TENM2/MPP1/MYO5A/DOCK4/MYO6/ENAH/BAIAP2/EPHA4/ATP6V1B2	18
GO:0043235	receptor complex	24/333	320/17942	7.53792e-09	6.99673e-08	4.41492e-08	SHANK1/CACNG3/TRAF3/GRIA3/GRM1/SHANK2/DLG4/GABBR1/DLG2/GRIN2A/GRIA1/GABBR2/GRIN2B/SHISA6/SHISA7/GRIN1/CNTFR/KCTD16/GABRG2/DLG3/OLFM2/LYN/KCTD8/GABRB2	24
GO:0033176	proton-transporting V-type ATPase complex	7/333	23/17942	1.3526e-07	9.99271e-07	6.30537e-07	ATP6V1G1/ATP6V1D/ATP6V0A1/ATP6V0D1/ATP6AP1/ATP6V0C/ATP6V1B2	7
GO:0043296	apical junction complex	13/333	127/17942	6.98416e-07	4.77031e-06	3.01005e-06	CLDN12/RAPGEF2/CTNNB1/MAGI1/CTNND1/FRMD4A/SYNPO/CLDN11/STRN/ANK3/DLG3/JUP/MPP5	13
GO:0031225	anchored component of membrane	14/333	155/17942	1.20281e-06	8.06327e-06	5.0879e-06	ENPP6/NRN1/CNTN2/OMG/CNTFR/LSAMP/NEGR1/OPCML/NTM/BCAN/CNTN1/CNTN4/GPC4/THY1	14
GO:0098862	cluster of actin-based cell projections	13/333	134/17942	1.29239e-06	8.5063e-06	5.36745e-06	HOMER2/MYH14/SHANK2/ACTN4/MPP1/DOCK4/MYH10/MYO1D/FLII/ADD3/PLEC/CAPZA2/ACTN1	13
GO:0044291	cell-cell contact zone	9/333	60/17942	1.50821e-06	9.74953e-06	6.15193e-06	CDH2/PKP4/CTNNB1/ANK2/ANK3/FLOT2/JUP/FLOT1/ACTN1	9
GO:0008021	synaptic vesicle	12/333	126/17942	4.02203e-06	2.5103e-05	1.58399e-05	DLG4/GRIN2A/GRIA1/CTTNBP2/GRIN1/CDK16/TRIM9/DMXL2/SYN3/WDR7/ATP6V0D1/PDE4B	12
GO:0009898	cytoplasmic side of plasma membrane	13/333	154/17942	6.12966e-06	3.76091e-05	2.37313e-05	CYLD/SPTB/TRAF3/DLG4/CYTH1/PKP4/CDK16/DAB2IP/GNAZ/FYN/SPTA1/JUP/LYN	13
GO:0043209	myelin sheath	13/333	165/17942	1.29774e-05	7.34036e-05	4.63175e-05	MYH14/NEFH/NEFL/INA/CLDN11/CNTN2/MYO1D/ACTB/SEPT4/CNTN1/ATP6V1B2/MPP5/THY1	13
GO:0098562	cytoplasmic side of membrane	13/333	170/17942	1.78685e-05	9.95137e-05	6.27929e-05	CYLD/SPTB/TRAF3/DLG4/CYTH1/PKP4/CDK16/DAB2IP/GNAZ/FYN/SPTA1/JUP/LYN	13
GO:0031256	leading edge membrane	11/333	132/17942	3.58281e-05	0.000175267	0.000110593	PPP1R9B/GRIA1/RASGRP2/KSR1/MACF1/MYO1D/MYO6/ARHGAP44/ANK1/GABRG2/SPTBN1	11
GO:0045121	membrane raft	16/333	270/17942	4.76523e-05	0.000230002	0.000145131	CDH2/GRIP1/CTNNB1/ANK2/KCNMA1/RIT2/SPRED1/FYN/MYO1D/CNTN1/TNR/MYADM/FLOT2/LYN/FLOT1/THY1	16
GO:0045177	apical part of cell	18/333	343/17942	7.92158e-05	0.000367642	0.000231981	HOMER2/CDH2/RAPGEF2/SHANK2/HOMER1/SPTBN2/LZTS1/CTNNB1/ANK2/KCNMA1/SORBS2/CNTFR/MYO6/CACNB3/SLC12A2/ATP6V0D1/TNIK/THY1	18
GO:0016471	vacuolar proton-transporting V-type ATPase complex	4/333	14/17942	0.000100692	0.00045563	0.000287501	ATP6V1G1/ATP6V0A1/ATP6V0D1/ATP6V0C	4
GO:0008287	protein serine/threonine phosphatase complex	5/333	49/17942	0.00208709	0.00778893	0.00491479	PPP1R9B/STRN/PPP1CC/PPP1CA/PPP2R5C	5
GO:1903293	phosphatase complex	5/333	49/17942	0.00208709	0.00778893	0.00491479	PPP1R9B/STRN/PPP1CC/PPP1CA/PPP2R5C	5
GO:0030666	endocytic vesicle membrane	9/333	154/17942	0.00236203	0.00872506	0.00550549	CACNG3/GRIA3/DLG4/GRIA1/ATP6V0A1/ATP6V0D1/CAMK2A/RAB10/ATP6V0C	9

## Sheet: Can_GO_CC
ID	Description	GeneRatio	BgRatio	pvalue	p.adjust	qvalue	geneID	Count
GO:0030055	cell-substrate junction	68/387	395/17942	1.02004e-41	4.95741e-39	3.31782e-39	GIT2/GIT1/EPB41L2/EPB41L5/FLII/PPP1R12A/NCKAP1/MPRIP/FAT1/RRAS/ACTG1/ARHGEF7/PPFIBP1/CORO1C/DOCK7/HSPA8/PPFIA1/TWF1/ERBIN/RPS14/RPS7/RPS13/PI4KA/ADD1/ITGA6/CAPN5/CTNNB1/RPS16/YES1/AHNAK/GNA13/ACTB/CDH1/SVIL/YWHAQ/LIMA1/GNB2/CTNNA1/RAC1/RAC2/PTK7/PPP1CB/RRAS2/CDC42/RPL27/SNTB1/MME/RPL10A/HSPA5/JUP/YWHAB/RALA/RPL23/RPS17/SDC4/KRAS/FLOT1/RPS5/SNTB2/HSPA9/RPS3A/IQGAP1/RPL9/RHOA/HNRNPK/YWHAG/YWHAE/CLTC	68
GO:0005925	focal adhesion	67/387	388/17942	3.48652e-41	8.47225e-39	5.67019e-39	GIT2/GIT1/EPB41L2/EPB41L5/FLII/PPP1R12A/NCKAP1/MPRIP/FAT1/RRAS/ACTG1/ARHGEF7/PPFIBP1/CORO1C/DOCK7/HSPA8/PPFIA1/TWF1/RPS14/RPS7/RPS13/PI4KA/ADD1/ITGA6/CAPN5/CTNNB1/RPS16/YES1/AHNAK/GNA13/ACTB/CDH1/SVIL/YWHAQ/LIMA1/GNB2/CTNNA1/RAC1/RAC2/PTK7/PPP1CB/RRAS2/CDC42/RPL27/SNTB1/MME/RPL10A/HSPA5/JUP/YWHAB/RALA/RPL23/RPS17/SDC4/KRAS/FLOT1/RPS5/SNTB2/HSPA9/RPS3A/IQGAP1/RPL9/RHOA/HNRNPK/YWHAG/YWHAE/CLTC	67
GO:0000502	proteasome complex	28/387	66/17942	1.35719e-29	1.31919e-27	8.8289e-28	IDE/PSMB5/PSMC6/PSMD4/PSMB4/PSMC1/PSMA4/PSMA6/PSMA2/PSMC3/PSMC5/PSMC4/PSMD14/PSMB3/PSMD1/PSMD6/PSMD2/PSMD11/PSMB1/PSMA7/PSMA8/PSMB6/PSMA3/PSMA5/PSMD12/PSMD13/PSMD8/PSMC2	28
GO:1905369	endopeptidase complex	28/387	66/17942	1.35719e-29	1.31919e-27	8.8289e-28	IDE/PSMB5/PSMC6/PSMD4/PSMB4/PSMC1/PSMA4/PSMA6/PSMA2/PSMC3/PSMC5/PSMC4/PSMD14/PSMB3/PSMD1/PSMD6/PSMD2/PSMD11/PSMB1/PSMA7/PSMA8/PSMB6/PSMA3/PSMA5/PSMD12/PSMD13/PSMD8/PSMC2	28
GO:0015629	actin cytoskeleton	58/387	451/17942	1.62118e-28	1.31316e-26	8.78852e-27	CALD1/SRCIN1/DNAJA3/EPB41L2/CARMIL1/MYL12A/PPP1R12A/MYO10/MPRIP/TPM3/MYH14/WDR1/KEAP1/CDC42BPB/ACTG1/MYO1C/CORO1C/MYO1D/MYO1B/GNG12/MYO5B/MYO6/TWF1/SIPA1L3/ADD1/MYO7A/ACTR1A/ACTR1B/CDC42BPA/MYO5C/YES1/AHNAK/MAEA/SLC2A1/MYL6/CDH1/CAPZA1/SVIL/LIMA1/CTNNA1/RAC1/RAC2/RAC3/MYADM/DAAM1/PSMB3/ACACA/DCTN1/TMOD3/SRC/JUP/CAPZA2/DYNLL2/UTRN/FLOT1/IQGAP1/HNRNPK/SEPT7	58
GO:0005913	cell-cell adherens junction	50/387	327/17942	3.59528e-28	2.49615e-26	1.67059e-26	CALD1/RPL15/TJP1/KIFC3/MPRIP/AFDN/PPFIBP1/MYO1B/HSPA8/TJP2/DLG1/LYN/MYO6/TWF1/EPB41L1/PI4KA/ADD1/ITGA6/CTNNB1/GIGYF2/SCRIB/AHNAK/CDH1/CAPZA1/LIMA1/CTNNA1/EIF2S3/SNX9/CTNND1/TMOD3/HSPA5/SRC/CCT8/JUP/YWHAB/PICALM/RUVBL1/PSMB6/RPL24/FLOT1/SLC3A2/IQGAP1/DDX3X/EIF4G1/HNRNPK/YWHAE/RARS/EEF1D/SEPT7/PRDX1	50
GO:0043209	myelin sheath	36/387	165/17942	4.88958e-26	2.97042e-24	1.988e-24	NDUFS3/PRDX3/MYH14/WDR1/IMMT/ACTG1/DLD/MYO1D/SLC25A12/HSPA8/DLG1/ACTR1A/SCRIB/GNB1/ACTB/GNB2/ERBB2/TUBB4B/CDC42/CCT2/SLC25A4/RAP1A/RPS27A/HSPA5/TUBA1A/SLC25A5/RALA/CCT3/ATP1A1/SLC25A3/HSPA9/TCP1/CANX/CCT5/YWHAG/PRDX1	36
GO:1905368	peptidase complex	28/387	87/17942	1.31411e-25	7.09618e-24	4.74923e-24	IDE/PSMB5/PSMC6/PSMD4/PSMB4/PSMC1/PSMA4/PSMA6/PSMA2/PSMC3/PSMC5/PSMC4/PSMD14/PSMB3/PSMD1/PSMD6/PSMD2/PSMD11/PSMB1/PSMA7/PSMA8/PSMB6/PSMA3/PSMA5/PSMD12/PSMD13/PSMD8/PSMC2	28
GO:0019898	extrinsic component of membrane	30/387	254/17942	3.71749e-14	1.20447e-12	8.06108e-13	EPB41L4A/DNAJA3/EPB41L2/EPB41L5/STK39/BST1/GNG12/PIK3R1/LYN/EPB41L1/FARP1/CTNNB1/FARP2/YES1/GNA13/GNB1/CDH1/CTNNA1/RAC1/GNAI2/SNX9/MFGE8/GNAI3/ST14/CSK/SRC/JUP/KRAS/IQGAP1/RHOA	30
GO:0031252	cell leading edge	34/387	345/17942	1.49541e-13	4.54231e-12	3.04001e-12	SRCIN1/EPB41L5/CARMIL1/HPCA/NCKAP1/PALM/MYO10/FAT1/CDC42BPB/ARHGEF7/MYO1C/CORO1C/MYO1D/MYO6/TWF1/CTNNB1/CDC42BPA/SCRIB/CDH1/CTNNA1/RAC1/RAC2/RAC3/MYADM/SNX9/CDC42/CTNND1/DCTN1/SRC/DOCK8/FLOT1/IQGAP1/RHOA/MCC	34
GO:0019897	extrinsic component of plasma membrane	22/387	136/17942	1.65283e-13	4.72514e-12	3.16237e-12	DNAJA3/GNG12/LYN/FARP1/CTNNB1/YES1/GNA13/GNB1/CDH1/CTNNA1/RAC1/GNAI2/SNX9/MFGE8/GNAI3/ST14/CSK/SRC/JUP/KRAS/IQGAP1/RHOA	22
GO:0042470	melanosome	19/387	106/17942	1.1433e-12	2.77821e-11	1.85936e-11	HSPA8/MYO7A/SLC2A1/GNA13/RAC1/SYPL1/RAB2A/RAB35/HSPA5/YWHAB/ATP1A1/FLOT1/CCT4/SLC3A2/NAP1L1/CANX/YWHAE/CLTC/PRDX1	19
GO:0048770	pigment granule	19/387	106/17942	1.1433e-12	2.77821e-11	1.85936e-11	HSPA8/MYO7A/SLC2A1/GNA13/RAC1/SYPL1/RAB2A/RAB35/HSPA5/YWHAB/ATP1A1/FLOT1/CCT4/SLC3A2/NAP1L1/CANX/YWHAE/CLTC/PRDX1	19
GO:0022627	cytosolic small ribosomal subunit	13/387	42/17942	2.59423e-12	5.96496e-11	3.99215e-11	RPS14/RPS7/RPS13/RPS16/RPS27A/RPS27L/RPS27/RPS17/RPS25/RPS5/RPS3A/DDX3X/RPS12	13
GO:0022626	cytosolic ribosome	19/387	111/17942	2.70019e-12	5.96496e-11	3.99215e-11	RPL15/RPS14/RPS7/RPS13/RPS16/RPL27/RPL10A/RPS27A/RPS27L/RPS27/RPL23/RPS17/RPL24/RPS25/RPS5/RPS3A/RPL9/DDX3X/RPS12	19
GO:0098589	membrane region	32/387	344/17942	3.82216e-12	8.07639e-11	5.40525e-11	CD14/MYO1C/CORO1C/MYO1D/DLG1/LYN/MYO6/CTNNB1/AHNAK/SLC2A1/CDH1/RAP2B/CTNNA1/MYADM/GNAI2/GNAI3/NOS1AP/RAB35/CSK/SRC/PICALM/SNAP91/SDC4/PAG1/KRAS/ATP1A1/GPC1/FLOT1/IQGAP1/SCN5A/CLTC/AP2B1	32
GO:0044291	cell-cell contact zone	13/387	60/17942	3.69643e-10	6.44577e-09	4.31393e-09	PKP4/TJP1/DLG1/CTNNB1/AHNAK/RAP2B/YWHAH/CTNNA1/JUP/ATP1A1/DSG2/FLOT1/SCN5A	13
GO:0008287	protein serine/threonine phosphatase complex	12/387	49/17942	3.84624e-10	6.44577e-09	4.31393e-09	PPP1R12A/PPP2R5C/PPP2R5E/PPP2R5A/PPP1CB/PPP2CB/PPP3CA/PPP3CB/PPP2R1A/PPP2R2A/PPP2R2D/PPP1CA	12
GO:1903293	phosphatase complex	12/387	49/17942	3.84624e-10	6.44577e-09	4.31393e-09	PPP1R12A/PPP2R5C/PPP2R5E/PPP2R5A/PPP1CB/PPP2CB/PPP3CA/PPP3CB/PPP2R1A/PPP2R2A/PPP2R2D/PPP1CA	12
GO:0098562	cytoplasmic side of membrane	19/387	170/17942	5.01526e-09	7.38611e-08	4.94327e-08	DNAJA1/PKP4/GNG12/DLG1/LYN/FARP1/YES1/GNA13/GNB1/CDH1/GNAI2/SNX9/GNAI3/CSK/SRC/JUP/KRAS/IQGAP1/RHOA	19
GO:0016323	basolateral plasma membrane	19/387	195/17942	4.77393e-08	5.65885e-07	3.78728e-07	TJP1/PALM/STK39/MYO1C/MYO1D/DLG1/ERBIN/ITGA6/CTNNB1/SCRIB/CLDN7/SLC2A1/TACSTD2/ERBB2/ST14/EPCAM/FOLR1/ATP1A1/FLOT1	19
GO:0030496	midbody	15/387	133/17942	1.86732e-07	1.9812e-06	1.32595e-06	PKP4/KEAP1/LZTS2/SLC2A1/SVIL/GNAI2/GNAI3/CDC42/CTNND1/RALB/HSPA5/RALA/IQGAP1/RHOA/SEPT7	15
GO:0030659	cytoplasmic vesicle membrane	29/387	486/17942	8.39726e-07	8.32871e-06	5.57412e-06	ATG5/KIFC3/COPA/HSPA8/MYO5B/MYO6/YWHAH/YWHAQ/N4BP3/RAC2/SYPL1/SNX9/FOLR1/RPS27A/UBC/UBA52/UBB/SEC13/YWHAB/RALA/PICALM/RAB14/SNTB2/YWHAG/COPB2/YWHAE/COPB1/CLTC/AP2B1	29
GO:0005903	brush border	12/387	96/17942	1.04607e-06	1.01678e-05	6.80497e-06	FLII/ADD3/MYH14/MYO1C/MYO1D/MYO1B/MYL6/GNA13/LIMA1/MME/FOLR1/CAPZA2	12
GO:0043296	apical junction complex	13/387	127/17942	3.69348e-06	3.32413e-05	2.22473e-05	TJP1/KIFC3/TJP2/DLG1/CTNNB1/CLDN7/CDH1/RAP2B/CTNNA1/EPCAM/CTNND1/JUP/RHOA	13
GO:0005765	lysosomal membrane	19/387	283/17942	1.33696e-05	0.000110129	7.37058e-05	TECPR1/ANPEP/PLD1/HSPA8/MYO6/MYO7A/AHNAK/GNB1/GNB2/GNAQ/RAB2A/GNAI3/GNA11/UBA52/KXD1/RAB14/FLOT1/CLTC/AP2B1	19
GO:0098852	lytic vacuole membrane	19/387	283/17942	1.33696e-05	0.000110129	7.37058e-05	TECPR1/ANPEP/PLD1/HSPA8/MYO6/MYO7A/AHNAK/GNB1/GNB2/GNAQ/RAB2A/GNAI3/GNA11/UBA52/KXD1/RAB14/FLOT1/CLTC/AP2B1	19
GO:0098858	actin-based cell projection	14/387	177/17942	3.10522e-05	0.000239545	0.000160319	SRCIN1/PALM/MYO10/FAT1/MYO1C/MYO1B/MYO6/TWF1/ITGA6/FARP1/CTNNB1/MYO7A/CDC42/UTRN	14
GO:0009295	nucleoid	7/387	43/17942	3.39355e-05	0.000249889	0.000167242	LONP1/HADHB/ATAD3A/HADHA/SLC25A5/TUFM/HSPA9	7
GO:0042645	mitochondrial nucleoid	7/387	43/17942	3.39355e-05	0.000249889	0.000167242	LONP1/HADHB/ATAD3A/HADHA/SLC25A5/TUFM/HSPA9	7
GO:0044297	cell body	24/387	464/17942	7.59076e-05	0.000527016	0.000352714	SRCIN1/HPCA/ARHGEF7/CAD/MYO1D/GNB1/GNB2/RAC3/TUBB/GTF2I/GNAQ/GNAI2/CDC42/CCT2/UBB/CCT8/CCT3/PICALM/CCT4/CCT7/TCP1/CANX/PPP1CA/CCT5	24
GO:0008180	COP9 signalosome	6/387	34/17942	7.81266e-05	0.000534782	0.000357911	EPB41L2/GRB2/DOCK7/HSPA5/DYNLL1/FLOT1	6
GO:0032153	cell division site	7/387	54/17942	0.000152161	0.000990291	0.000662768	MAEA/SVIL/LIMA1/RALA/RHOA/RHOC/SEPT7	7
GO:0032155	cell division site part	7/387	54/17942	0.000152161	0.000990291	0.000662768	MAEA/SVIL/LIMA1/RALA/RHOA/RHOC/SEPT7	7
GO:0098794	postsynapse	19/387	339/17942	0.000152823	0.000990291	0.000662768	SRCIN1/PKP4/GABRP/DNAJA3/HPCA/PALM/DLG1/LYN/FARP1/MINK1/SIPA1L1/SCRIB/CTNND1/PPP3CA/SRC/PICALM/UTRN/CANX/PPP1CA	19
GO:0080008	Cul4-RING E3 ubiquitin ligase complex	5/387	25/17942	0.000169316	0.00106867	0.000715224	DCAF8/DDB1/DCAF7/CUL4A/CUL4B	5
GO:0045177	apical part of cell	19/387	343/17942	0.000177667	0.001107	0.00074088	TJP1/STK39/PLD1/MYO5B/MYO6/SIPA1L3/CTNNB1/MYO7A/TNIK/SLC2A1/ERBB2/EPCAM/CDC42/FOLR1/PLET1/ATP1A1/DSG2/SLC3A2/SEPT7	19
GO:0042383	sarcolemma	10/387	116/17942	0.000207896	0.00127895	0.00085596	DLG1/AHNAK/NOS1AP/PPP3CA/PPP3CB/SNTB1/UTRN/ATP1A1/FLOT1/SCN5A	10
GO:1905360	GTPase complex	5/387	31/17942	0.000486899	0.00278391	0.00186318	GNG12/GNA13/GNB1/GNAI2/GNAI3	5
GO:0016234	inclusion body	7/387	69/17942	0.000703104	0.00375504	0.00251312	GIT1/SQSTM1/CLU/CDH1/PSMC5/PSMC4/PICALM	7
GO:0098687	chromosomal region	17/387	341/17942	0.00124475	0.00636788	0.00426181	SUN2/PPP1R12A/PPP2R5C/DDB1/MCM5/PPP2R5A/PTGES3/PPP1CB/PPP2CB/DCTN1/SEC13/DYNLL1/PPP2R1A/MCM3/PPP1CA/SEPT7/XRCC6	17
GO:0005743	mitochondrial inner membrane	21/387	474/17942	0.00155872	0.00765191	0.00512116	AIFM1/SAMM50/NDUFS3/SLC25A13/SLC25A11/IMMT/HADHB/SLC25A12/LYN/ATAD3A/CHCHD3/HADHA/TIMM50/NDUFA4/SLC25A4/SRC/SLC25A5/CKMT1B/SLC25A3/SLC25A10/STAT3	21
GO:0030057	desmosome	4/387	24/17942	0.00160869	0.00781824	0.00523248	PKP4/DSG3/JUP/DSG2	4

## Sheet: Syn_GO_BP
ID	Description	GeneRatio	BgRatio	pvalue	p.adjust	qvalue	geneID	Count
GO:0050804	modulation of synaptic transmission	40/317	274/16672	4.91e-24	1.33e-20	1.1e-20	LRRTM1/SHANK1/SHANK3/PPP1R9A/RAPGEF2/SIPA1L1/GRM1/PPFIA3/GRM5/SHANK2/DLG4/IGSF9B/RIMS4/GRIN2A/LZTS1/PPP1R9B/GRIA1/RIMS1/KALRN/SHISA6/SHISA7/CACNA2D2/IQSEC2/CNTN2/GRIN1/RIMS2/DBN1/BAIAP2/SYN3/CACNA1A/UNC13A/TNR/CAMK2A/NRXN1/RGS14/GRM2/FLOT1/CNTN4/NLGN3/RASGRF1	40
GO:0048667	cell morphogenesis involved in neuron differentiation	51/317	493/16672	2.12e-23	2.87e-20	2.38e-20	SRCIN1/RAPH1/CDH11/SHANK1/SHANK3/PPP1R9A/RAPGEF2/SIPA1L1/SPTB/CTNNA2/NEFH/DLG4/NEFL/CTNND2/CDH4/SPTBN2/LZTS1/FLRT2/NRXN3/APBB1/KALRN/OLFM1/CNTN2/GRIN1/OMG/MACF1/MYH10/FYN/ENAH/BAIAP2/EPHA4/SPTA1/CACNA1A/ANK3/SPTAN1/TNR/SPTBN1/CAMK2A/MAP1B/NRXN1/RAB10/SLIT2/ADGRB3/FLOT1/CNTN4/SPTBN4/NLGN3/TNIK/KIF5C/THY1/NGEF	51
GO:0007015	actin filament organization	40/317	323/16672	2.52e-21	2.06e-18	1.7e-18	CIT/SHANK1/SHANK3/PPP1R9A/SPTB/ACTR3B/AKAP2/IQGAP2/ACTN4/SPTBN2/PPP1R9B/WASF1/ACTN2/CFL2/ARPC1A/SYNPO/ARPC5L/ADD2/SORBS2/SPIRE1/DBN1/BAIAP2/CAPZA1/SPTA1/TMOD1/NCK2/TENM1/SPTAN1/MYADM/SPTBN1/ARPC2/ACTR2/TMOD2/SLIT2/CAPZA2/PHACTR1/SPTBN4/ARPC3/ADD1/ACTN1	40
GO:0008064	regulation of actin polymerization or depolymerization	30/317	163/16672	3.16e-21	2.06e-18	1.7e-18	CIT/PPP1R9A/SPTB/ACTR3B/IQGAP2/SPTBN2/WASF1/ACTN2/CFL2/ARPC1A/ARPC5L/ADD2/SPIRE1/BAIAP2/CAPZA1/SPTA1/TMOD1/NCK2/TENM1/SPTAN1/MYADM/SPTBN1/ARPC2/ACTR2/TMOD2/SLIT2/CAPZA2/SPTBN4/ARPC3/ADD1	30
GO:0030832	regulation of actin filament length	30/317	164/16672	3.8e-21	2.06e-18	1.7e-18	CIT/PPP1R9A/SPTB/ACTR3B/IQGAP2/SPTBN2/WASF1/ACTN2/CFL2/ARPC1A/ARPC5L/ADD2/SPIRE1/BAIAP2/CAPZA1/SPTA1/TMOD1/NCK2/TENM1/SPTAN1/MYADM/SPTBN1/ARPC2/ACTR2/TMOD2/SLIT2/CAPZA2/SPTBN4/ARPC3/ADD1	30
GO:0032535	regulation of cellular component size	40/317	340/16672	1.69e-20	7.63e-18	6.31e-18	CIT/SHANK3/PPP1R9A/SPTB/ACTR3B/NEFL/IQGAP2/CDH4/SPTBN2/WASF1/ACTN2/CFL2/ARPC1A/OLFM1/KCNMA1/ARPC5L/CNTN2/ADD2/MACF1/SPIRE1/BAIAP2/CAPZA1/SPTA1/TMOD1/NCK2/TENM1/SLC12A2/SPTAN1/TNR/MYADM/SPTBN1/MAP1B/ARPC2/ACTR2/TMOD2/SLIT2/CAPZA2/SPTBN4/ARPC3/ADD1	40
GO:0050808	synapse organization	32/317	229/16672	8.1e-19	2.2e-16	1.82e-16	LRRTM1/CDH2/SHANK1/SHANK3/PPP1R9A/ADGRL1/CTNNA2/ADGRL3/SHANK2/DLG4/CTNND2/ADGRB2/SPTBN2/CTNNB1/FLRT2/NRXN3/PCLO/GPHN/MYO5A/CACNA2D2/CNTN2/GRIN1/DAB2IP/CACNB3/BSN/CACNA1A/UNC13A/ANK3/TNR/NRXN1/ADGRB3/NLGN3	32
GO:0032970	regulation of actin filament-based process	36/317	317/16672	5.02e-18	1.13e-15	9.38e-16	CIT/SHANK1/SHANK3/PPP1R9A/SPTB/ACTR3B/IQGAP2/SPTBN2/WASF1/ACTN2/CFL2/ARPC1A/SYNPO/ANK2/ARPC5L/ADD2/SPIRE1/BAIAP2/CAPZA1/SPTA1/TMOD1/NCK2/TENM1/SPTAN1/MYADM/SPTBN1/ARPC2/ACTR2/TMOD2/SLIT2/JUP/CAPZA2/SPTBN4/ARPC3/ADD1/PDE4B	36
GO:0010975	regulation of neuron projection development	38/317	398/16672	2.02e-16	3.66e-14	3.02e-14	SRCIN1/SHANK1/SHANK3/PPP1R9A/RAPGEF2/SIPA1L1/NEFL/CDH4/LZTS1/APBB1/RIMS1/KALRN/OLFM1/RIT2/CNTN2/GRIN1/OMG/MACF1/DAB2IP/RIMS2/FYN/DBN1/BAIAP2/EPHA4/NCKIPSD/NEGR1/CACNA1A/CNTN1/UNC13A/TNR/MAP1B/SLIT2/ADGRB3/LYN/NLGN3/TNIK/THY1/NGEF	38
GO:0090066	regulation of anatomical structure size	41/317	466/16672	2.16e-16	3.66e-14	3.03e-14	CIT/SHANK3/PPP1R9A/SPTB/ACTR3B/NEFL/IQGAP2/CDH4/SPTBN2/WASF1/ACTN2/CFL2/ARPC1A/DOCK4/OLFM1/KCNMA1/ARPC5L/CNTN2/ADD2/MACF1/SPIRE1/BAIAP2/CAPZA1/SPTA1/TMOD1/NCK2/TENM1/SLC12A2/SPTAN1/TNR/MYADM/SPTBN1/MAP1B/ARPC2/ACTR2/TMOD2/SLIT2/CAPZA2/SPTBN4/ARPC3/ADD1	41
GO:0022604	regulation of cell morphogenesis	39/317	460/16672	4.25e-15	5.48e-13	4.53e-13	SRCIN1/MYH14/SHANK3/PPP1R9A/RAPGEF2/CYLD/SIPA1L1/NEFL/STRIP1/ACTN4/CDH4/LZTS1/ARHGEF7/RIMS1/KALRN/OLFM1/CNTN2/GRIN1/OMG/MACF1/RIMS2/MYH10/FYN/BAIAP2/EPHA4/SPTA1/SH3KBP1/CACNA1A/UNC13A/TNR/MYADM/MAP1B/ARPC2/SLIT2/ADGRB3/NLGN3/TNIK/THY1/NGEF	39
GO:0044708	single-organism behavior	34/317	387/16672	9.9e-14	1.07e-11	8.88e-12	LRRTM1/HOMER2/MYH14/SHANK1/SHANK3/GRM5/SHANK2/DLG4/GRIN2A/HOMER1/SPTBN2/GRIA1/NRXN3/GRIN2B/PAK5/KALRN/CNTN2/GRIN1/FYN/LSAMP/EPHA4/PUM1/TMOD1/GABRG2/CACNA1A/TNR/NRXN1/TMOD2/RGS14/ADGRB3/CAMK4/SPTBN4/NLGN3/RASGRF1	34
GO:0007215	glutamate receptor signaling pathway	16/317	69/16672	1.54e-13	1.61e-11	1.33e-11	HOMER2/SHANK1/CACNG3/SHANK3/GRIA3/GRM1/GRM5/DLG4/GRIN2A/HOMER1/GRIA1/GRIN2B/GRIN1/GRM2/NLGN3/RASGRF1	16
GO:0051962	positive regulation of nervous system development	35/317	434/16672	5.22e-13	5.06e-11	4.18e-11	LRRTM1/SHANK1/SHANK3/PPP1R9A/RAPGEF2/ADGRL1/TENM4/ADGRL3/NEFL/ADGRB2/CDH4/CTNNB1/FLRT2/NRXN3/APBB1/RIMS1/KALRN/RIT2/MACF1/DAB2IP/RIMS2/FYN/BAIAP2/EPHA4/NCKIPSD/NEGR1/CNTN1/UNC13A/MAP1B/NRXN1/SLIT2/RGS14/ADGRB3/LYN/NLGN3	35
GO:0031346	positive regulation of cell projection organization	27/317	296/16672	1.65e-11	1.12e-09	9.25e-10	SHANK1/SHANK3/PPP1R9A/RAPGEF2/NEFL/CDH4/ARHGEF7/APBB1/TENM2/RIMS1/KALRN/RIT2/MACF1/DAB2IP/RIMS2/FYN/BAIAP2/EPHA4/NCKIPSD/NEGR1/CNTN1/TENM1/UNC13A/MAP1B/ARPC2/SLIT2/LYN	27
GO:0007270	neuron-neuron synaptic transmission	18/317	127/16672	3.27e-11	2.11e-09	1.75e-09	SHANK3/DLGAP2/GRM1/GRM5/KALRN/IQSEC2/GRIN1/SYN3/GABRG2/CACNA1A/UNC13A/TNR/NRXN1/TMOD2/GRM2/FLOT1/NLGN3/GABRB2	18
GO:0007416	synapse assembly	18/317	135/16672	9.26e-11	4.83e-09	3.99e-09	LRRTM1/CDH2/SHANK3/PPP1R9A/ADGRL1/ADGRL3/SHANK2/ADGRB2/SPTBN2/FLRT2/NRXN3/PCLO/GRIN1/BSN/CACNA1A/NRXN1/ADGRB3/NLGN3	18
GO:0007611	learning or memory	22/317	210/16672	9.26e-11	4.83e-09	3.99e-09	SHANK1/SHANK3/GRM5/SHANK2/DLG4/GRIN2A/GRIA1/NRXN3/GRIN2B/PAK5/KALRN/CNTN2/GRIN1/FYN/TNR/NRXN1/TMOD2/RGS14/ADGRB3/CAMK4/NLGN3/RASGRF1	22
GO:1990778	protein localization to cell periphery	22/317	211/16672	1.02e-10	5.2e-09	4.3e-09	PDZD11/CDH2/RAPGEF2/RHOG/MAP7/ACTN2/KALRN/MYO5A/ANK2/MACF1/CACNB3/ANK1/ANK3/MYADM/SPTBN1/FLOT2/RAB10/JUP/FLOT1/SPTBN4/TNIK/MPP5	22
GO:0072659	protein localization to plasma membrane	21/317	198/16672	1.99e-10	9.3e-09	7.68e-09	CDH2/RAPGEF2/RHOG/MAP7/ACTN2/KALRN/MYO5A/ANK2/MACF1/CACNB3/ANK1/ANK3/MYADM/SPTBN1/FLOT2/RAB10/JUP/FLOT1/SPTBN4/TNIK/MPP5	21
GO:0007269	neurotransmitter secretion	17/317	134/16672	6.85e-10	3.05e-08	2.52e-08	PDZD11/PPP1R9A/ADGRL1/PPFIA3/RIMS4/PPFIA2/NRXN3/PCLO/RIMS1/RIMS2/TRIM9/SYN3/CACNA1A/UNC13A/CAMK2A/NRXN1/CASK	17
GO:0099643	signal release from synapse	17/317	134/16672	6.85e-10	3.05e-08	2.52e-08	PDZD11/PPP1R9A/ADGRL1/PPFIA3/RIMS4/PPFIA2/NRXN3/PCLO/RIMS1/RIMS2/TRIM9/SYN3/CACNA1A/UNC13A/CAMK2A/NRXN1/CASK	17
GO:0035418	protein localization to synapse	9/317	27/16672	1.01e-09	4.36e-08	3.61e-08	LRRTM1/SHANK1/DLG4/DLG2/PCLO/BSN/ANKS1B/NRXN1/DLG3	9
GO:0050890	cognition	22/317	243/16672	1.53e-09	6.28e-08	5.19e-08	SHANK1/SHANK3/GRM5/SHANK2/DLG4/GRIN2A/GRIA1/NRXN3/GRIN2B/PAK5/KALRN/CNTN2/GRIN1/FYN/TNR/NRXN1/TMOD2/RGS14/ADGRB3/CAMK4/NLGN3/RASGRF1	22
GO:0007626	locomotory behavior	19/317	186/16672	2.79e-09	1.08e-07	8.94e-08	LRRTM1/ADGRL3/GRM1/GRM5/DLG4/PAK5/MYO5A/CNTN2/GRIN1/STRN/LSAMP/EPHA4/PUM1/TMOD1/NEGR1/CACNA1A/TNR/OLFM2/SPTBN4	19
GO:0050807	regulation of synapse organization	15/317	111/16672	2.9e-09	1.1e-07	9.1e-08	LRRTM1/CDH2/SHANK3/PPP1R9A/ADGRL1/CTNNA2/ADGRL3/ADGRB2/FLRT2/NRXN3/GRIN1/DAB2IP/NRXN1/ADGRB3/NLGN3	15
GO:0050803	regulation of synapse structure or activity	15/317	115/16672	4.77e-09	1.75e-07	1.44e-07	LRRTM1/CDH2/SHANK3/PPP1R9A/ADGRL1/CTNNA2/ADGRL3/ADGRB2/FLRT2/NRXN3/GRIN1/DAB2IP/NRXN1/ADGRB3/NLGN3	15
GO:0001505	regulation of neurotransmitter levels	18/317	181/16672	1.13e-08	3.81e-07	3.15e-07	PDZD11/PPP1R9A/ADGRL1/PPFIA3/RIMS4/PPFIA2/NRXN3/PCLO/DAGLA/RIMS1/RIMS2/TRIM9/SYN3/CACNA1A/UNC13A/CAMK2A/NRXN1/CASK	18
GO:0060078	regulation of postsynaptic membrane potential	12/317	83/16672	5.26e-08	1.6e-06	1.32e-06	SHANK1/SHANK3/PPP1R9A/DLG4/IGSF9B/GRIN2A/RIMS1/GRIN1/RIMS2/SCN2A/NRXN1/NLGN3	12
GO:0006836	neurotransmitter transport	17/317	182/16672	7.31e-08	2.2e-06	1.82e-06	PDZD11/PPP1R9A/ADGRL1/PPFIA3/RIMS4/PPFIA2/NRXN3/PCLO/RIMS1/RIMS2/TRIM9/SYN3/CACNA1A/UNC13A/CAMK2A/NRXN1/CASK	17
GO:0034765	regulation of ion transmembrane transport	25/317	380/16672	7.6e-08	2.26e-06	1.87e-06	SHANK1/CACNG3/SHANK3/CACNA2D3/DLG4/ACTN4/HOMER1/CACNA1E/KCNJ4/ACTN2/MYO5A/ANK2/KCNMA1/CACNA2D2/CACNB3/WNK2/SCN2A/CACNA1A/ANK3/CACNA2D1/LYN/NLGN3/PDE4B/RASGRF1/THY1	25
GO:0035176	social behavior	9/317	46/16672	1.72e-07	4.79e-06	3.96e-06	SHANK1/SHANK3/SHANK2/DLG4/NRXN3/KALRN/GRIN1/NRXN1/NLGN3	9
GO:0051703	intraspecies interaction between organisms	9/317	46/16672	1.72e-07	4.79e-06	3.96e-06	SHANK1/SHANK3/SHANK2/DLG4/NRXN3/KALRN/GRIN1/NRXN1/NLGN3	9
GO:0051963	regulation of synapse assembly	11/317	78/16672	2.47e-07	6.57e-06	5.43e-06	LRRTM1/PPP1R9A/ADGRL1/ADGRL3/ADGRB2/FLRT2/NRXN3/GRIN1/NRXN1/ADGRB3/NLGN3	11
GO:0071709	membrane assembly	7/317	26/16672	4.06e-07	1.05e-05	8.66e-06	CDH2/ANK3/SPTBN1/FLOT2/NRXN1/FLOT1/NLGN3	7
GO:0044089	positive regulation of cellular component biogenesis	25/317	428/16672	7.15e-07	1.8e-05	1.48e-05	LRRTM1/ADGRL1/ADGRL3/ACTR3B/ADGRB2/IQGAP2/CTNNB1/FLRT2/NRXN3/WASF1/TENM2/ARPC1A/SYNPO/ARPC5L/SPIRE1/BAIAP2/NCK2/TENM1/NRXN1/ARPC2/ACTR2/ADGRB3/FLOT1/ARPC3/NLGN3	25
GO:0032409	regulation of transporter activity	16/317	192/16672	8.4e-07	2.07e-05	1.71e-05	SHANK1/CACNG3/SHANK3/DLG4/ACTN4/HOMER1/ACTN2/MYO5A/ANK2/CACNB3/WNK2/ANK3/CACNA2D1/NLGN3/PDE4B/RASGRF1	16
GO:0044091	membrane biogenesis	7/317	30/16672	1.18e-06	2.85e-05	2.35e-05	CDH2/ANK3/SPTBN1/FLOT2/NRXN1/FLOT1/NLGN3	7
GO:0046710	GDP metabolic process	5/317	13/16672	2.73e-06	6.08e-05	5.03e-05	DLG4/DLG2/MPP1/DLG3/CASK	5
GO:0007163	establishment or maintenance of cell polarity	14/317	165/16672	3.32e-06	7.25e-05	6e-05	PDZD11/DLG4/MAP7/FRMD4A/DST/MYO18A/ERBIN/ANK1/FLOT2/MAP1B/RAB10/DLG3/ACTR2/MPP5	14
GO:0051656	establishment of organelle localization	23/317	407/16672	3.51e-06	7.61e-05	6.3e-05	ADGRL1/PPP6C/NEFH/NEFL/RIMS4/ACTN4/CTNNB1/GRIA1/ARHGAP21/PCLO/RIMS1/MYO5A/SPIRE1/RIMS2/MYH10/TRIM9/CACNA1A/UNC13A/ATP6AP1/MAP1B/ACTR2/MAP1S/LYN	23
GO:0033572	transferrin transport	7/317	35/16672	3.58e-06	7.7e-05	6.37e-05	ATP6V1G1/ATP6V1D/ATP6V0A1/ATP6V0D1/ATP6AP1/ATP6V0C/ATP6V1B2	7
GO:0006888	ER to Golgi vesicle-mediated transport	14/317	173/16672	5.77e-06	0.00011761	9.72e-05	ARFGAP2/SPTB/PPP6C/SPTBN2/RAB35/GRIA1/ANK2/ARFGAP3/SPTA1/ANK1/ANK3/SPTAN1/SPTBN1/SPTBN4	14
GO:0098742	cell-cell adhesion via plasma-membrane adhesion molecules	16/317	223/16672	5.94e-06	0.000120242	9.94e-05	CLDN12/ARVCF/CDH10/CDH2/CDH11/ADGRL1/TENM4/IGSF9B/CDH4/PCDH10/CLDN11/CDH6/PCDHAC2/TENM1/MYADM/CADM1	16
GO:0007158	neuron cell-cell adhesion	5/317	16/16672	8.85e-06	0.000172764	0.00014283	NRXN3/TNR/NRXN1/CNTN4/NLGN3	5
GO:0090383	phagosome acidification	6/317	27/16672	9.52e-06	0.0001845	0.000152533	ATP6V1G1/ATP6V1D/ATP6V0A1/ATP6V0D1/ATP6V0C/ATP6V1B2	6
GO:0042692	muscle cell differentiation	20/317	344/16672	1.02e-05	0.000195252	0.000161422	SYNE1/CDH2/CTNNA2/HOMER1/CTNNB1/ACTN2/CFL2/PRICKLE1/ANK2/CACNA2D2/SORBS2/MAP3K5/MYH10/SMYD3/TMOD1/FLOT2/TMOD2/OLFM2/ADGRB3/FLOT1	20
GO:0030048	actin filament-based movement	11/317	115/16672	1.21e-05	0.000229763	0.000189953	MYH14/ACTN4/ACTN2/MYO5A/ANK2/MYH10/MYO6/TMOD1/CACNA2D1/JUP/PDE4B	11
GO:0035637	multicellular organismal signaling	14/317	185/16672	1.25e-05	0.000234751	0.000194077	MYH14/CACNG3/CACNA2D3/KCNJ4/ANK2/CACNA2D2/CACNB3/SCN2A/CACNA1A/ANK3/TNR/CACNA2D1/JUP/SPTBN4	14
GO:0045851	pH reduction	7/317	46/16672	2.38e-05	0.000419391	0.000346725	ATP6V1G1/ATP6V1D/ATP6V0A1/ATP6V0D1/ATP6AP1/ATP6V0C/ATP6V1B2	7
GO:0007016	cytoskeletal anchoring at plasma membrane	4/317	10/16672	2.46e-05	0.000427493	0.000353424	SHANK1/ANK3/JUP/SPTBN4	4
GO:0010959	regulation of metal ion transport	18/317	307/16672	2.53e-05	0.000430685	0.000356062	CACNA2D3/ACTN4/HOMER1/CTNNB1/ACTN2/MYO5A/ANK2/CACNB3/WNK2/CNTN1/ANK3/CACNA2D1/CAMK2A/LYN/SPTBN4/CASK/PDE4B/THY1	18
GO:0099504	synaptic vesicle cycle	10/317	106/16672	3.4e-05	0.000576721	0.000476795	CDH2/ADGRL1/RIMS4/PCLO/RIMS1/RIMS2/TRIM9/CACNA1A/UNC13A/NLGN3	10
GO:0051668	localization within membrane	8/317	66/16672	3.45e-05	0.000576721	0.000476795	CDH2/SHANK3/DLG4/DLG2/GPHN/CACNA1A/NRXN1/DLG3	8
GO:0099068	postsynapse assembly	4/317	12/16672	5.63e-05	0.000924958	0.000764695	CDH2/SHANK3/NRXN1/NLGN3	4
GO:0002433	immune response-regulating cell surface receptor signaling pathway involved in phagocytosis	9/317	92/16672	6.31e-05	0.00101916	0.000842577	ARPC1A/FYN/BAIAP2/ACTB/NCKIPSD/ARPC2/ACTR2/LYN/ARPC3	9
GO:0038096	Fc-gamma receptor signaling pathway involved in phagocytosis	9/317	92/16672	6.31e-05	0.00101916	0.000842577	ARPC1A/FYN/BAIAP2/ACTB/NCKIPSD/ARPC2/ACTR2/LYN/ARPC3	9
GO:0071417	cellular response to organonitrogen compound	22/317	462/16672	7.85e-05	0.00123046	0.00101726	RAPGEF2/ATP6V1G1/CTNNB1/PPP1R9B/ACTN2/ATP6V1D/MYO5A/FYN/BAIAP2/ATP6V0A1/GABRG2/ATP6V0D1/ATP6AP1/CAMK2A/RAB10/SLIT2/JUP/LYN/ATP6V0C/ATP6V1B2/GABRB2/PDE4B	22
GO:0090382	phagosome maturation	6/317	39/16672	8.66e-05	0.00134274	0.00111009	ATP6V1G1/ATP6V1D/ATP6V0A1/ATP6V0D1/ATP6V0C/ATP6V1B2	6
GO:0038094	Fc-gamma receptor signaling pathway	9/317	96/16672	8.82e-05	0.00135104	0.00111695	ARPC1A/FYN/BAIAP2/ACTB/NCKIPSD/ARPC2/ACTR2/LYN/ARPC3	9
GO:0045104	intermediate filament cytoskeleton organization	6/317	41/16672	0.000115658	0.0017047	0.00140933	NEFH/NEFM/NEFL/INA/DST/ERBIN	6
GO:0021700	developmental maturation	14/317	236/16672	0.000177046	0.00247499	0.00204616	SHANK1/ADGRL1/DLG4/CTNNB1/NRXN3/CNTN2/GRIN1/DAB2IP/SEPT4/CACNA1A/UNC13A/NRXN1/ADGRB3/SPTBN4	14
GO:0019226	transmission of nerve impulse	7/317	67/16672	0.000275217	0.00364092	0.00301007	MYH14/CACNG3/SCN2A/CACNA1A/ANK3/TNR/SPTBN4	7
GO:0015988	energy coupled proton transmembrane transport, against electrochemical gradient	5/317	32/16672	0.000318053	0.00414692	0.0034284	ATP6V0A1/ATP6V0D1/ATP6AP1/ATP6V0C/ATP6V1B2	5
GO:0015991	ATP hydrolysis coupled proton transport	5/317	32/16672	0.000318053	0.00414692	0.0034284	ATP6V0A1/ATP6V0D1/ATP6AP1/ATP6V0C/ATP6V1B2	5
GO:0048489	synaptic vesicle transport	9/317	116/16672	0.00037241	0.00471952	0.00390179	ADGRL1/RIMS4/CTNNB1/PCLO/RIMS1/RIMS2/TRIM9/CACNA1A/UNC13A	9
GO:0099003	vesicle-mediated transport in synapse	8/317	93/16672	0.000392235	0.00491425	0.00406278	ADGRL1/RIMS4/PCLO/RIMS1/RIMS2/TRIM9/CACNA1A/UNC13A	8
GO:0090662	ATP hydrolysis coupled transmembrane transport	5/317	36/16672	0.000559555	0.00657882	0.00543894	ATP6V0A1/ATP6V0D1/ATP6AP1/ATP6V0C/ATP6V1B2	5
GO:0010927	cellular component assembly involved in morphogenesis	15/317	299/16672	0.000630882	0.0073254	0.00605616	ABLIM3/CYLD/ABLIM1/TENM4/IQCB1/ACTN2/ATP6V1D/CFL2/ANK2/MYH10/TMOD1/ATP6V0D1/ACTR2/TMOD2/MPP5	15
GO:0017157	regulation of exocytosis	10/317	155/16672	0.000774357	0.00875023	0.00723412	RIMS4/PCLO/RIMS1/RAPGEF4/RIMS2/BCR/TRIM9/CACNA1A/ATP6AP1/LYN	10

## Sheet: Can_GO_BP
ID	Description	GeneRatio	BgRatio	pvalue	p.adjust	qvalue	geneID	Count
GO:0060071	Wnt signaling pathway, planar cell polarity pathway	39/377	109/16672	1.31e-36	2.95e-33	2.22e-33	PSMB5/PSMC6/PSMD4/PSMB4/GPC4/PSMC1/PSMA4/PSMA6/PSMA2/RAC1/PTK7/PSMC3/PSMC5/PSMC4/CDC42/PSMD14/DAAM1/PSMB3/RPS27A/UBC/UBA52/UBB/PSMD1/PSMD6/PSMD2/PSMD11/PSMB1/PSMA7/PSMA8/PSMB6/PSMA3/PSMA5/PSMD12/RHOA/PSMD13/PSMD8/PSMC2/CLTC/AP2B1	39
GO:0090175	regulation of establishment of planar polarity	39/377	110/16672	1.99e-36	2.95e-33	2.22e-33	PSMB5/PSMC6/PSMD4/PSMB4/GPC4/PSMC1/PSMA4/PSMA6/PSMA2/RAC1/PTK7/PSMC3/PSMC5/PSMC4/CDC42/PSMD14/DAAM1/PSMB3/RPS27A/UBC/UBA52/UBB/PSMD1/PSMD6/PSMD2/PSMD11/PSMB1/PSMA7/PSMA8/PSMB6/PSMA3/PSMA5/PSMD12/RHOA/PSMD13/PSMD8/PSMC2/CLTC/AP2B1	39
GO:0035567	non-canonical Wnt signaling pathway	44/377	154/16672	2.51e-36	2.95e-33	2.22e-33	PSMB5/CALM1/PSMC6/PSMD4/PSMB4/GPC4/PSMC1/CTNNB1/PSMA4/PSMA6/PSMA2/GNB1/RAC1/PTK7/PSMC3/PSMC5/PSMC4/CDC42/PSMD14/DAAM1/PSMB3/PPP3CA/PPP3CB/RPS27A/UBC/UBA52/UBB/PSMD1/PSMD6/PSMD2/PSMD11/PSMB1/PSMA7/PSMA8/PSMB6/PSMA3/PSMA5/PSMD12/RHOA/PSMD13/PSMD8/PSMC2/CLTC/AP2B1	44
GO:0038093	Fc receptor signaling pathway	48/377	207/16672	6.67e-35	4.07e-32	3.06e-32	PSMB5/NCKAP1/MYO10/GRB2/ACTG1/MYO1C/CALM1/PIK3R1/PSMC6/PSMD4/LYN/PSMB4/PSMC1/PSMA4/PSMA6/YES1/PSMA2/ACTB/RAC1/PSMC3/PSMC5/PSMC4/CDC42/PSMD14/PSMB3/PPP3CA/PPP3CB/RPS27A/UBC/UBA52/UBB/PSMD1/SRC/PSMD6/PSMD2/PSMD11/PSMB1/CUL1/PSMA7/PSMA8/PSMB6/KRAS/PSMA3/PSMA5/PSMD12/PSMD13/PSMD8/PSMC2	48
GO:0001736	establishment of planar polarity	39/377	119/16672	6.92e-35	4.07e-32	3.06e-32	PSMB5/PSMC6/PSMD4/PSMB4/GPC4/PSMC1/PSMA4/PSMA6/PSMA2/RAC1/PTK7/PSMC3/PSMC5/PSMC4/CDC42/PSMD14/DAAM1/PSMB3/RPS27A/UBC/UBA52/UBB/PSMD1/PSMD6/PSMD2/PSMD11/PSMB1/PSMA7/PSMA8/PSMB6/PSMA3/PSMA5/PSMD12/RHOA/PSMD13/PSMD8/PSMC2/CLTC/AP2B1	39
GO:0007164	establishment of tissue polarity	39/377	119/16672	6.92e-35	4.07e-32	3.06e-32	PSMB5/PSMC6/PSMD4/PSMB4/GPC4/PSMC1/PSMA4/PSMA6/PSMA2/RAC1/PTK7/PSMC3/PSMC5/PSMC4/CDC42/PSMD14/DAAM1/PSMB3/RPS27A/UBC/UBA52/UBB/PSMD1/PSMD6/PSMD2/PSMD11/PSMB1/PSMA7/PSMA8/PSMB6/PSMA3/PSMA5/PSMD12/RHOA/PSMD13/PSMD8/PSMC2/CLTC/AP2B1	39
GO:0051437	positive regulation of ubiquitin-protein ligase activity involved in regulation of mitotic cell cycle transition	32/377	76/16672	6.4e-33	2.83e-30	2.12e-30	PSMB5/PSMC6/PSMD4/PSMB4/PSMC1/PSMA4/PSMA6/PSMA2/PSMC3/PSMC5/PSMC4/PSMD14/PSMB3/RPS27A/UBC/UBA52/UBB/PSMD1/PSMD6/PSMD2/PSMD11/PSMB1/CUL1/PSMA7/PSMA8/PSMB6/PSMA3/PSMA5/PSMD12/PSMD13/PSMD8/PSMC2	32
GO:1905330	regulation of morphogenesis of an epithelium	42/377	175/16672	2.85e-31	7.18e-29	5.4e-29	PSMB5/PSMC6/PSMD4/PSMB4/GPC4/PSMC1/CTNNB1/PSMA4/PSMA6/PSMA2/TACSTD2/RAC1/PTK7/PSMC3/PSMC5/PSMC4/CDC42/PSMD14/MAGED1/DAAM1/PSMB3/RPS27A/UBC/UBA52/UBB/PSMD1/PSMD6/PSMD2/PSMD11/PSMB1/PSMA7/PSMA8/PSMB6/PSMA3/PSMA5/PSMD12/RHOA/PSMD13/PSMD8/PSMC2/CLTC/AP2B1	42
GO:0031145	anaphase-promoting complex-dependent catabolic process	31/377	78/16672	5.71e-31	1.19e-28	8.92e-29	PSMB5/PSMC6/PSMD4/PSMB4/PSMC1/PSMA4/PSMA6/PSMA2/PSMC3/PSMC5/PSMC4/PSMD14/PSMB3/RPS27A/UBC/UBA52/UBB/PSMD1/PSMD6/PSMD2/PSMD11/PSMB1/PSMA7/PSMA8/PSMB6/PSMA3/PSMA5/PSMD12/PSMD13/PSMD8/PSMC2	31
GO:0006521	regulation of cellular amino acid metabolic process	27/377	54/16672	1.63e-30	2.87e-28	2.16e-28	PSMB5/PSMC6/PSMD4/PSMB4/PSMC1/PSMA4/PSMA6/PSMA2/PSMC3/PSMC5/PSMC4/PSMD14/PSMB3/PSMD1/PSMD6/PSMD2/PSMD11/PSMB1/PSMA7/PSMA8/PSMB6/PSMA3/PSMA5/PSMD12/PSMD13/PSMD8/PSMC2	27
GO:0002479	antigen processing and presentation of exogenous peptide antigen via MHC class I, TAP-dependent	27/377	63/16672	3.4e-28	4.8e-26	3.61e-26	PSMB5/PSMC6/PSMD4/PSMB4/PSMC1/PSMA4/PSMA6/PSMA2/PSMC3/PSMC5/PSMC4/PSMD14/PSMB3/PSMD1/PSMD6/PSMD2/PSMD11/PSMB1/PSMA7/PSMA8/PSMB6/PSMA3/PSMA5/PSMD12/PSMD13/PSMD8/PSMC2	27
GO:0198738	cell-cell signaling by wnt	59/377	470/16672	2e-27	2.52e-25	1.89e-25	PSMB5/CSNK1G3/LZTS2/CALM1/PSMC6/PSMD4/PSMB4/GPC4/PSMC1/CTNNB1/TNIK/DDB1/PSMA4/PSMA6/PSMA2/CCNY/GNB1/RAC1/PTK7/PSMC3/PSMC5/PSMC4/CDC42/PSMD14/DAAM1/CTNND1/PSMB3/PPP3CA/PPP3CB/FOLR1/RPS27A/UBC/UBA52/UBB/CSNK2A1/PSMD1/SRC/PSMD6/JUP/PSMD2/PSMD11/PSMB1/CUL1/PSMA7/PSMA8/PSMB6/PPP2R1A/PSMA3/PSMA5/PSMD12/DDX3X/PPP1CA/RHOA/PSMD13/PSMD8/PSMC2/MCC/CLTC/AP2B1	59
GO:0043488	regulation of mRNA stability	34/377	141/16672	1.49e-25	1.5e-23	1.13e-23	PSMB5/PSMC6/HSPA8/PSMD4/PSMB4/PSMC1/PSMA4/PSMA6/PSMA2/PSMC3/PSMC5/PSMC4/PSMD14/PSMB3/RPS27A/UBC/UBA52/UBB/PSMD1/PSMD6/PSMD2/YWHAB/PSMD11/PSMB1/PSMA7/PSMA8/PSMB6/PSMA3/PSMA5/PSMD12/EIF4G1/PSMD13/PSMD8/PSMC2	34
GO:1901990	regulation of mitotic cell cycle phase transition	41/377	294/16672	5.95e-21	3.62e-19	2.72e-19	PSMB5/PSMC6/PSMD4/PSMB4/PSMC1/DDB1/GIGYF2/PSMA4/PSMA6/PSMA2/CUL4A/CUL4B/PSMC3/PSMC5/PSMC4/PSMD14/PSMB3/TMOD3/RPS27A/UBC/UBA52/UBB/CSNK2A1/PSMD1/RPS27L/PSMD6/PSMD2/PSMD11/PSMB1/CUL1/PSMA7/PSMA8/PSMB6/PSMA3/CTDSP1/PSMA5/PSMD12/DDX3X/PSMD13/PSMD8/PSMC2	41
GO:0033209	tumor necrosis factor-mediated signaling pathway	31/377	154/16672	7.04e-21	4.21e-19	3.17e-19	PSMB5/PSMC6/PSMD4/PSMB4/PSMC1/PSMA4/PSMA6/PSMA2/PSMC3/PSMC5/PSMC4/PSMD14/PSMB3/RPS27A/UBC/UBA52/UBB/PSMD1/PSMD6/PSMD2/PSMD11/PSMB1/PSMA7/PSMA8/PSMB6/PSMA3/PSMA5/PSMD12/PSMD13/PSMD8/PSMC2	31
GO:0010565	regulation of cellular ketone metabolic process	30/377	151/16672	4.55e-20	2.43e-18	1.83e-18	PSMB5/LONP2/DLD/PSMC6/PSMD4/PSMB4/PSMC1/PSMA4/PSMA6/PSMA2/PSMC3/PSMC5/PSMC4/PRKAG2/PSMD14/PSMB3/PSMD1/PSMD6/PSMD2/PSMD11/PSMB1/PSMA7/PSMA8/PSMB6/PSMA3/PSMA5/PSMD12/PSMD13/PSMD8/PSMC2	30
GO:0051348	negative regulation of transferase activity	42/377	339/16672	1.83e-19	9.12e-18	6.85e-18	DNAJA1/PSMB5/SRCIN1/PRDX3/CORO1C/PSMC6/PSMD4/LYN/PSMB4/PSMC1/PSMA4/PSMA6/PSMA2/PPP2R5A/GNAQ/PSMC3/PSMC5/PSMC4/PRKAG2/PSMD14/PSMB3/CSK/RPS27A/UBC/UBA52/UBB/PSMD1/SRC/PSMD6/PSMD2/PSMD11/PSMB1/PSMA7/PSMB6/PPP2R1A/PSMA3/PSMA5/PSMD12/PSMD13/PSMD8/YWHAG/PSMC2	42
GO:0031331	positive regulation of cellular catabolic process	36/377	265/16672	3.93e-18	1.78e-16	1.34e-16	PSMB5/PACSIN3/KEAP1/PSMC6/PSMD4/PSMB4/CLU/PSMC1/PSMA4/PSMA6/PSMA2/PSMC3/SNX9/PSMC5/PSMC4/PSMD14/PSMB3/RPS27A/UBC/UBA52/UBB/PSMD1/PSMD6/PSMD2/PSMD11/PSMB1/CUL1/PSMA7/PSMA8/PSMB6/PSMA3/PSMA5/PSMD12/PSMD13/PSMD8/PSMC2	36
GO:0090150	establishment of protein localization to membrane	41/377	354/16672	6.03e-18	2.69e-16	2.02e-16	SAMM50/RPL15/HPCA/PALM/MYO1C/PIK3R1/DLG1/PPFIA1/PEX5/RPS14/RPS7/RPS13/RPS16/CDH1/YWHAH/EFR3A/YWHAQ/PPP2R5A/ERBB2/MYADM/RPL27/CSK/RPL10A/RPS27A/UBA52/RPS27/JUP/YWHAB/RPL23/RPS17/DYNLL1/DYNLL2/RPL24/FLOT1/RPS25/RPS5/RPS3A/RPL9/YWHAG/RPS12/YWHAE	41
GO:0009896	positive regulation of catabolic process	39/377	320/16672	6.92e-18	3.05e-16	2.29e-16	PSMB5/PACSIN3/KEAP1/PSMC6/PSMD4/PSMB4/CLU/PSMC1/NEDD4/PSMA4/PSMA6/PSMA2/CUL4B/PSMC3/SNX9/PSMC5/PSMC4/PSMD14/PSMB3/RPS27A/UBC/UBA52/UBB/CSNK2A1/PSMD1/PSMD6/PSMD2/PSMD11/PSMB1/CUL1/PSMA7/PSMA8/PSMB6/PSMA3/PSMA5/PSMD12/PSMD13/PSMD8/PSMC2	39
GO:0006520	cellular amino acid metabolic process	36/377	289/16672	6.79e-17	2.85e-15	2.14e-15	PSMB5/DLD/CAD/PSMC6/PSMD4/PSMB4/OGDH/PSMC1/PSMA4/PSMA6/PSMA2/PSMC3/PSMC5/PSMC4/PSMD14/PSMB3/PSMD1/IARS/PSMD6/PSMD2/PSMD11/PSMB1/VARS/PSMA7/PSMA8/PSMB6/PSMA3/PSMA5/AIMP2/PSMD12/AIMP1/KARS/PSMD13/PSMD8/PSMC2/RARS	36
GO:0000209	protein polyubiquitination	33/377	248/16672	1.95e-16	8.01e-15	6.02e-15	PSMB5/PSMC6/PSMD4/PSMB4/PSMC1/NEDD4/PSMA4/PSMA6/PSMA2/PSMC3/PSMC5/PSMC4/PSMD14/PSMB3/RPS27A/UBC/UBA52/UBB/PSMD1/PSMD6/PSMD2/PSMD11/PSMB1/CUL1/PSMA7/PSMA8/PSMB6/PSMA3/PSMA5/PSMD12/PSMD13/PSMD8/PSMC2	33
GO:0071356	cellular response to tumor necrosis factor	32/377	250/16672	1.77e-15	6.93e-14	5.21e-14	PSMB5/PSMC6/PSMD4/PSMB4/ERBIN/PSMC1/PSMA4/PSMA6/PSMA2/PSMC3/PSMC5/PSMC4/PSMD14/PSMB3/RPS27A/UBC/UBA52/UBB/PSMD1/PSMD6/PSMD2/PSMD11/PSMB1/PSMA7/PSMA8/PSMB6/PSMA3/PSMA5/PSMD12/PSMD13/PSMD8/PSMC2	32
GO:0034612	response to tumor necrosis factor	33/377	268/16672	1.99e-15	7.74e-14	5.82e-14	PSMB5/CD14/PSMC6/PSMD4/PSMB4/ERBIN/PSMC1/PSMA4/PSMA6/PSMA2/PSMC3/PSMC5/PSMC4/PSMD14/PSMB3/RPS27A/UBC/UBA52/UBB/PSMD1/PSMD6/PSMD2/PSMD11/PSMB1/PSMA7/PSMA8/PSMB6/PSMA3/PSMA5/PSMD12/PSMD13/PSMD8/PSMC2	33
GO:0034330	cell junction organization	31/377	246/16672	7.69e-15	2.95e-13	2.22e-13	PKP4/EPB41L5/TJP1/KIFC3/AFDN/WDR1/ACTG1/ARHGEF7/MYO1C/CORO1C/DLG1/CDH6/ITGA6/CTNNB1/ACTB/CDH1/CTNNA1/RAC1/CDC42/CTNND1/CSK/RAP1A/RAP1B/SRC/JUP/SDC4/DSG2/FLOT1/IQGAP1/RHOA/RHOC	31
GO:0031349	positive regulation of defense response	38/377	396/16672	5.01e-14	1.9e-12	1.43e-12	PSMB5/CD14/PSMC6/PSMD4/LYN/PSMB4/ERBIN/PSMC1/PSMA4/PSMA6/PSMA2/PSMC3/PSMC5/PSMC4/PSMD14/PSMB3/RPS27A/UBC/UBA52/UBB/PSMD1/SRC/PSMD6/PSMD2/PSMD11/PSMB1/CUL1/PSMA7/PSMA8/PSMB6/KRAS/PSMA3/PSMA5/FLOT1/PSMD12/PSMD13/PSMD8/PSMC2	38
GO:0000184	nuclear-transcribed mRNA catabolic process, nonsense-mediated decay	21/377	120/16672	2.89e-13	1.08e-11	8.15e-12	RPL15/RPS14/RPS7/RPS13/RPS16/RPL27/RPL10A/RPS27A/UBA52/RPS27/RPL23/RPS17/RPL24/PPP2R1A/PPP2R2A/RPS25/RPS5/RPS3A/RPL9/EIF4G1/RPS12	21
GO:0006413	translational initiation	25/377	192/16672	1.6e-12	5.93e-11	4.46e-11	RPL15/EIF2S2/NCK2/RPS14/RPS7/RPS13/RPS16/EIF2S3/RPL27/RPL10A/RPS27A/UBA52/RPS27/RPL23/RPS17/RPL24/EIF3A/RPS25/RPS5/RPS3A/RPL9/DDX3X/EIF4G1/PPP1CA/RPS12	25
GO:0043254	regulation of protein complex assembly	34/377	361/16672	1.96e-12	7.22e-11	5.43e-11	IDE/CARMIL1/NCKAP1/GRB2/MYO1C/NCK2/PSMC6/HSPA8/DLG1/PEX5/TWF1/CLU/ADD1/PSMC1/CTNNB1/DDB1/FARP2/CLDN7/CAPZA1/CUL4A/CUL4B/RAC1/MYADM/PSMC3/SNX9/PSMC5/PSMC4/CDC42/TMOD3/RALB/SRC/CAPZA2/DDX3X/PSMC2	34
GO:0044772	mitotic cell cycle phase transition	38/377	450/16672	2.69e-12	9.69e-11	7.29e-11	CUL2/PPP1R12A/PCM1/CALM1/PPP6C/ACTR1A/DDB1/GIGYF2/CUL5/CCNY/MCM5/CUL4A/CUL4B/TUBB/PPP1CB/TUBB4B/PPP3CA/TUBA4A/DCTN1/TMOD3/RPS27A/UBC/UBA52/UBB/CSNK2A1/TUBA1A/RPS27L/DYNLL1/CUL1/RPL24/PPP2R1A/PPP2R2A/PPP2R2D/CTDSP1/DDX3X/MCM3/YWHAG/YWHAE	38
GO:1903829	positive regulation of cellular protein localization	33/377	349/16672	3.79e-12	1.34e-10	1e-10	IPO5/HPCA/PCM1/MYO1C/PIK3R1/DLG1/CDH1/YWHAH/YWHAQ/RAC2/ERBB2/CDC42/CCT2/PPP3CA/PPP3CB/SRC/CCT8/JUP/YWHAB/CCT6A/CCT3/DYNLL1/DYNLL2/RUVBL1/CCT4/IQGAP1/CCT7/TCP1/RHOA/CCT5/PSMD8/YWHAG/YWHAE	33
GO:1904872	regulation of telomerase RNA localization to Cajal body	9/377	15/16672	6.24e-12	2.14e-10	1.61e-10	CCT2/CCT8/CCT6A/CCT3/RUVBL1/CCT4/CCT7/TCP1/CCT5	9
GO:1904874	positive regulation of telomerase RNA localization to Cajal body	9/377	15/16672	6.24e-12	2.14e-10	1.61e-10	CCT2/CCT8/CCT6A/CCT3/RUVBL1/CCT4/CCT7/TCP1/CCT5	9
GO:0006457	protein folding	26/377	222/16672	6.69e-12	2.27e-10	1.71e-10	DNAJA1/BAG2/DNAJA3/DNAJA2/DNAJB6/HSPA8/DNAJC10/CLU/GNB1/GNB2/RP2/PTGES3/GNAI2/GNAI3/CCT2/CSNK2A1/HSPA5/CCT8/CCT6A/CCT3/CCT4/HSPA9/CCT7/TCP1/CANX/CCT5	26
GO:0072599	establishment of protein localization to endoplasmic reticulum	18/377	103/16672	1.52e-11	4.87e-10	3.66e-10	RPL15/RPS14/RPS7/RPS13/RPS16/RPL27/RPL10A/RPS27A/UBA52/RPS27/RPL23/RPS17/RPL24/RPS25/RPS5/RPS3A/RPL9/RPS12	18
GO:0021762	substantia nigra development	11/377	43/16672	2.06e-09	6.05e-08	4.55e-08	NDUFS3/SEC16A/CALM1/ACTB/YWHAH/YWHAQ/CDC42/HSPA5/DYNLL1/RHOA/YWHAE	11
GO:0044089	positive regulation of cellular component biogenesis	32/377	428/16672	3.28e-09	9.58e-08	7.2e-08	IDE/EPB41L5/CARMIL1/NCKAP1/PALM/GRB2/MYO1C/NCK2/PSMC6/DLG1/CLU/PSMC1/CTNNB1/DDB1/CUL4A/CUL4B/RAC1/RAC2/PSMC3/SNX9/PSMC5/PSMC4/CDC42/RALB/SRC/RALA/SDC4/FLOT1/IQGAP1/RHOA/PSMC2/SEPT7	32
GO:1901998	toxin transport	10/377	37/16672	6.27e-09	1.77e-07	1.33e-07	DNAJA1/CCT2/HSPA5/CCT8/CCT3/CCT4/CCT7/TCP1/CCT5/COPB2	10
GO:0006470	protein dephosphorylation	24/377	262/16672	6.78e-09	1.9e-07	1.43e-07	PGAM5/PPP6R1/PPP6R3/PPP1R12A/PALD1/CALM1/PTPRG/PPP6C/DLG1/PPP2R5C/PPP2R5E/PPP2R5A/TIMM50/PPP1CB/PPP2CB/PPP3CA/PPP3CB/YWHAB/PPP2R1A/PPP2R2A/PPP2R2D/CTDSP1/PPP1CA/YWHAE	24
GO:0031032	actomyosin structure organization	18/377	155/16672	1.41e-08	3.86e-07	2.9e-07	EPB41L4A/EPB41L2/EPB41L5/CARMIL1/MYH14/WDR1/CDC42BPB/ACTG1/PIK3R1/PPFIA1/EPB41L1/CDC42BPA/TACSTD2/RAC1/TMOD3/SRC/SDC4/RHOA	18
GO:0044033	multi-organism metabolic process	21/377	213/16672	1.68e-08	4.49e-07	3.37e-07	RPL15/RPS14/RPS7/RPS13/PI4KA/RPS16/CDC42/RPL27/RPL10A/RPS27A/UBA52/RPS27/RPL23/RPS17/RPL24/EIF3A/RPS25/RPS5/RPS3A/RPL9/RPS12	21
GO:0048857	neural nucleus development	12/377	64/16672	1.71e-08	4.54e-07	3.41e-07	NDUFS3/SEC16A/CALM1/SCRIB/ACTB/YWHAH/YWHAQ/CDC42/HSPA5/DYNLL1/RHOA/YWHAE	12
GO:0032212	positive regulation of telomere maintenance via telomerase	9/377	32/16672	2.49e-08	6.41e-07	4.82e-07	CTNNB1/CCT2/CCT8/CCT6A/CCT3/CCT4/CCT7/TCP1/CCT5	9
GO:0016311	dephosphorylation	30/377	432/16672	5.48e-08	1.38e-06	1.04e-06	PGAM5/ALPL/PPP6R1/PPP6R3/PPP1R12A/INPP5A/PALD1/MYO1D/CALM1/PTPRG/PPP6C/DLG1/FARP1/PPP2R5C/PPP2R5E/PPP2R5A/TIMM50/PPP1CB/PPP2CB/PPP3CA/PPP3CB/YWHAB/PPP2R1A/ATP1A1/PPP2R2A/PPP2R2D/CTDSP1/IQGAP1/PPP1CA/YWHAE	30
GO:0019080	viral gene expression	19/377	189/16672	5.96e-08	1.49e-06	1.12e-06	RPL15/RPS14/RPS7/RPS13/RPS16/RPL27/RPL10A/RPS27A/UBA52/RPS27/RPL23/RPS17/RPL24/EIF3A/RPS25/RPS5/RPS3A/RPL9/RPS12	19
GO:0032970	regulation of actin filament-based process	25/377	317/16672	6.52e-08	1.62e-06	1.22e-06	CARMIL1/NCKAP1/GRB2/WDR1/MYO1C/NCK2/PIK3R1/DLG1/PPFIA1/TWF1/ADD1/CAPZA1/LIMA1/TACSTD2/RAC1/MYADM/NOS1AP/TMOD3/JUP/CAPZA2/SDC4/ATP1A1/DSG2/SCN5A/RHOA	25
GO:0010810	regulation of cell-substrate adhesion	18/377	174/16672	8.6e-08	2.11e-06	1.58e-06	EPB41L5/CARMIL1/ARHGEF7/CORO1C/PIK3R1/ITGA6/MINK1/TACSTD2/RAC1/RAC2/RAC3/MYADM/CDC42/PLET1/SRC/SDC4/UTRN/IQGAP1	18
GO:0045898	regulation of RNA polymerase II transcriptional preinitiation complex assembly	6/377	12/16672	1.06e-07	2.54e-06	1.91e-06	PSMC6/PSMC1/PSMC3/PSMC5/PSMC4/PSMC2	6
GO:1904951	positive regulation of establishment of protein localization	32/377	498/16672	1.17e-07	2.8e-06	2.1e-06	IPO5/HPCA/PCM1/CD14/MYO1C/PIK3R1/DLG1/CDH1/YWHAH/YWHAQ/RAC2/ERBB2/CDC42/CCT2/PPP3CA/PPP3CB/SRC/CCT8/JUP/YWHAB/CCT6A/DYNLL1/DYNLL2/RUVBL1/CCT4/CCT7/TCP1/RHOA/CCT5/PSMD8/YWHAG/YWHAE	32
GO:0019083	viral transcription	18/377	178/16672	1.22e-07	2.88e-06	2.17e-06	RPL15/RPS14/RPS7/RPS13/RPS16/RPL27/RPL10A/RPS27A/UBA52/RPS27/RPL23/RPS17/RPL24/RPS25/RPS5/RPS3A/RPL9/RPS12	18
GO:0032508	DNA duplex unwinding	12/377	76/16672	1.27e-07	2.96e-06	2.22e-06	DDB1/MCM5/CUL4A/CUL4B/RPS27A/UBC/UBA52/UBB/RUVBL1/DDX3X/MCM3/XRCC6	12
GO:0007006	mitochondrial membrane organization	13/377	92/16672	1.46e-07	3.37e-06	2.54e-06	SAMM50/IMMT/YWHAH/YWHAQ/CHCHD3/TIMM50/YWHAB/SLC25A5/DYNLL1/DYNLL2/YWHAG/YWHAE/STAT3	13
GO:0019058	viral life cycle	29/377	444/16672	3.35e-07	7.44e-06	5.59e-06	IDE/RPL15/ANPEP/VTA1/RPS14/RPS7/RPS13/PI4KA/DDB1/RPS16/CDC42/RPL27/RPL10A/RPS27A/UBC/UBA52/UBB/RPS27/RPL23/RPS17/RPL24/EIF3A/RPS25/RPS5/RPS3A/RPL9/DDX3X/RPS12/DDX5	29
GO:0000717	nucleotide-excision repair, DNA duplex unwinding	7/377	22/16672	3.64e-07	8.03e-06	6.04e-06	DDB1/CUL4A/CUL4B/RPS27A/UBC/UBA52/UBB	7
GO:2000573	positive regulation of DNA biosynthetic process	10/377	56/16672	4.38e-07	9.53e-06	7.17e-06	CTNNB1/CCT2/SRC/CCT8/CCT6A/CCT3/CCT4/CCT7/TCP1/CCT5	10
GO:0060249	anatomical structure homeostasis	25/377	355/16672	5.61e-07	1.2e-05	9.02e-06	STK39/ACTG1/ADD1/CTNNB1/GIGYF2/ACTB/GNAS/PTGES3/RAC1/RAC2/RAC3/ACACA/CCT2/CSK/SRC/CCT8/CCT6A/CCT3/KRAS/CCT4/CCT7/TCP1/CCT5/PRDX1/XRCC6	25
GO:1902745	positive regulation of lamellipodium organization	7/377	24/16672	7.1e-07	1.5e-05	1.13e-05	CARMIL1/NCKAP1/ARHGEF7/CORO1C/RAC1/RAC2/SRC	7
GO:0009988	cell-cell recognition	10/377	61/16672	1e-06	2.07e-05	1.56e-05	NCK2/DLG1/CCT2/CCT8/DOCK8/CCT3/CCT4/CCT7/TCP1/CCT5	10
GO:0042769	DNA damage response, detection of DNA damage	8/377	36/16672	1.1e-06	2.24e-05	1.68e-05	DNAJA1/DDB1/CUL4A/CUL4B/RPS27A/UBC/UBA52/UBB	8
GO:0008637	apoptotic mitochondrial changes	13/377	114/16672	1.81e-06	3.57e-05	2.69e-05	AIFM2/CLU/YWHAH/YWHAQ/TIMM50/PPP2CB/SLC25A4/YWHAB/SLC25A5/DYNLL1/DYNLL2/YWHAG/YWHAE	13
GO:0030048	actin filament-based movement	13/377	115/16672	2e-06	3.93e-05	2.95e-05	SUN2/EPB41L5/TPM3/MYH14/MYO1B/MYO6/MYO7A/MYL6/NOS1AP/JUP/ATP1A1/DSG2/SCN5A	13
GO:0006909	phagocytosis	19/377	238/16672	2.11e-06	4.11e-05	3.09e-05	NCKAP1/MYO10/GRB2/ACTG1/CD14/MYO1C/CORO1C/PIK3R1/LYN/MYO7A/YES1/ACTB/RAC1/MFGE8/CDC42/CSK/RAP1A/SRC/RAB14	19
GO:1900739	regulation of protein insertion into mitochondrial membrane involved in apoptotic signaling pathway	7/377	28/16672	2.25e-06	4.31e-05	3.24e-05	YWHAH/YWHAQ/YWHAB/DYNLL1/DYNLL2/YWHAG/YWHAE	7
GO:1900740	positive regulation of protein insertion into mitochondrial membrane involved in apoptotic signaling pathway	7/377	28/16672	2.25e-06	4.31e-05	3.24e-05	YWHAH/YWHAQ/YWHAB/DYNLL1/DYNLL2/YWHAG/YWHAE	7
GO:0090559	regulation of membrane permeability	10/377	67/16672	2.44e-06	4.66e-05	3.5e-05	TJP2/YWHAH/YWHAQ/YWHAB/SLC25A5/DYNLL1/DYNLL2/YWHAG/YWHAE/STAT3	10
GO:0035303	regulation of dephosphorylation	15/377	158/16672	3.06e-06	5.78e-05	4.34e-05	PPP6R1/PPP6R3/PPP1R12A/MYO1D/CALM1/FARP1/PPP2R5C/PPP2R5E/PPP2R5A/YWHAB/PPP2R1A/PPP2R2A/PPP2R2D/IQGAP1/YWHAE	15
GO:0030168	platelet activation	15/377	161/16672	3.87e-06	7.19e-05	5.4e-05	MYL12A/ACTG1/PIK3R1/LYN/GNA13/GNB1/ACTB/RAP2B/GNAS/RAC1/RAC2/GNAQ/GNA11/SRC/RHOA	15
GO:0008064	regulation of actin polymerization or depolymerization	15/377	163/16672	4.51e-06	8.28e-05	6.23e-05	CARMIL1/NCKAP1/GRB2/WDR1/MYO1C/NCK2/DLG1/TWF1/ADD1/CAPZA1/LIMA1/RAC1/MYADM/TMOD3/CAPZA2	15
GO:0031589	cell-substrate adhesion	21/377	301/16672	5.28e-06	9.51e-05	7.15e-05	SRCIN1/EPB41L5/CARMIL1/ARHGEF7/CORO1C/PIK3R1/PPFIA1/ITGA6/CTNNB1/MINK1/TACSTD2/RAC1/RAC2/RAC3/MYADM/CDC42/PLET1/SRC/SDC4/UTRN/IQGAP1	21
GO:0033674	positive regulation of kinase activity	28/377	489/16672	6.91e-06	0.00012256	9.21e-05	SRCIN1/CALM1/DLG1/LYN/CLU/TNIK/CCNY/RAC1/ERBB2/GNAI2/SNX9/PRKAG1/PRKAG2/CDC42/MAGED1/CSK/RAP1A/RALB/RPS27A/UBC/UBA52/UBB/HSPA5/SRC/SDC4/KRAS/IQGAP1/RHOA	28
GO:0007339	binding of sperm to zona pellucida	7/377	33/16672	7.35e-06	0.000128525	9.66e-05	CCT2/CCT8/CCT3/CCT4/CCT7/TCP1/CCT5	7
GO:0006364	rRNA processing	19/377	260/16672	7.68e-06	0.000133522	0.000100375	RPL15/RPS14/RPS7/RPS13/RPS16/RPL27/RPL10A/RPS27A/UBA52/RPS27L/RPS27/RPL23/RPS17/RPL24/RPS25/RPS5/RPS3A/RPL9/RPS12	19
GO:1900024	regulation of substrate adhesion-dependent cell spreading	8/377	46/16672	7.81e-06	0.000134536	0.000101137	CARMIL1/ARHGEF7/CORO1C/TACSTD2/RAC1/RAC3/MYADM/CDC42	8
GO:0031647	regulation of protein stability	17/377	216/16672	8.78e-06	0.000150369	0.00011304	PIK3R1/HSPA8/CLU/GAPDH/GNAQ/CDC42/CCT2/SRC/CCT8/CCT6A/CCT3/KRAS/CCT4/CCT7/TCP1/CCT5/PSMD8	17
GO:2001252	positive regulation of chromosome organization	9/377	63/16672	1.13e-05	0.000186667	0.000140327	CTNNB1/CCT2/CCT8/CCT6A/CCT3/CCT4/CCT7/TCP1/CCT5	9
GO:0006839	mitochondrial transport	19/377	268/16672	1.18e-05	0.000194148	0.000145951	SAMM50/SLC25A13/SLC25A12/YWHAH/YWHAQ/TIMM50/RAC2/PRKAG2/ACACA/YWHAB/SLC25A5/DYNLL1/DYNLL2/RUVBL1/SLC25A10/PSMD8/YWHAG/YWHAE/STAT3	19
GO:0051123	RNA polymerase II transcriptional preinitiation complex assembly	6/377	24/16672	1.22e-05	0.000198319	0.000149087	PSMC6/PSMC1/PSMC3/PSMC5/PSMC4/PSMC2	6
GO:0061028	establishment of endothelial barrier	7/377	36/16672	1.36e-05	0.000216525	0.000162773	TJP1/AFDN/TJP2/CTNNB1/MYADM/RAP1A/RAP1B	7
GO:2001233	regulation of apoptotic signaling pathway	22/377	367/16672	3.4e-05	0.000490385	0.000368648	DNAJA1/NDUFS3/NCK2/CLU/ITGA6/CTNNB1/YWHAH/YWHAQ/CTNNA1/MAGED1/UBB/SRC/YWHAB/SLC25A5/DYNLL1/DYNLL2/PPP2R1A/DDX3X/PPP1CA/HNRNPK/YWHAG/YWHAE	22
GO:0017038	protein import	20/377	316/16672	3.62e-05	0.0005195	0.000390535	SAMM50/IPO5/KEAP1/LONP2/PIK3R1/HSPA8/PEX5/CLU/CTNNB1/CDH1/TIMM50/GNAQ/CSE1L/PPP3CA/PPP3CB/JUP/RPL23/RHOA/PRDX1/STAT3	20
GO:0046700	heterocycle catabolic process	23/377	396/16672	3.7e-05	0.000527205	0.000396327	AIFM1/RPL15/RPS14/RPS7/RPS13/RPS16/RPL27/RPL10A/RPS27A/UBA52/RPS27/RPL23/RPS17/RPL24/PPP2R1A/PPP2R2A/RPS25/RPS5/RPS3A/RPL9/EIF4G1/RPS12/ENPP3	23
GO:1901361	organic cyclic compound catabolic process	24/377	429/16672	4.57e-05	0.000633418	0.000476173	AIFM1/RPL15/RPS14/RPS7/RPS13/RPS16/YWHAH/RPL27/RPL10A/RPS27A/UBA52/RPS27/RPL23/RPS17/RPL24/PPP2R1A/PPP2R2A/RPS25/RPS5/RPS3A/RPL9/EIF4G1/RPS12/ENPP3	24
GO:0022407	regulation of cell-cell adhesion	22/377	375/16672	4.7e-05	0.000647761	0.000486956	DNAJA3/EPB41L5/GRB2/NCK2/PIK3R1/DLG1/LYN/ITGA6/CTNNB1/MINK1/YES1/CDH1/RAC1/RAC2/ERBB2/MYADM/EPCAM/CDC42/CSK/SRC/PAG1/FLOT1	22
GO:0042254	ribosome biogenesis	20/377	322/16672	4.72e-05	0.000647761	0.000486956	RPL15/RPS14/RPS7/RPS13/RPS16/RPL27/RPL10A/RPS27A/UBA52/RPS27L/RPS27/RPL23/RPS17/RPL24/RPS25/RPS5/RPS3A/RPL9/DDX3X/RPS12	20
GO:0044270	cellular nitrogen compound catabolic process	23/377	403/16672	4.85e-05	0.000661389	0.0004972	AIFM1/RPL15/RPS14/RPS7/RPS13/RPS16/RPL27/RPL10A/RPS27A/UBA52/RPS27/RPL23/RPS17/RPL24/PPP2R1A/PPP2R2A/RPS25/RPS5/RPS3A/RPL9/EIF4G1/RPS12/ENPP3	23
GO:0000028	ribosomal small subunit assembly	5/377	19/16672	5.15e-05	0.000697145	0.00052408	RPS14/RPS27L/RPS27/RPS17/RPS5	5
GO:0019439	aromatic compound catabolic process	23/377	406/16672	5.44e-05	0.000732416	0.000550595	AIFM1/RPL15/RPS14/RPS7/RPS13/RPS16/RPL27/RPL10A/RPS27A/UBA52/RPS27/RPL23/RPS17/RPL24/PPP2R1A/PPP2R2A/RPS25/RPS5/RPS3A/RPL9/EIF4G1/RPS12/ENPP3	23
GO:0006091	generation of precursor metabolites and energy	21/377	352/16672	5.49e-05	0.000736863	0.000553938	NDUFS3/SLC25A13/DLD/CALM1/SLC25A12/OGDH/GNAS/NDUFA4/PPP1CB/GAPDH/PRKAG1/PRKAG2/SLC25A4/RPS27A/UBC/UBA52/UBB/SLC25A3/PPP1CA/STAT3/TPI1	21
GO:0001894	tissue homeostasis	15/377	203/16672	6.12e-05	0.000818415	0.000615245	STK39/ACTG1/ADD1/CTNNB1/GIGYF2/ACTB/GNAS/RAC1/RAC2/RAC3/ACACA/CSK/SRC/KRAS/PRDX1	15
GO:0070265	necrotic cell death	7/377	46/16672	7.16e-05	0.000932852	0.000701273	PGAM5/CD14/SLC25A4/RPS27A/UBC/UBA52/UBB	7
GO:0051640	organelle localization	25/377	471/16672	7.45e-05	0.000963483	0.0007243	SUN2/PPP6R1/PPP6R3/SEC16A/SPICE1/PCM1/ANKRD28/DOCK7/PPP6C/DLG1/MYO5B/LYN/CTNNB1/MYO7A/SCRIB/RAC2/CDC42/DCTN1/RAP1A/RAP1B/FOLR1/KXD1/UBB/SEC13/CANX	25
GO:0034976	response to endoplasmic reticulum stress	17/377	260/16672	9.31e-05	0.00119929	0.000901567	AIFM1/NCK2/PIK3R1/PSMC6/DNAJC10/ADD1/FAM129A/FAF2/PSMC1/PSMC3/PPP2CB/PSMC5/PSMC4/DCTN1/HSPA5/FLOT1/PSMC2	17
GO:0007009	plasma membrane organization	17/377	261/16672	9.76e-05	0.00124774	0.00093799	PACSIN3/PALM/PIK3R1/DLG1/PPFIA1/CLU/TNIK/CDH1/EFR3A/PPP2R5A/RAC1/MYADM/SNX9/CSK/JUP/FLOT1/CLTC	17
GO:0016051	carbohydrate biosynthetic process	14/377	189/16672	0.00010434	0.00132489	0.000995989	SLC25A13/SLC25A11/SLC25A12/SLC2A1/PPP1CB/GAPDH/RPS27A/UBC/UBA52/UBB/SLC25A10/PPP1CA/CLTC/TPI1	14
GO:0032200	telomere organization	12/377	145/16672	0.000113922	0.00143112	0.00107585	CTNNB1/PTGES3/CCT2/SRC/CCT8/CCT6A/CCT3/CCT4/CCT7/TCP1/CCT5/XRCC6	12
GO:0035088	establishment or maintenance of apical/basal cell polarity	6/377	35/16672	0.000119711	0.00148796	0.00111857	WDR1/DLG1/ERBIN/SCRIB/PTK7/CDC42	6
GO:0061245	establishment or maintenance of bipolar cell polarity	6/377	35/16672	0.000119711	0.00148796	0.00111857	WDR1/DLG1/ERBIN/SCRIB/PTK7/CDC42	6
GO:0008543	fibroblast growth factor receptor signaling pathway	10/377	107/16672	0.000155462	0.00184775	0.00138905	GRB2/CTNNB1/RPS27A/UBC/UBA52/UBB/RAB14/GPC1/IQGAP1/HNRNPF	10
GO:0010939	regulation of necrotic cell death	5/377	24/16672	0.000171664	0.00198747	0.00149408	SLC25A4/RPS27A/UBC/UBA52/UBB	5
GO:0050817	coagulation	20/377	354/16672	0.000171722	0.00198747	0.00149408	CARMIL1/MYL12A/ACTG1/PIK3R1/LYN/GNA13/GNB1/ACTB/RAP2B/CAPZA1/GNAS/RAC1/RAC2/GNAQ/CDC42/GNA11/SRC/DOCK8/CAPZA2/RHOA	20
GO:0007599	hemostasis	20/377	355/16672	0.000178272	0.00204984	0.00154097	CARMIL1/MYL12A/ACTG1/PIK3R1/LYN/GNA13/GNB1/ACTB/RAP2B/CAPZA1/GNAS/RAC1/RAC2/GNAQ/CDC42/GNA11/SRC/DOCK8/CAPZA2/RHOA	20
GO:0032479	regulation of type I interferon production	10/377	109/16672	0.000181256	0.00207739	0.00156168	CD14/CTNNB1/RPS27A/UBC/UBA52/UBB/FLOT1/DDX3X/DDX41/XRCC6	10
GO:0032606	type I interferon production	10/377	110/16672	0.000195447	0.00222557	0.00167308	CD14/CTNNB1/RPS27A/UBC/UBA52/UBB/FLOT1/DDX3X/DDX41/XRCC6	10
GO:0042326	negative regulation of phosphorylation	22/377	414/16672	0.000197209	0.00222899	0.00167565	DNAJA1/SRCIN1/PRDX3/STK39/CORO1C/CALM1/NCK2/DLG1/DNAJC10/LYN/FAM129A/PPP2R5A/MYADM/GNAQ/PRKAG2/CSK/DYNLL1/PPP2R1A/CTDSP1/EIF3A/YWHAG/STAT3	22
GO:0006112	energy reserve metabolic process	9/377	90/16672	0.000197641	0.00222899	0.00167565	CALM1/GNAS/PPP1CB/PRKAG2/RPS27A/UBC/UBA52/UBB/PPP1CA	9
GO:0065004	protein-DNA complex assembly	15/377	226/16672	0.000202469	0.00227616	0.00171111	PSMC6/PSMC1/DDB1/CUL4A/CUL4B/PSMC3/PSMC5/PSMC4/RPS27A/UBC/UBA52/UBB/RUVBL1/NAP1L1/PSMC2	15
GO:0048813	dendrite morphogenesis	10/377	111/16672	0.000210559	0.00234547	0.00176321	SRCIN1/FARP1/NEDD4/MINK1/TNIK/SIPA1L1/YWHAH/RAC1/PPP3CA/PICALM	10
GO:0099622	cardiac muscle cell membrane repolarization	5/377	25/16672	0.000210627	0.00234547	0.00176321	WDR1/NOS1AP/ATP1A1/SCN5A/YWHAE	5
GO:0043248	proteasome assembly	4/377	14/16672	0.000215215	0.00237409	0.00178473	PSMD4/PSMD11/PSMD13/PSMD8	4
GO:0090136	epithelial cell-cell adhesion	4/377	14/16672	0.000215215	0.00237409	0.00178473	KIFC3/CTNNA1/CDC42/JUP	4
GO:0071214	cellular response to abiotic stimulus	17/377	279/16672	0.000217219	0.00238873	0.00179573	HPCA/PALM/GRB2/STK39/CALM1/PIK3R1/NEDD4/DDB1/GNB1/CUL4B/RAC1/GNA11/MME/ATP1A1/DDX3X/EEF1D/XRCC6	17
GO:0086004	regulation of cardiac muscle cell contraction	5/377	27/16672	0.000308372	0.00326893	0.00245742	NOS1AP/JUP/ATP1A1/DSG2/SCN5A	5
GO:0005977	glycogen metabolic process	8/377	76/16672	0.000313165	0.00330979	0.00248814	CALM1/PPP1CB/PRKAG2/RPS27A/UBC/UBA52/UBB/PPP1CA	8
GO:0001508	action potential	10/377	117/16672	0.000323344	0.00339704	0.00255373	MYH14/YWHAH/GNAQ/NOS1AP/GNA11/JUP/ATP1A1/DSG2/SCN5A/YWHAE	10
GO:0044042	glucan metabolic process	8/377	77/16672	0.000342702	0.00353724	0.00265913	CALM1/PPP1CB/PRKAG2/RPS27A/UBC/UBA52/UBB/PPP1CA	8
GO:0042743	hydrogen peroxide metabolic process	6/377	43/16672	0.000386142	0.00392819	0.00295302	PRDX3/PRDX2/RAC1/RAC2/PRDX1/STAT3	6
GO:0048208	COPII vesicle coating	7/377	60/16672	0.000393812	0.00398326	0.00299442	PPP6R1/PPP6R3/SEC16A/ANKRD28/PPP6C/FOLR1/SEC13	7
GO:0031295	T cell costimulation	8/377	79/16672	0.000408595	0.00409756	0.00308034	GRB2/PIK3R1/LYN/YES1/RAC1/CDC42/CSK/SRC	8
GO:0031294	lymphocyte costimulation	8/377	80/16672	0.000445204	0.00443947	0.00333738	GRB2/PIK3R1/LYN/YES1/RAC1/CDC42/CSK/SRC	8
GO:0006901	vesicle coating	7/377	62/16672	0.000482486	0.00473104	0.00355657	PPP6R1/PPP6R3/SEC16A/ANKRD28/PPP6C/FOLR1/SEC13	7
GO:0090316	positive regulation of intracellular protein transport	15/377	248/16672	0.000544272	0.00530741	0.00398985	IPO5/HPCA/PCM1/MYO1C/PIK3R1/CDH1/RAC2/ERBB2/CDC42/PPP3CA/PPP3CB/JUP/RUVBL1/RHOA/PSMD8	15
GO:0095500	acetylcholine receptor signaling pathway	4/377	18/16672	0.000612412	0.00579575	0.00435696	GNB1/GNAQ/GNAI2/GNA11	4
GO:1903077	negative regulation of protein localization to plasma membrane	4/377	18/16672	0.000612412	0.00579575	0.00435696	PPFIA1/PPP2R5A/CSK/CLTC	4
GO:1903831	signal transduction involved in cellular response to ammonium ion	4/377	18/16672	0.000612412	0.00579575	0.00435696	GNB1/GNAQ/GNAI2/GNA11	4
GO:1905144	response to acetylcholine	4/377	18/16672	0.000612412	0.00579575	0.00435696	GNB1/GNAQ/GNAI2/GNA11	4
GO:1905145	cellular response to acetylcholine	4/377	18/16672	0.000612412	0.00579575	0.00435696	GNB1/GNAQ/GNAI2/GNA11	4
GO:0032388	positive regulation of intracellular transport	16/377	278/16672	0.000617851	0.00583159	0.00438391	IPO5/HPCA/PCM1/MYO1C/PIK3R1/NEDD4/CDH1/RAC2/ERBB2/CDC42/PPP3CA/PPP3CB/JUP/RUVBL1/RHOA/PSMD8	16
GO:0071824	protein-DNA complex subunit organization	15/377	252/16672	0.000642377	0.00599892	0.0045097	PSMC6/PSMC1/DDB1/CUL4A/CUL4B/PSMC3/PSMC5/PSMC4/RPS27A/UBC/UBA52/UBB/RUVBL1/NAP1L1/PSMC2	15
GO:0009408	response to heat	11/377	153/16672	0.000726749	0.00661191	0.00497052	DNAJA1/HSBP1/BAG2/DNAJA3/DNAJA2/DNAJB6/CD14/HSPA8/LYN/PTGES3/YWHAE	11
GO:0043550	regulation of lipid kinase activity	6/377	49/16672	0.000790433	0.00702828	0.00528352	PIK3R1/LYN/PPP2R5A/RAC1/CDC42/SRC	6
GO:0051893	regulation of focal adhesion assembly	6/377	49/16672	0.000790433	0.00702828	0.00528352	EPB41L5/CORO1C/RAC1/SRC/SDC4/IQGAP1	6
GO:1902305	regulation of sodium ion transmembrane transport	6/377	50/16672	0.000881366	0.00768203	0.00577498	STK39/DLG1/NEDD4/YWHAH/UTRN/SCN5A	6
GO:0016236	macroautophagy	14/377	234/16672	0.000917637	0.00795887	0.00598309	TECPR1/ATG5/SQSTM1/NEDD4/GAPDH/PRKAG1/PRKAG2/RALB/RPS27A/UBC/UBA52/UBB/DYNLL1/DYNLL2	14
GO:0009135	purine nucleoside diphosphate metabolic process	8/377	91/16672	0.00105306	0.00887188	0.00666946	TJP2/DLG1/OGDH/GAPDH/PRKAG1/PRKAG2/STAT3/TPI1	8
GO:0009179	purine ribonucleoside diphosphate metabolic process	8/377	91/16672	0.00105306	0.00887188	0.00666946	TJP2/DLG1/OGDH/GAPDH/PRKAG1/PRKAG2/STAT3/TPI1	8
GO:0007162	negative regulation of cell adhesion	13/377	211/16672	0.00106011	0.00890995	0.00669807	EPB41L5/CORO1C/PIK3R1/DLG1/CLDN7/CDH1/TACSTD2/ERBB2/MYADM/EPCAM/PLET1/SRC/PAG1	13
GO:0051272	positive regulation of cellular component movement	20/377	409/16672	0.00107494	0.00899181	0.00675961	SUN2/EPB41L5/CARMIL1/ARHGEF7/MYO1C/PIK3R1/DOCK7/LYN/ITGA6/CLDN7/RAC1/RAC2/MYADM/RRAS2/EPCAM/NOS1AP/HSPA5/PLET1/SRC/IQGAP1	20
GO:0071242	cellular response to ammonium ion	4/377	21/16672	0.0011353	0.00942967	0.00708877	GNB1/GNAQ/GNAI2/GNA11	4

## Sheet: Syn_GO_MF
ID	Description	GeneRatio	BgRatio	pvalue	p.adjust	qvalue	geneID	Count
GO:0003779	actin binding	54/301	390/16309	7.5635e-32	3.00271e-29	2.15759e-29	SYNE1/HOMER2/MYH14/SHANK3/PPP1R9A/ABLIM3/ABLIM1/SPTB/CTNNA2/ACTR3B/ABLIM2/IQGAP2/ACTN4/SPTBN2/PPP1R9B/WASF1/ACTN2/DST/CFL2/ARPC1A/SYNPO/MYO5A/KCNMA1/ARPC5L/RP2/MYO18A/CORO2B/ADD2/MACF1/SPIRE1/CLMN/MYH10/DBN1/MYO1D/MYO6/ENAH/CAPZA1/SPTA1/TMOD1/SPTAN1/SPTBN1/FLII/ADD3/ARPC2/ACTR2/TMOD2/MAP1S/PLEC/CAPZA2/PHACTR1/SPTBN4/ARPC3/ADD1/ACTN1	54
GO:0005200	structural constituent of cytoskeleton	22/301	107/16309	3.14227e-17	4.15827e-15	2.98791e-15	SPTB/CTNNA2/NEFH/NEFM/NEFL/INA/SPTBN2/ANK2/TUBA8/SORBS2/ERBIN/ACTB/SPTA1/ANK1/ANK3/SPTAN1/SPTBN1/ADD3/ARPC2/ACTR2/SPTBN4/ARPC3	22
GO:0005085	guanyl-nucleotide exchange factor activity	31/301	306/16309	1.20579e-14	1.19675e-12	8.59921e-13	RAPGEF2/SPTB/DLG4/CYTH1/NEFL/MADD/GRIN2A/SPTBN2/ARHGEF7/RASGRP2/ACTN2/GRIN2B/KALRN/RAPGEF4/DOCK4/IQSEC2/GRIN1/FYN/IQSEC3/BCR/SPTA1/NCK2/ARHGEF9/PSD3/SPTAN1/SPTBN1/CAMK2A/IQSEC1/SPTBN4/RASGRF1/NGEF	31
GO:0035254	glutamate receptor binding	12/301	31/16309	1.29544e-13	1.02858e-11	7.39084e-12	HOMER2/SHANK1/SHANK3/SHANK2/DLG4/DLG2/HOMER1/FLOT2/CAMK2A/DLG3/FLOT1/RASGRF1	12
GO:0030695	GTPase regulator activity	28/301	305/16309	2.79502e-12	1.84937e-10	1.32886e-10	ARFGAP2/RAPGEF2/SIPA1L1/ARHGAP32/IQGAP2/SIPA1L2/ARHGAP21/RGS17/RIMS1/KALRN/DOCK4/GPSM1/RP2/ARHGAP23/DAB2IP/GIT1/BCR/ARFGAP3/ARHGAP44/ARHGAP39/ACAP3/RGS20/AGAP3/SLIT2/RGS14/ADGRB3/AGAP1/THY1	28
GO:0050839	cell adhesion molecule binding	34/301	454/16309	3.83421e-12	2.17454e-10	1.56251e-10	ADGRL1/CTNNA2/TENM4/AFDN/ACTN4/SPTBN2/CTNNB1/NRXN3/ACTN2/CTNND1/DST/MACF1/DAB2IP/ERBIN/DBN1/MYO6/BAIAP2/CAPZA1/TENM1/ERC1/ANK3/SPTAN1/SPTBN1/CADM1/NRXN1/RAB10/JUP/PLEC/LYN/PI4KA/NLGN3/ADD1/ACTN1/THY1	34
GO:0005516	calmodulin binding	21/301	188/16309	4.24122e-11	1.68376e-09	1.20986e-09	MYH14/IQCB1/IQGAP2/MYO5A/RIT2/GRIN1/ADD2/STRN/MYH10/MYO1D/MYO6/AKAP5/UNC13A/SPTAN1/SPTBN1/CAMK2A/ADD3/CAMK4/ADD1/CASK/MAP6D1	21
GO:0019902	phosphatase binding	18/301	152/16309	4.12165e-10	1.36358e-08	9.79796e-09	CDH2/PPP1R9A/ELFN2/TRAF3/DLG4/CTNNB1/PPP1R9B/SPRED1/DAB2IP/STRN/MAP3K5/PPP1CC/PPP1CA/MAP2K7/DLG3/JUP/PHACTR1/SPTBN4	18
GO:0030159	receptor signaling complex scaffold activity	8/301	24/16309	6.98064e-09	1.84754e-07	1.32755e-07	HOMER2/SHANK1/SHANK3/GRIP2/GRIP1/SHANK2/NCK2/RGS14	8
GO:0044325	ion channel binding	14/301	111/16309	1.66056e-08	4.12027e-07	2.9606e-07	PPP1R9A/RIMS4/ACTN4/HOMER1/CTNNB1/ACTN2/RIMS1/ANK2/RIMS2/FYN/ANK3/LYN/ACTN1/PDE4B	14
GO:0008066	glutamate receptor activity	8/301	27/16309	2.00802e-08	4.68931e-07	3.36949e-07	GRIA3/GRM1/GRM5/GRIN2A/GRIA1/GRIN2B/GRIN1/GRM2	8
GO:0008093	cytoskeletal adaptor activity	6/301	15/16309	1.63619e-07	3.60871e-06	2.59303e-06	ANK2/SORBS2/BAIAP2/NCK2/ANK1/ANK3	6
GO:0030165	PDZ domain binding	11/301	84/16309	3.95816e-07	7.85694e-06	5.64558e-06	CIT/RAPGEF2/DLG4/GRIA1/KCNJ4/DOCK4/BAIAP2/ERC1/CADM1/DLG3/GRASP	11
GO:0004385	guanylate kinase activity	5/301	12/16309	1.47535e-06	2.64828e-05	1.90291e-05	DLG4/DLG2/MPP1/DLG3/CASK	5
GO:0008047	enzyme activator activity	25/301	482/16309	3.50065e-06	5.14725e-05	3.69854e-05	ARFGAP2/RAPGEF2/SIPA1L1/MADD/ARHGAP32/SIPA1L2/ARHGAP21/RGS17/KALRN/DOCK4/RP2/ARHGAP23/DAB2IP/GIT1/BCR/ARFGAP3/ARHGAP44/ARHGAP39/ACAP3/RGS20/AGAP3/RGS14/ADGRB3/AGAP1/THY1	25
GO:0008022	protein C-terminus binding	14/301	174/16309	4.36273e-06	5.97242e-05	4.29147e-05	SHANK1/SHANK3/PPP1R9A/GRIP1/AFDN/DLG4/NEFL/CTNNB1/MAGI1/DST/KSR1/PPP1CC/BAIAP2/DLG3	14
GO:0036442	hydrogen-exporting ATPase activity	6/301	28/16309	1.006e-05	0.000128832	9.25721e-05	ATP6V1G1/ATP6V0A1/ATP6V0D1/ATP6AP1/ATP6V0C/ATP6V1B2	6
GO:0022836	gated channel activity	19/301	328/16309	1.16642e-05	0.000144709	0.00010398	CACNG3/GRIA3/CACNA2D3/DLG4/GRIN2A/GRIA1/CACNA1E/KCNJ4/GRIN2B/KCNMA1/CACNA2D2/GRIN1/CACNB3/SCN2A/GABRG2/CACNA1A/CACNA2D1/DLG3/GABRB2	19
GO:0004970	ionotropic glutamate receptor activity	5/301	19/16309	1.94766e-05	0.000220921	0.000158742	GRIA3/GRIN2A/GRIA1/GRIN2B/GRIN1	5
GO:0000146	microfilament motor activity	5/301	22/16309	4.21486e-05	0.000452243	0.000324958	MYH14/MYO5A/MYH10/MYO1D/MYO6	5
GO:0005245	voltage-gated calcium channel activity	6/301	42/16309	0.00011275	0.00111904	0.000804083	CACNG3/CACNA1E/CACNA2D2/CACNB3/CACNA1A/CACNA2D1	6
GO:0097110	scaffold protein binding	6/301	48/16309	0.000240401	0.00212087	0.00152395	CIT/SHANK1/SHANK3/DLG4/NCK2/NLGN3	6
GO:0005540	hyaluronic acid binding	4/301	21/16309	0.000531147	0.0040551	0.00291378	VCAN/HAPLN1/NCAN/BCAN	4
GO:0019992	diacylglycerol binding	3/301	11/16309	0.000920109	0.00629798	0.0045254	RAPGEF2/RASGRP2/UNC13A	3
GO:0016776	phosphotransferase activity, phosphate group as acceptor	5/301	42/16309	0.00100704	0.00666327	0.00478788	DLG4/DLG2/MPP1/DLG3/CASK	5
GO:0030898	actin-dependent ATPase activity	3/301	12/16309	0.00121012	0.00739101	0.00531079	MYH14/MYH10/MYO1D	3

## Sheet: Can_GO_MF
ID	Description	GeneRatio	BgRatio	pvalue	p.adjust	qvalue	geneID	Count
GO:0098632	protein binding involved in cell-cell adhesion	49/377	296/16309	5.90901e-28	2.30894e-25	1.83431e-25	CALD1/RPL15/TJP1/MPRIP/AFDN/PPFIBP1/MYO1B/HSPA8/TJP2/DLG1/MYO6/TWF1/EPB41L1/PI4KA/ADD1/ITGA6/CTNNB1/GIGYF2/SCRIB/AHNAK/CDH1/CAPZA1/LIMA1/CTNNA1/EIF2S3/SNX9/EPCAM/CTNND1/TMOD3/HSPA5/SRC/CCT8/JUP/YWHAB/PICALM/RUVBL1/PSMB6/RPL24/DSG2/SLC3A2/IQGAP1/DDX3X/EIF4G1/HNRNPK/YWHAE/RARS/EEF1D/SEPT7/PRDX1	49
GO:0098641	cadherin binding involved in cell-cell adhesion	48/377	286/16309	1.13103e-27	2.30894e-25	1.83431e-25	CALD1/RPL15/TJP1/MPRIP/AFDN/PPFIBP1/MYO1B/HSPA8/TJP2/DLG1/MYO6/TWF1/EPB41L1/PI4KA/ADD1/ITGA6/CTNNB1/GIGYF2/SCRIB/AHNAK/CDH1/CAPZA1/LIMA1/CTNNA1/EIF2S3/SNX9/EPCAM/CTNND1/TMOD3/HSPA5/SRC/CCT8/JUP/YWHAB/PICALM/RUVBL1/PSMB6/RPL24/SLC3A2/IQGAP1/DDX3X/EIF4G1/HNRNPK/YWHAE/RARS/EEF1D/SEPT7/PRDX1	48
GO:0098631	protein binding involved in cell adhesion	49/377	301/16309	1.30695e-27	2.30894e-25	1.83431e-25	CALD1/RPL15/TJP1/MPRIP/AFDN/PPFIBP1/MYO1B/HSPA8/TJP2/DLG1/MYO6/TWF1/EPB41L1/PI4KA/ADD1/ITGA6/CTNNB1/GIGYF2/SCRIB/AHNAK/CDH1/CAPZA1/LIMA1/CTNNA1/EIF2S3/SNX9/EPCAM/CTNND1/TMOD3/HSPA5/SRC/CCT8/JUP/YWHAB/PICALM/RUVBL1/PSMB6/RPL24/DSG2/SLC3A2/IQGAP1/DDX3X/EIF4G1/HNRNPK/YWHAE/RARS/EEF1D/SEPT7/PRDX1	49
GO:0003924	GTPase activity	32/377	230/16309	2.82101e-16	2.4919e-14	1.97966e-14	RRAS/TUBA1C/TUBA8/GNA13/GNB1/GNAS/GNB2/EIF2S3/RAC1/RAC2/RAC3/TUBB/GNAQ/GNAI2/RAB2A/TUBB4B/GNAI3/RRAS2/CDC42/RAB35/GNA11/TUBA4A/RAP1A/RAP1B/RALB/TUBA1A/RALA/RAB14/KRAS/TUFM/DDX3X/RHOA	32
GO:0004298	threonine-type endopeptidase activity	12/377	21/16309	4.77006e-15	3.16016e-13	2.51056e-13	PSMB5/PSMB4/PSMA4/PSMA6/PSMA2/PSMB3/PSMB1/PSMA7/PSMA8/PSMB6/PSMA3/PSMA5	12
GO:0070003	threonine-type peptidase activity	12/377	21/16309	4.77006e-15	3.16016e-13	2.51056e-13	PSMB5/PSMB4/PSMA4/PSMA6/PSMA2/PSMB3/PSMB1/PSMA7/PSMA8/PSMB6/PSMA3/PSMA5	12
GO:0005525	GTP binding	35/377	372/16309	1.74014e-12	1.02475e-10	8.14103e-11	RRAS/TUBA1C/TUBA8/GNA13/RAP2B/GNAS/RP2/EIF2S3/RAC1/RAC2/RAC3/TUBB/GNAQ/GNAI2/RAB2A/TUBB4B/GNAI3/RRAS2/CDC42/RAB35/GNA11/TUBA4A/RAP1A/RAP1B/RALB/TUBA1A/RALA/RAB14/KRAS/TUFM/RHOA/RHOC/SEPT7/SEPT14/SEPT10	35
GO:0051082	unfolded protein binding	19/377	105/16309	3.12704e-12	1.65733e-10	1.31665e-10	DNAJA1/DNAJA3/DNAJA2/DNAJB6/HSPA8/RP2/PTGES3/TUBB4B/CCT2/HSPA5/CCT8/CCT6A/CCT3/CCT4/HSPA9/CCT7/TCP1/CANX/CCT5	19
GO:0003779	actin binding	35/377	390/16309	6.75081e-12	3.25266e-10	2.58404e-10	CALD1/EPB41L2/FLII/HPCA/MYO10/ADD3/MPRIP/TPM3/MYH14/WDR1/MYO1C/CORO1C/MYO1D/MYO1B/MYO5B/MYO6/TWF1/EPB41L1/ADD1/MYO7A/MYO5C/MAEA/YWHAH/CAPZA1/SVIL/LIMA1/CTNNA1/RP2/INF2/DAAM1/SNTB1/TMOD3/CAPZA2/UTRN/SNTB2	35
GO:0003735	structural constituent of ribosome	25/377	210/16309	1.90516e-11	7.21241e-10	5.72982e-10	SLC25A13/SLC25A11/RPL15/SLC25A12/RPS14/RPS7/RPS13/RPS16/SLC25A4/RPL27/RPL10A/RPS27A/UBA52/RPS27L/RPS27/SLC25A5/RPL23/RPS17/RPL24/SLC25A3/SLC25A10/RPS5/RPS3A/RPL9/RPS12	25
GO:0031625	ubiquitin protein ligase binding	26/377	275/16309	1.25524e-09	4.43517e-08	3.52347e-08	DNAJA1/CUL2/ACTG1/SQSTM1/HSPA8/LYN/CLU/FAF2/TOLLIP/CUL5/CUL4A/CUL4B/TUBB/SNX9/CCT2/RALB/HSPA5/SLC25A5/RALA/CUL1/HSPA9/TCP1/SCN5A/YWHAE/TCEB2/TPI1	26
GO:0005516	calmodulin binding	20/377	188/16309	1.45583e-08	4.28662e-07	3.40546e-07	CALD1/TJP1/MYO10/ADD3/MYH14/MYO1C/MYO1D/MYO1B/MYO5B/MYO6/ADD1/MYO7A/MYO5C/PPP3CA/PPP3CB/SNTB1/SNTB2/IQGAP1/SCN5A/DDX5	20
GO:0004722	protein serine/threonine phosphatase activity	12/377	67/16309	3.73139e-08	9.88819e-07	7.85556e-07	PGAM5/PPP6C/TIMM50/PPP1CB/PPP2CB/PPP3CA/PPP3CB/PPP2R1A/PPP2R2A/PPP2R2D/CTDSP1/PPP1CA	12
GO:0005200	structural constituent of cytoskeleton	14/377	107/16309	1.69554e-07	4.27922e-06	3.39958e-06	EPB41L4A/EPB41L2/EPB41L5/ADD3/ACTG1/TUBA1C/TUBA8/ERBIN/EPB41L1/ACTB/TUBB/TUBB4B/TUBA4A/TUBA1A	14
GO:0017025	TBP-class protein binding	7/377	20/16309	1.99514e-07	4.80648e-06	3.81846e-06	PSMC6/PSMC1/PSMC3/PSMC5/PSMC4/HNRNPF/PSMC2	7
GO:0031683	G-protein beta/gamma-subunit complex binding	6/377	20/16309	4.3194e-06	7.63094e-05	6.06232e-05	GNA13/GNAS/GNAQ/GNAI2/GNAI3/GNA11	6
GO:0008601	protein phosphatase type 2A regulator activity	6/377	21/16309	5.92982e-06	0.000101381	8.05409e-05	PPP2R5C/PPP2R5E/PPP2R5A/PPP2R1A/PPP2R2A/PPP2R2D	6
GO:0005310	dicarboxylic acid transmembrane transporter activity	4/377	10/16309	5.28519e-05	0.0008396	0.000667011	SLC25A13/SLC25A11/SLC25A12/SLC25A10	4
GO:0008022	protein C-terminus binding	14/377	174/16309	5.38612e-05	0.0008396	0.000667011	TJP1/PRDX3/AFDN/MYO1C/DLG1/VTA1/CTNNB1/YWHAQ/ERBB2/PPP2CB/CSK/SRC/YWHAB/XRCC6	14
GO:0051087	chaperone binding	9/377	76/16309	6.22545e-05	0.000922894	0.000733183	DNAJA1/BAG2/DNAJA2/DNAJB6/DNAJC10/OGDH/CLU/HSPA5/ATP1A1	9
GO:0035254	glutamate receptor binding	6/377	31/16309	6.61697e-05	0.000922894	0.000733183	CALM1/DLG1/NEDD4/GNAS/FLOT1/CANX	6
GO:0044325	ion channel binding	10/377	111/16309	0.000250806	0.00316494	0.00251435	CALM1/DLG1/LYN/CTNNB1/YES1/YWHAH/YWHAQ/SRC/SCN5A/YWHAE	10
GO:0031072	heat shock protein binding	8/377	82/16309	0.000607724	0.00700204	0.00556269	DNAJA1/DNAJA3/DNAJA2/DNAJB6/HSPA8/DNAJC10/OGDH/CSNK2A1	8

## Sheet: Syn_KEGG
ID	Description	GeneRatio	BgRatio	pvalue	p.adjust	qvalue	geneID	Count
hsa04144	Endocytosis	22/175	244/7299	6.92851e-08	5.89152e-06	4.47689e-06	84364/9267/11021/10552/81873/23096/440073/28964/26286/829/30011/116983/23362/116988/10890/10109/9922/830/10094/11311/3800/116987	22
hsa04724	Glutamatergic synapse	15/175	114/7299	7.20012e-08	5.89152e-06	4.47689e-06	9455/50944/85358/2892/2911/2915/22941/1742/2903/9456/2890/2904/2902/773/2912	15
hsa04530	Tight junction	18/175	170/7299	1.04583e-07	5.89152e-06	4.47689e-06	79784/9693/4301/57180/1740/81/9223/11346/5010/51807/4217/4628/60/5609/1741/10097/87/64398	18
hsa04810	Regulation of actin cytoskeleton	19/175	212/7299	6.3718e-07	2.62964e-05	1.99823e-05	79784/10788/81/8874/8936/1073/57144/10552/81873/4628/28964/5501/55740/10458/60/5499/10109/10094/87	19
hsa04520	Adherens junction	11/175	72/7299	9.336e-07	2.62964e-05	1.99823e-05	1496/4008/4301/81/1499/8936/1500/2534/10458/60/87	11
hsa05412	Arrhythmogenic right ventricular cardiomyopathy (ARVC)	11/175	72/7299	9.336e-07	2.62964e-05	1.99823e-05	1000/10368/1496/55799/1499/88/9254/60/784/781/3728	11
hsa05110	Vibrio cholerae infection	9/175	50/7299	2.29189e-06	5.53328e-05	4.20467e-05	9550/51382/60/535/6558/9114/537/527/526	9
hsa04720	Long-term potentiation	10/175	67/7299	3.69202e-06	6.97825e-05	5.30269e-05	2911/2915/2903/2890/2904/2902/5501/5499/815/814	10
hsa05033	Nicotine addiction	8/175	40/7299	3.71623e-06	6.97825e-05	5.30269e-05	2892/2903/2890/2904/2902/2566/773/2561	8
hsa05130	Pathogenic Escherichia coli infection	9/175	55/7299	5.24685e-06	8.86717e-05	6.73806e-05	1499/10552/81873/51807/2534/60/8440/10109/10094	9
hsa04721	Synaptic vesicle cycle	9/175	63/7299	1.65634e-05	0.000254473	0.000193371	9550/51382/22999/535/773/23025/9114/527/526	9
hsa05014	Amyotrophic lateral sclerosis (ALS)	8/175	51/7299	2.45715e-05	0.000346049	0.000262958	4744/4741/4747/2903/2890/2904/2902/4217	8
hsa05031	Amphetamine addiction	9/175	68/7299	3.11157e-05	0.00037561	0.000285422	2892/2903/2890/2904/2902/5501/5499/815/814	9
hsa05120	Epithelial cell signaling in Helicobacter pylori infection	9/175	68/7299	3.11157e-05	0.00037561	0.000285422	9550/51382/28964/535/9114/537/4067/527/526	9
hsa04966	Collecting duct acid secretion	6/175	27/7299	3.39495e-05	0.000382498	0.000290656	9550/51382/535/9114/527/526	6
hsa04921	Oxytocin signaling pathway	13/175	153/7299	7.13858e-05	0.000754013	0.000572965	10368/55799/3761/9254/5501/60/784/5499/2977/781/815/814/2983	13
hsa05100	Bacterial invasion of epithelial cells	9/175	76/7299	7.63116e-05	0.000758627	0.000576472	1496/391/1499/8936/10552/81873/60/10109/10094	9
hsa04730	Long-term depression	8/175	60/7299	8.21626e-05	0.000771416	0.00058619	2892/2911/2890/2781/2977/773/4067/2983	8
hsa04015	Rap1 signaling pathway	15/175	210/7299	0.00014515	0.00129107	0.000981069	9693/26037/4301/2903/1499/57568/10235/9223/1500/2904/11069/9732/2902/60/10636	15
hsa05132	Salmonella infection	9/175	86/7299	0.0002006	0.00169507	0.00128806	79784/391/8936/10552/81873/4628/60/10109/10094	9
hsa04728	Dopaminergic synapse	11/175	130/7299	0.000269338	0.00207228	0.0015747	2892/2903/2890/2904/5501/5499/5527/773/2774/815/3800	11
hsa04024	cAMP signaling pathway	14/175	198/7299	0.000269764	0.00207228	0.0015747	2892/4301/2550/2903/2890/9568/2904/11069/2902/5501/5499/815/814/5142	14
hsa04670	Leukocyte transendothelial migration	10/175	112/7299	0.00033243	0.00244264	0.00185613	1496/4301/81/1499/1500/11069/5010/60/87/7070	10
hsa04514	Cell adhesion molecules (CAMs)	11/175	145/7299	0.000687382	0.00484032	0.0036781	1000/1462/1002/9369/5010/6900/257194/1272/23705/9378/54413	11
hsa04723	Retrograde endocannabinoid signaling	11/175	148/7299	0.000815831	0.00551502	0.0041908	2892/2911/2915/2890/747/22999/4540/2566/773/4536/2561	11
hsa05131	Shigellosis	7/175	65/7299	0.000871103	0.00566217	0.00430262	391/8936/10552/81873/60/10109/10094	7
hsa04360	Axon guidance	12/175	175/7299	0.000972945	0.00608992	0.00462765	22885/3983/84448/1073/57144/2534/55740/2043/8440/815/9353/25791	12
hsa05030	Cocaine addiction	6/175	49/7299	0.00103633	0.00625498	0.00475309	1742/2903/2904/26086/2902/2912	6
hsa00190	Oxidative phosphorylation	10/175	133/7299	0.0012864	0.00749659	0.00569657	9550/51382/4540/535/4536/9114/537/4512/527/526	10
hsa04713	Circadian entrainment	8/175	96/7299	0.00204915	0.0115436	0.00877182	2892/2903/2890/2904/2902/2977/815/2983	8
hsa04261	Adrenergic signaling in cardiomyocytes	10/175	144/7299	0.0023342	0.0127252	0.00966969	10368/55799/11069/9254/5501/784/5499/5527/781/815	10
hsa05323	Rheumatoid arthritis	7/175	90/7299	0.00567075	0.0299487	0.0227576	9550/51382/535/9114/537/527/526	7
hsa04666	Fc gamma R-mediated phagocytosis	7/175	91/7299	0.00602221	0.030841	0.0234357	8936/1073/10552/81873/10109/4067/10094	7
hsa04611	Platelet activation	8/175	123/7299	0.00923435	0.0459002	0.034879	10235/2534/5501/60/5499/2977/4067/2983	8

## Sheet: Can_KEGG
ID	Description	GeneRatio	BgRatio	pvalue	p.adjust	qvalue	geneID	Count
hsa03050	Proteasome	27/238	45/7299	1.68717e-29	4.01547e-27	2.5574e-27	5693/5706/5710/5692/5700/5685/5687/5683/5702/5705/5704/10213/5691/5707/9861/5708/5717/5689/5688/143471/5694/5684/5686/5718/5719/5714/5701	27
hsa04520	Adherens junction	19/238	72/7299	7.00401e-13	5.84388e-11	3.72189e-11	7082/4301/71/1499/9855/7525/60/999/1495/5879/5880/5881/2064/998/1500/1457/6714/8826/387	19
hsa04530	Tight junction	28/238	170/7299	7.36623e-13	5.84388e-11	3.72189e-11	7082/10627/79784/4301/71/84790/51807/9414/1739/4734/23513/1366/4637/60/5879/2064/5516/5571/51422/998/7277/5906/7846/6714/5518/5520/55844/387	28
hsa05130	Pathogenic Escherichia coli infection	15/238	55/7299	1.20201e-10	7.15194e-09	4.55497e-09	71/84790/51807/929/8440/1499/60/999/10971/203068/10383/998/7277/7846/387	15
hsa04015	Rap1 signaling pathway	27/238	210/7299	6.99437e-10	3.32932e-08	2.1204e-08	4301/6237/71/801/5295/23094/1499/9855/26037/60/999/2778/5879/5880/5881/2776/2771/2773/998/1500/5906/5908/5899/6714/5898/3845/387	27
hsa05169	Epstein-Barr virus infection	26/238	203/7299	1.61169e-09	6.39305e-08	4.07164e-08	5295/5706/3312/5710/4067/5700/4734/7533/10971/5702/5705/5704/10213/1457/5707/9861/5708/7529/5717/5718/5719/5714/7532/5701/7531/6774	26
hsa04810	Regulation of actin cytoskeleton	25/238	212/7299	1.87889e-08	6.38822e-07	4.06857e-07	28964/10627/4659/10787/79784/6237/71/8874/929/55970/5295/3655/10672/60/5879/5880/5881/5500/22800/998/6714/3845/8826/5499/387	25
hsa04728	Dopaminergic synapse	19/238	130/7299	3.31549e-08	9.86358e-07	6.28198e-07	801/55970/5527/2782/5529/2778/5525/2783/5500/2776/2771/2773/5516/5530/5532/5518/5520/55844/5499	19
hsa04071	Sphingolipid signaling pathway	18/238	118/7299	3.91705e-08	1.03584e-06	6.59713e-07	5295/5337/5527/10672/5529/5525/5879/5880/5881/2776/2771/2773/5516/5518/3845/5520/55844/387	18
hsa04670	Leukocyte transendothelial migration	17/238	112/7299	1.02124e-07	2.43056e-06	1.54799e-06	10627/4301/71/5295/1499/1366/60/1495/5879/5880/2771/2773/998/1500/5906/5908/387	17
hsa04540	Gap junction	15/238	88/7299	1.22598e-07	2.65258e-06	1.68939e-06	7082/2885/84790/51807/2778/203068/2776/2771/10383/2773/2767/7277/7846/6714/3845	15
hsa04611	Platelet activation	17/238	123/7299	4.10853e-07	8.14859e-06	5.18973e-06	10627/4659/71/5295/4067/10672/60/2778/5500/2776/2771/2773/5906/5908/6714/5499/387	17
hsa03010	Ribosome	19/238	154/7299	5.15728e-07	9.44178e-06	6.01334e-06	6138/6208/6201/6207/6217/6155/4736/6233/7311/51065/6232/9349/6218/6152/6230/6193/6189/6133/6206	19
hsa05203	Viral carcinogenesis	21/238	201/7299	2.07419e-06	3.22056e-05	2.05113e-05	9093/2885/5295/1739/4067/5700/1642/23513/7533/10971/5879/998/6714/7529/3845/1654/387/3190/7532/7531/6774	21
hsa04921	Oxytocin signaling pathway	18/238	153/7299	2.09786e-06	3.22056e-05	2.05113e-05	4659/71/801/4637/60/2778/5500/2776/2771/2773/5571/51422/5530/5532/6714/3845/5499/387	18
hsa04390	Hippo signaling pathway	18/238	154/7299	2.30726e-06	3.22056e-05	2.05113e-05	71/1739/1499/23513/60/999/7533/10971/1495/5500/5516/7529/5518/5520/55844/5499/7532/7531	18
hsa04114	Oocyte meiosis	16/238	124/7299	2.3182e-06	3.22056e-05	2.05113e-05	801/5527/5529/7533/10971/5525/5500/5516/5530/5532/7529/8454/5518/5499/7532/7531	16
hsa05205	Proteoglycans in cancer	21/238	203/7299	2.43571e-06	3.22056e-05	2.05113e-05	4659/2885/6237/71/5295/1499/60/5879/5500/2064/22800/998/6714/6385/3845/2817/8826/5499/387/1655/6774	21
hsa04261	Adrenergic signaling in cardiomyocytes	17/238	144/7299	3.8734e-06	4.77978e-05	3.04418e-05	7170/801/5527/5529/2778/5525/5500/2776/2771/2773/5516/5518/476/5520/55844/6331/5499	17
hsa05200	Pathways in cancer	31/238	395/7299	4.01662e-06	4.77978e-05	3.04418e-05	8453/7170/2885/55970/5295/5337/3655/1499/6513/10672/2782/999/2778/2783/1495/5879/5880/5881/2064/2776/2771/2773/998/2767/5899/3728/5898/3845/387/6774/6923	31
hsa04730	Long-term depression	10/238	60/7299	2.02129e-05	0.00022908	0.000145898	4067/10672/2778/2776/2771/2773/5516/2767/5518/3845	10
hsa04024	cAMP signaling pathway	19/238	198/7299	2.21009e-05	0.000239092	0.000152274	4659/4301/6237/801/5295/5337/2778/5879/5880/5881/5500/2771/2773/22800/5906/5908/476/5499/387	19
hsa04510	Focal adhesion	19/238	199/7299	2.37315e-05	0.00024557	0.0001564	10627/4659/2885/71/5295/3655/1499/60/5879/5880/5881/5500/2064/998/5906/5908/6714/5499/387	19
hsa05212	Pancreatic cancer	11/238	75/7299	2.72467e-05	0.000270196	0.000172084	5295/5337/5879/5880/5881/2064/998/5899/5898/3845/6774	11
hsa05100	Bacterial invasion of epithelial cells	11/238	76/7299	3.09545e-05	0.000294687	0.000187682	71/5295/1499/60/999/1495/5879/998/6714/387/1213	11
hsa05211	Renal cell carcinoma	10/238	69/7299	7.04676e-05	0.000645049	0.000410823	8453/2885/5295/6513/5879/998/5906/5908/3845/6923	10
hsa04022	cGMP-PKG signaling pathway	16/238	163/7299	7.60299e-05	0.000670189	0.000426834	4659/801/10672/5500/2969/2776/2771/2773/291/5530/5532/2767/292/476/5499/387	16
hsa04014	Ras signaling pathway	20/238	236/7299	8.02964e-05	0.00068252	0.000434687	2885/4301/6237/801/55970/5295/5337/2782/2783/5879/5880/5881/22800/998/5906/5908/5899/5898/3845/387	20
hsa04062	Chemokine signaling pathway	17/238	185/7299	0.000103926	0.000852907	0.000543205	2885/55970/5295/4067/2782/2783/5879/5880/2771/2773/998/5906/5908/6714/3845/387/6774	17
hsa04370	VEGF signaling pathway	9/238	59/7299	0.000108371	0.000859741	0.000547557	5295/5879/5880/5881/998/5530/5532/6714/3845	9
hsa04371	Apelin signaling pathway	14/238	137/7299	0.000139597	0.00107174	0.000682578	6237/801/55970/10672/2782/999/2783/2776/2771/2773/22800/5571/51422/3845	14
hsa04152	AMPK signaling pathway	13/238	121/7299	0.000145718	0.00108378	0.000690244	5295/5527/5529/5525/5862/5516/5571/51422/31/51552/5518/5520/55844	13
hsa05418	Fluid shear stress and atherosclerosis	14/238	139/7299	0.000163032	0.00117581	0.000748857	9817/71/801/5295/8878/1499/60/5879/5880/5881/6714/6385/2817/387	14
hsa04137	Mitophagy - animal	9/238	65/7299	0.000232558	0.00162791	0.00103679	9474/192111/6237/8878/22800/7314/1457/6714/3845	9
hsa04720	Long-term potentiation	9/238	67/7299	0.000293929	0.00199871	0.00127295	801/5500/2776/5530/5532/5906/5908/3845/5499	9
hsa04662	B cell receptor signaling pathway	9/238	71/7299	0.000457153	0.00302229	0.00192486	2885/5295/4067/5879/5880/5881/5530/5532/3845	9
hsa05210	Colorectal cancer	9/238	72/7299	0.00050789	0.00326697	0.00208069	5295/1499/5879/5880/5881/5899/5898/3845/387	9
hsa04915	Estrogen signaling pathway	10/238	98/7299	0.00127026	0.00795584	0.00506697	2885/801/5295/3312/2778/2776/2771/2773/6714/3845	10
hsa04722	Neurotrophin signaling pathway	11/238	119/7299	0.00166223	0.00993481	0.00632734	2885/801/5295/5879/998/9500/5906/5908/3845/387/7531	11
hsa04360	Axon guidance	14/238	175/7299	0.00166972	0.00993481	0.00632734	6237/8440/5295/5879/5880/5881/2771/2773/998/5530/5532/6714/3845/387	14
hsa05142	Chagas disease (American trypanosomiasis)	10/238	102/7299	0.00172456	0.0100109	0.00637579	5295/2778/2776/2771/2773/5516/2767/5518/5520/55844	10
hsa04270	Vascular smooth muscle contraction	11/238	121/7299	0.00190135	0.0107743	0.006862	800/4659/801/4637/10672/2778/5500/2776/2767/5499/387	11
hsa04310	Wnt signaling pathway	12/238	143/7299	0.00237529	0.013147	0.00837313	2239/1499/5879/5880/5881/23002/5530/5532/1457/8454/8607/387	12
hsa05213	Endometrial cancer	7/238	58/7299	0.00261315	0.0141347	0.00900223	2885/5295/1499/999/1495/2064/3845	7
hsa03015	mRNA surveillance pathway	9/238	91/7299	0.0027369	0.0144751	0.00921902	5527/5529/5525/5500/5516/5518/5520/55844/5499	9
hsa05167	Kaposi's sarcoma-associated herpesvirus infection	14/238	186/7299	0.00294846	0.0149361	0.00951261	801/55970/5295/4067/1499/2782/2783/5879/5530/5532/7314/6714/3845/6774	14
hsa04912	GnRH signaling pathway	9/238	92/7299	0.00294957	0.0149361	0.00951261	2885/801/5337/2778/2776/998/2767/6714/3845	9
hsa04724	Glutamatergic synapse	10/238	114/7299	0.00392239	0.0191088	0.0121701	55970/5337/2782/2778/2783/2776/2771/2773/5530/5532	10
hsa04713	Circadian entrainment	9/238	96/7299	0.00393416	0.0191088	0.0121701	801/55970/2782/2778/2783/2776/2771/2773/9722	9
hsa04924	Renin secretion	7/238	65/7299	0.00499146	0.0237593	0.015132	801/2778/2776/2771/2773/5530/5532	7
hsa04218	Cellular senescence	12/238	160/7299	0.00592282	0.0272074	0.017328	6237/801/5295/8878/5500/22800/291/5530/5532/292/3845/5499	12
hsa04144	Endocytosis	16/238	244/7299	0.00596807	0.0272074	0.017328	9815/28964/5337/3312/51534/4734/829/998/11021/2348/7314/6714/830/387/1213/163	16
hsa04660	T cell receptor signaling pathway	9/238	103/7299	0.00625826	0.0272074	0.017328	2885/8440/5295/1739/998/5530/5532/3845/387	9
hsa04922	Glucagon signaling pathway	9/238	103/7299	0.00625826	0.0272074	0.017328	801/6513/2778/2776/5571/51422/31/5530/5532	9
hsa04664	Fc epsilon RI signaling pathway	7/238	68/7299	0.00640174	0.0272074	0.017328	2885/5295/4067/5879/5880/5881/3845	7
hsa05120	Epithelial cell signaling in Helicobacter pylori infection	7/238	68/7299	0.00640174	0.0272074	0.017328	28964/7082/4067/5879/998/1445/6714	7
hsa04072	Phospholipase D signaling pathway	11/238	146/7299	0.00800278	0.0334151	0.0212816	2885/6237/5295/5337/10672/2778/22800/5899/5898/3845/387	11
hsa05412	Arrhythmogenic right ventricular cardiomyopathy (ARVC)	7/238	72/7299	0.00871899	0.0357779	0.0227865	71/3655/1499/60/1495/3728/1829	7
hsa04926	Relaxin signaling pathway	10/238	130/7299	0.00977618	0.0394361	0.0251163	2885/55970/5295/2782/2778/2783/2771/2773/6714/3845	10
hsa04151	PI3K-Akt signaling pathway	20/238	351/7299	0.0104096	0.0408884	0.0260413	2885/55970/5295/3655/5527/2782/5529/7533/10971/5525/2783/5879/5516/7529/5518/3845/5520/55844/7532/7531	20
hsa04725	Cholinergic synapse	9/238	112/7299	0.0106534	0.0408884	0.0260413	55970/5295/2782/2783/2776/2771/2773/2767/3845	9
hsa04145	Phagosome	11/238	152/7299	0.0106807	0.0408884	0.0260413	71/84790/51807/929/60/5879/203068/10383/7277/7846/821	11
hsa04971	Gastric acid secretion	7/238	75/7299	0.0108234	0.0408884	0.0260413	801/60/2778/2776/2771/2773/476	7
hsa05416	Viral myocarditis	6/238	59/7299	0.0120072	0.0446517	0.028438	71/60/5879/5880/5881/1981	6
hsa04972	Pancreatic secretion	8/238	96/7299	0.0127763	0.0467809	0.0297941	683/2778/5879/2776/5906/5908/476/387	8

## Sheet: Syn_Reactome
ID	Description	GeneRatio	BgRatio	pvalue	p.adjust	qvalue	geneID	Count
422475	Axon guidance	38/154	292/6748	2.89835e-19	1.06659e-16	8.05437e-17	79784/22885/3983/6710/391/1742/84448/6712/8874/2904/10552/8997/287/6900/2902/4628/2534/28964/55740/60/784/1463/2043/6708/80728/8440/286/1272/6709/6711/10109/1741/10097/9353/4067/57731/10094/25791	38
112315	Transmission across Chemical Synapses	31/154	194/6748	2.2772e-18	4.19004e-16	3.16411e-16	10368/80852/2892/8541/23426/1742/2550/4747/8499/2903/2890/777/9568/3761/88/2904/22999/2902/4646/784/23229/2566/9495/773/2774/815/1741/814/2561/8573/5923	31
1266738	Developmental Biology	41/154	438/6748	1.56964e-15	1.92543e-13	1.45398e-13	79784/1000/22885/3983/6710/1496/391/1742/84448/6712/8874/1499/2904/10552/8997/287/6900/2902/4628/2534/28964/55740/60/784/1463/2043/6708/80728/8440/286/1272/6709/6711/10109/1741/10097/9353/4067/57731/10094/25791	41
112314	Neurotransmitter Receptor Binding And Downstream Transmission In The Postsynaptic Cell	24/154	137/6748	2.69432e-15	2.47877e-13	1.87184e-13	10368/80852/2892/23426/1742/2550/4747/2903/2890/9568/3761/88/2904/2902/4646/23229/2566/9495/2774/815/1741/814/2561/5923	24
112316	Neuronal System	32/154	274/6748	7.35182e-15	5.41094e-13	4.08606e-13	10368/80852/2892/8541/23426/1742/2550/4747/8499/2903/2890/777/9568/3761/88/2904/22999/3778/2902/4646/784/23229/2566/9495/773/2774/815/1741/814/2561/8573/5923	32
1500931	Cell-Cell communication	21/154	125/6748	4.04568e-13	2.48135e-11	1.87379e-11	9069/1008/1000/1009/4301/81/1002/88/1500/1004/2534/60/8440/6709/6711/23705/3728/5339/87/8573/64398	21
2682334	EPH-Ephrin signaling	17/154	84/6748	3.49744e-12	1.83865e-10	1.38846e-10	79784/8874/2904/10552/8997/2902/4628/2534/28964/60/2043/8440/10109/10097/4067/10094/25791	17
438066	Unblocking of NMDA receptor, glutamate binding and activation	9/154	17/6748	2.76595e-11	1.27234e-09	9.60805e-10	2892/1742/4747/2903/2890/88/2904/2902/815	9
445095	Interaction between L1 and Ankyrins	9/154	18/6748	5.42484e-11	2.21816e-09	1.67504e-09	6710/6712/287/60/6708/286/6709/6711/57731	9
442755	Activation of NMDA receptor upon glutamate binding and postsynaptic events	11/154	39/6748	5.91506e-10	2.17674e-08	1.64376e-08	2892/1742/4747/2903/2890/88/2904/2902/815/814/5923	11
421270	Cell-cell junction organization	12/154	50/6748	7.46928e-10	2.49881e-08	1.88698e-08	9069/1008/1000/1009/4301/1002/1500/1004/60/23705/3728/64398	12
418990	Adherens junctions interactions	10/154	31/6748	8.41e-10	2.57907e-08	1.94758e-08	1008/1000/1009/4301/1002/1500/1004/60/23705/3728	10
446728	Cell junction organization	14/154	77/6748	1.39831e-09	3.95829e-08	2.98909e-08	9069/1008/1000/1009/4301/1002/1500/1004/60/23705/3728/5339/87/64398	14
373760	L1CAM interactions	14/154	81/6748	2.80577e-09	7.37517e-08	5.56935e-08	6710/1742/6712/287/6900/60/1463/6708/286/1272/6709/6711/1741/57731	14
442982	Ras activation uopn Ca2+ infux through NMDA receptor	8/154	19/6748	3.74871e-09	9.19683e-08	6.94497e-08	1742/4747/2903/88/2904/2902/815/5923	8
399719	Trafficking of AMPA receptors	9/154	30/6748	1.26275e-08	2.73349e-07	2.06419e-07	10368/80852/2892/23426/1742/2890/4646/9495/815	9
399721	Glutamate Binding, Activation of AMPA Receptors and Synaptic Plasticity	9/154	30/6748	1.26275e-08	2.73349e-07	2.06419e-07	10368/80852/2892/23426/1742/2890/4646/9495/815	9
3928662	EPHB-mediated forward signaling	10/154	40/6748	1.34737e-08	2.75462e-07	2.08015e-07	2904/10552/8997/2902/2534/60/10109/10097/4067/10094	10
373753	Nephrin interactions	8/154	23/6748	2.25015e-08	4.35819e-07	3.29108e-07	81/88/2534/8440/6709/6711/87/8573	8
442729	CREB phosphorylation through the activation of CaMKII	7/154	17/6748	4.51828e-08	8.31364e-07	6.27804e-07	1742/4747/2903/88/2904/2902/815	7
438064	Post NMDA receptor activation events	9/154	35/6748	5.6523e-08	9.90498e-07	7.47973e-07	1742/4747/2903/88/2904/2902/815/814/5923	9
442742	CREB phosphorylation through the activation of Ras	8/154	29/6748	1.7533e-07	2.9328e-06	2.2147e-06	1742/4747/2903/88/2904/2902/815/5923	8
194315	Signaling by Rho GTPases	25/154	349/6748	2.58542e-07	4.13668e-06	3.12381e-06	11113/79784/391/1742/9743/10788/8874/1499/10552/8997/57636/4628/613/5501/10458/60/9912/51517/80728/23229/286205/10109/10097/10094/25791	25
77387	Insulin receptor recycling	7/154	26/6748	1.28555e-06	1.97117e-05	1.48853e-05	9550/51382/535/9114/537/527/526	7
375165	NCAM signaling for neurite out-growth	10/154	64/6748	1.50472e-06	2.21495e-05	1.67262e-05	6710/6712/6900/2534/784/1463/6708/6709/6711/57731	10
917977	Transferrin endocytosis and recycling	7/154	28/6748	2.22684e-06	3.15184e-05	2.38011e-05	9550/51382/535/9114/537/527/526	7
5663213	RHO GTPases Activate WASPs and WAVEs	7/154	30/6748	3.68462e-06	5.02201e-05	3.79236e-05	10552/10458/60/51517/10109/10097/10094	7
2029480	Fcgamma receptor (FCGR) dependent phagocytosis	9/154	72/6748	3.3135e-05	0.000435489	0.000328859	10552/2534/10458/60/51517/10109/10097/4067/10094	9
917937	Iron uptake and transport	7/154	42/6748	3.88002e-05	0.000483636	0.000365217	9550/51382/535/9114/537/527/526	7
3928663	EPHA-mediated growth cone collapse	6/154	29/6748	3.94269e-05	0.000483636	0.000365217	79784/4628/2534/2043/4067/25791	6
195258	RHO GTPase Effectors	16/154	234/6748	7.82741e-05	0.000929189	0.000701676	11113/79784/391/1742/10788/1499/10552/4628/5501/10458/60/51517/286205/10109/10097/10094	16
1222352	Latent infection of Homo sapiens with Mycobacterium tuberculosis	6/154	34/6748	0.000101584	0.00113282	0.000855447	9550/51382/535/9114/527/526	6
1222556	Phagosomal maturation (early endosomal stage)	6/154	34/6748	0.000101584	0.00113282	0.000855447	9550/51382/535/9114/527/526	6
2029482	Regulation of actin dynamics for phagocytic cup formation	7/154	52/6748	0.000158939	0.00172028	0.00129907	10552/10458/60/51517/10109/10097/10094	7
418885	DCC mediated attractive signaling	4/154	14/6748	0.000218478	0.00229714	0.00173468	22885/3983/84448/2534	4
977443	GABA receptor activation	7/154	55/6748	0.00022767	0.00232729	0.00175745	2550/9568/3761/23229/2566/2774/2561	7
5625900	RHO GTPases activate CIT	4/154	15/6748	0.000292657	0.00291075	0.00219805	11113/79784/1742/4628	4
416993	Trafficking of GluR2-containing AMPA receptors	4/154	16/6748	0.000383316	0.00371211	0.0028032	80852/2892/23426/2890	4
194840	Rho GTPase cycle	10/154	125/6748	0.000535417	0.00505214	0.00381511	391/9743/8874/8997/57636/613/9912/80728/23229/25791	10
3928664	Ephrin signaling	4/154	18/6748	0.000621929	0.00572175	0.00432077	8874/2534/28964/8440	4
3560783	Defective B4GALT7 causes EDS, progeroid type	4/154	19/6748	0.000773888	0.00678073	0.00512046	1462/1463/63827/2239	4
3560801	Defective B3GAT3 causes JDSSDHD	4/154	19/6748	0.000773888	0.00678073	0.00512046	1462/1463/63827/2239	4
212676	Dopamine Neurotransmitter Release Cycle	4/154	20/6748	0.000950316	0.00813294	0.00614158	8541/8499/22999/8573	4
376176	Signaling by Robo receptor	4/154	23/6748	0.00164678	0.0137476	0.0103815	55740/80728/8440/9353	4
2022923	Dermatan sulfate biosynthesis	3/154	6748-11-01	0.00168109	0.0137476	0.0103815	1462/1463/63827	3
420499	Class C/3 (Metabotropic glutamate/pheromone receptors)	5/154	39/6748	0.00178518	0.0142814	0.0107846	2911/2915/2550/9568/2912	5
264870	Caspase-mediated cleavage of cytoskeletal proteins	3/154	6748-12-01	0.00220413	0.0172579	0.0130323	6709/5339/118	3
1971475	A tetrasaccharide linker sequence is required for GAG synthesis	4/154	25/6748	0.00227063	0.0172994	0.0130636	1462/1463/63827/2239	4
983712	Ion channel transport	11/154	177/6748	0.00230345	0.0172994	0.0130636	51248/9550/51382/535/23229/2566/9114/537/527/526/2561	11
373752	Netrin-1 signaling	5/154	42/6748	0.00249673	0.0183759	0.0138766	22885/3983/84448/2534/9353	5
3560782	Diseases associated with glycosaminoglycan metabolism	4/154	26/6748	0.00263639	0.0186575	0.0140892	1462/1463/63827/2239	4
3781865	Diseases of glycosylation	4/154	26/6748	0.00263639	0.0186575	0.0140892	1462/1463/63827/2239	4
2024101	CS/DS degradation	3/154	13/6748	0.00281771	0.0192022	0.0145005	1462/1463/63827	3
977441	GABA A receptor activation	3/154	13/6748	0.00281771	0.0192022	0.0145005	23229/2566/2561	3
181429	Serotonin Neurotransmitter Release Cycle	3/154	15/6748	0.00433508	0.0279879	0.021135	8541/8499/22999	3
5223345	Miscellaneous transport and binding events	3/154	15/6748	0.00433508	0.0279879	0.021135	119/120/118	3
5626467	RHO GTPases activate IQGAPs	3/154	15/6748	0.00433508	0.0279879	0.021135	10788/1499/60	3
422356	Regulation of insulin secretion	5/154	48/6748	0.00450447	0.0285801	0.0215822	777/11069/9254/9495/773	5
181430	Norepinephrine Neurotransmitter Release Cycle	3/154	17/6748	0.00626587	0.0384307	0.0290209	8541/8499/22999	3
264642	Acetylcholine Neurotransmitter Release Cycle	3/154	17/6748	0.00626587	0.0384307	0.0290209	8541/8499/22999	3

## Sheet: Can_Reactome
ID	Description	GeneRatio	BgRatio	pvalue	p.adjust	qvalue	geneID	Count
180585	Vif-mediated degradation of APOBEC3G	33/253	53/6748	1.12585e-34	8.19622e-32	4.26639e-32	5693/5706/5710/5692/5700/5685/8065/5687/5683/5702/5705/5704/10213/5691/6233/7316/7311/7314/5707/9861/5708/5717/5689/5688/143471/5694/5684/5686/5718/5719/5714/5701/6923	33
450408	AUF1 (hnRNP D0) destabilizes mRNA	33/253	55/6748	6.7836e-34	2.46923e-31	1.28531e-31	5693/5706/3312/5710/5692/5700/5685/5687/5683/5702/5705/5704/10213/5691/6233/7316/7311/7314/5707/9861/5708/5717/5689/5688/143471/5694/5684/5686/5718/1981/5719/5714/5701	33
4086400	PCP/CE pathway	37/253	77/6748	4.29954e-33	1.04336e-30	5.431e-31	5693/5706/5710/5692/5700/5685/23513/5687/5683/5879/5702/5705/5704/10213/23002/5691/6233/7316/7311/7314/5707/9861/5708/5717/5689/5688/143471/5694/5684/5686/5718/387/5719/5714/5701/1213/163	37
211733	Regulation of activated PAK-2p34 by proteasome mediated degradation	31/253	49/6748	6.2809e-33	1.14312e-30	5.95033e-31	5693/5706/5710/5692/5700/5685/5687/5683/5702/5705/5704/10213/5691/6233/7316/7311/7314/5707/9861/5708/5717/5689/5688/143471/5694/5684/5686/5718/5719/5714/5701	31
174113	SCF-beta-TrCP mediated degradation of Emi1	32/253	54/6748	1.2338e-32	1.29409e-30	6.73617e-31	5693/5706/5710/5692/5700/5685/5687/5683/5702/5705/5704/10213/5691/6233/7316/7311/7314/5707/9861/5708/5717/5689/8454/5688/143471/5694/5684/5686/5718/5719/5714/5701	32
169911	Regulation of Apoptosis	31/253	50/6748	1.59984e-32	1.29409e-30	6.73617e-31	5693/5706/5710/5692/5700/5685/5687/5683/5702/5705/5704/10213/5691/6233/7316/7311/7314/5707/9861/5708/5717/5689/5688/143471/5694/5684/5686/5718/5719/5714/5701	31
69017	CDK-mediated phosphorylation and removal of Cdc6	31/253	50/6748	1.59984e-32	1.29409e-30	6.73617e-31	5693/5706/5710/5692/5700/5685/5687/5683/5702/5705/5704/10213/5691/6233/7316/7311/7314/5707/9861/5708/5717/5689/5688/143471/5694/5684/5686/5718/5719/5714/5701	31
69229	Ubiquitin-dependent degradation of Cyclin D1	31/253	50/6748	1.59984e-32	1.29409e-30	6.73617e-31	5693/5706/5710/5692/5700/5685/5687/5683/5702/5705/5704/10213/5691/6233/7316/7311/7314/5707/9861/5708/5717/5689/5688/143471/5694/5684/5686/5718/5719/5714/5701	31
75815	Ubiquitin-dependent degradation of Cyclin D	31/253	50/6748	1.59984e-32	1.29409e-30	6.73617e-31	5693/5706/5710/5692/5700/5685/5687/5683/5702/5705/5704/10213/5691/6233/7316/7311/7314/5707/9861/5708/5717/5689/5688/143471/5694/5684/5686/5718/5719/5714/5701	31
180534	Vpu mediated degradation of CD4	31/253	51/6748	3.9487e-32	2.61332e-30	1.36032e-30	5693/5706/5710/5692/5700/5685/5687/5683/5702/5705/5704/10213/5691/6233/7316/7311/7314/5707/9861/5708/5717/5689/5688/143471/5694/5684/5686/5718/5719/5714/5701	31
349425	Autodegradation of the E3 ubiquitin ligase COP1	31/253	51/6748	3.9487e-32	2.61332e-30	1.36032e-30	5693/5706/5710/5692/5700/5685/5687/5683/5702/5705/5704/10213/5691/6233/7316/7311/7314/5707/9861/5708/5717/5689/5688/143471/5694/5684/5686/5718/5719/5714/5701	31
3858494	beta-catenin independent WNT signaling	42/253	113/6748	7.93198e-32	4.05281e-30	2.10962e-30	5693/801/5706/5710/5692/5700/1499/5685/23513/5687/5683/2782/5879/5702/5705/5704/10213/23002/5691/5530/5532/6233/7316/7311/7314/5707/9861/5708/5717/5689/5688/143471/5694/5684/5686/5718/387/5719/5714/5701/1213/163	42
187577	SCF(Skp2)-mediated degradation of p27/p21	31/253	52/6748	9.46397e-32	4.05281e-30	2.10962e-30	5693/5706/5710/5692/5700/5685/5687/5683/5702/5705/5704/10213/5691/6233/7316/7311/7314/5707/9861/5708/5717/5689/8454/5688/5694/5684/5686/5718/5719/5714/5701	31
69541	Stabilization of p53	31/253	52/6748	9.46397e-32	4.05281e-30	2.10962e-30	5693/5706/5710/5692/5700/5685/5687/5683/5702/5705/5704/10213/5691/6233/7316/7311/7314/5707/9861/5708/5717/5689/5688/143471/5694/5684/5686/5718/5719/5714/5701	31
69601	Ubiquitin Mediated Degradation of Phosphorylated Cdc25A	31/253	52/6748	9.46397e-32	4.05281e-30	2.10962e-30	5693/5706/5710/5692/5700/5685/5687/5683/5702/5705/5704/10213/5691/6233/7316/7311/7314/5707/9861/5708/5717/5689/5688/143471/5694/5684/5686/5718/5719/5714/5701	31
69610	p53-Independent DNA Damage Response	31/253	52/6748	9.46397e-32	4.05281e-30	2.10962e-30	5693/5706/5710/5692/5700/5685/5687/5683/5702/5705/5704/10213/5691/6233/7316/7311/7314/5707/9861/5708/5717/5689/5688/143471/5694/5684/5686/5718/5719/5714/5701	31
69613	p53-Independent G1/S DNA damage checkpoint	31/253	52/6748	9.46397e-32	4.05281e-30	2.10962e-30	5693/5706/5710/5692/5700/5685/5687/5683/5702/5705/5704/10213/5691/6233/7316/7311/7314/5707/9861/5708/5717/5689/5688/143471/5694/5684/5686/5718/5719/5714/5701	31
109581	Apoptosis	47/253	151/6748	1.52914e-31	6.18451e-30	3.21924e-30	5693/7082/929/5706/9414/5710/5692/118/5700/1499/5685/5687/5683/999/7533/10971/1830/5702/5705/5704/10213/9500/5691/6233/7316/7311/7314/5707/9861/5708/7529/5717/5689/8655/140735/5688/143471/5694/5684/5686/1829/5718/5719/5714/7532/5701/7531	47
983168	Antigen processing: Ubiquitination & Proteasome degradation	31/253	53/6748	2.20679e-31	8.45548e-30	4.40135e-30	5693/5706/5710/5692/5700/5685/5687/5683/5702/5705/5704/10213/5691/6233/7316/7311/7314/5707/9861/5708/5717/5689/5688/143471/5694/5684/5686/5718/5719/5714/5701	31
4608870	Asymmetric localization of PCP proteins	32/253	58/6748	3.07438e-31	1.06578e-29	5.54775e-30	5693/5706/5710/5692/5700/5685/23513/5687/5683/5702/5705/5704/10213/5691/6233/7316/7311/7314/5707/9861/5708/5717/5689/5688/143471/5694/5684/5686/5718/5719/5714/5701	32
5607761	Dectin-1 mediated noncanonical NF-kB signaling	32/253	58/6748	3.07438e-31	1.06578e-29	5.54775e-30	5693/5706/5710/5692/5700/5685/5687/5683/5702/5705/5704/10213/5691/6233/7316/7311/7314/5707/9861/5708/5717/5689/8454/5688/143471/5694/5684/5686/5718/5719/5714/5701	32
5357801	Programmed Cell Death	47/253	154/6748	4.19022e-31	1.38658e-29	7.2176e-30	5693/7082/929/5706/9414/5710/5692/118/5700/1499/5685/5687/5683/999/7533/10971/1830/5702/5705/5704/10213/9500/5691/6233/7316/7311/7314/5707/9861/5708/7529/5717/5689/8655/140735/5688/143471/5694/5684/5686/1829/5718/5719/5714/7532/5701/7531	47
4641257	degradation of AXIN	31/253	54/6748	5.01486e-31	1.58731e-29	8.26247e-30	5693/5706/5710/5692/5700/5685/5687/5683/5702/5705/5704/10213/5691/6233/7316/7311/7314/5707/9861/5708/5717/5689/5688/143471/5694/5684/5686/5718/5719/5714/5701	31
5610783	Degradation of GLI2 by the proteasome	32/253	59/6748	6.50308e-31	1.8937e-29	9.85731e-30	5693/5706/5710/5692/5700/5685/5687/5683/5702/5705/5704/10213/5691/6233/7316/7311/7314/5707/9861/5708/5717/5689/8454/5688/143471/5694/5684/5686/5718/5719/5714/5701	32
5610785	GLI3 is processed to GLI3R by the proteasome	32/253	59/6748	6.50308e-31	1.8937e-29	9.85731e-30	5693/5706/5710/5692/5700/5685/5687/5683/5702/5705/5704/10213/5691/6233/7316/7311/7314/5707/9861/5708/5717/5689/8454/5688/143471/5694/5684/5686/5718/5719/5714/5701	32
68867	Assembly of the pre-replicative complex	33/253	64/6748	6.92222e-31	1.93822e-29	1.00891e-29	5693/5706/5710/5692/5700/5685/5687/5683/4174/5702/5705/5704/10213/5691/6233/7316/7311/7314/5707/9861/5708/5717/5689/5688/143471/5694/5684/5686/5718/4172/5719/5714/5701	33
5362768	Hh mutants that don't undergo autocatalytic processing are degraded by ERAD	31/253	55/6748	1.11235e-30	2.6993e-29	1.40507e-29	5693/5706/5710/5692/5700/5685/5687/5683/5702/5705/5704/10213/5691/6233/7316/7311/7314/5707/9861/5708/5717/5689/5688/143471/5694/5684/5686/5718/5719/5714/5701	31
5387390	Hh mutants abrogate ligand secretion	31/253	55/6748	1.11235e-30	2.6993e-29	1.40507e-29	5693/5706/5710/5692/5700/5685/5687/5683/5702/5705/5704/10213/5691/6233/7316/7311/7314/5707/9861/5708/5717/5689/5688/143471/5694/5684/5686/5718/5719/5714/5701	31
69563	p53-Dependent G1 DNA Damage Response	31/253	55/6748	1.11235e-30	2.6993e-29	1.40507e-29	5693/5706/5710/5692/5700/5685/5687/5683/5702/5705/5704/10213/5691/6233/7316/7311/7314/5707/9861/5708/5717/5689/5688/143471/5694/5684/5686/5718/5719/5714/5701	31
69580	p53-Dependent G1/S DNA damage checkpoint	31/253	55/6748	1.11235e-30	2.6993e-29	1.40507e-29	5693/5706/5710/5692/5700/5685/5687/5683/5702/5705/5704/10213/5691/6233/7316/7311/7314/5707/9861/5708/5717/5689/5688/143471/5694/5684/5686/5718/5719/5714/5701	31
5610780	Degradation of GLI1 by the proteasome	32/253	60/6748	1.34892e-30	3.16778e-29	1.64893e-29	5693/5706/5710/5692/5700/5685/5687/5683/5702/5705/5704/10213/5691/6233/7316/7311/7314/5707/9861/5708/5717/5689/8454/5688/143471/5694/5684/5686/5718/5719/5714/5701	32
4641258	degradation of DVL	31/253	56/6748	2.41167e-30	5.48655e-29	2.85593e-29	5693/5706/5710/5692/5700/5685/5687/5683/5702/5705/5704/10213/5691/6233/7316/7311/7314/5707/9861/5708/5717/5689/5688/143471/5694/5684/5686/5718/5719/5714/5701	31
195253	Degradation of beta-catenin by the destruction complex	33/253	66/6748	2.63552e-30	5.81411e-29	3.02643e-29	5693/5706/5710/5692/5700/1499/5685/5687/5683/5702/5705/5704/10213/5691/6233/7316/7311/7314/5707/9861/5708/5717/5689/8454/5688/143471/5694/5684/5686/5718/5719/5714/5701	33
68949	Orc1 removal from chromatin	33/253	68/6748	9.45634e-30	1.96692e-28	1.02384e-28	5693/5706/5710/5692/5700/5685/5687/5683/4174/5702/5705/5704/10213/5691/6233/7316/7311/7314/5707/9861/5708/5717/5689/5688/143471/5694/5684/5686/5718/4172/5719/5714/5701	33
69052	Switching of origins to a post-replicative state	33/253	68/6748	9.45634e-30	1.96692e-28	1.02384e-28	5693/5706/5710/5692/5700/5685/5687/5683/4174/5702/5705/5704/10213/5691/6233/7316/7311/7314/5707/9861/5708/5717/5689/5688/143471/5694/5684/5686/5718/4172/5719/5714/5701	33
68827	CDT1 association with the CDC6:ORC:origin complex	31/253	58/6748	1.06399e-29	2.09347e-28	1.08972e-28	5693/5706/5710/5692/5700/5685/5687/5683/5702/5705/5704/10213/5691/6233/7316/7311/7314/5707/9861/5708/5717/5689/5688/143471/5694/5684/5686/5718/5719/5714/5701	31
69615	G1/S DNA Damage Checkpoints	31/253	58/6748	1.06399e-29	2.09347e-28	1.08972e-28	5693/5706/5710/5692/5700/5685/5687/5683/5702/5705/5704/10213/5691/6233/7316/7311/7314/5707/9861/5708/5717/5689/5688/143471/5694/5684/5686/5718/5719/5714/5701	31
69656	Cyclin A:Cdk2-associated events at S phase entry	31/253	59/6748	2.16998e-29	4.15722e-28	2.16397e-28	5693/5706/5710/5692/5700/5685/5687/5683/5702/5705/5704/10213/5691/6233/7316/7311/7314/5707/9861/5708/5717/5689/8454/5688/5694/5684/5686/5718/5719/5714/5701	31
69300	Removal of licensing factors from origins	33/253	70/6748	3.21352e-29	5.8486e-28	3.04438e-28	5693/5706/5710/5692/5700/5685/5687/5683/4174/5702/5705/5704/10213/5691/6233/7316/7311/7314/5707/9861/5708/5717/5689/5688/143471/5694/5684/5686/5718/4172/5719/5714/5701	33
69304	Regulation of DNA replication	33/253	70/6748	3.21352e-29	5.8486e-28	3.04438e-28	5693/5706/5710/5692/5700/5685/5687/5683/4174/5702/5705/5704/10213/5691/6233/7316/7311/7314/5707/9861/5708/5717/5689/5688/143471/5694/5684/5686/5718/4172/5719/5714/5701	33
1169091	Activation of NF-kappaB in B cells	32/253	66/6748	7.49651e-29	1.33109e-27	6.92874e-28	5693/5706/5710/5692/5700/5685/5687/5683/5702/5705/5704/10213/5691/6233/7316/7311/7314/5707/9861/5708/5717/5689/8454/5688/143471/5694/5684/5686/5718/5719/5714/5701	32
69202	Cyclin E associated events during G1/S transition	31/253	61/6748	8.55187e-29	1.48232e-27	7.71597e-28	5693/5706/5710/5692/5700/5685/5687/5683/5702/5705/5704/10213/5691/6233/7316/7311/7314/5707/9861/5708/5717/5689/8454/5688/5694/5684/5686/5718/5719/5714/5701	31
5358346	Hedgehog ligand biogenesis	31/253	62/6748	1.65543e-28	2.80268e-27	1.45888e-27	5693/5706/5710/5692/5700/5685/5687/5683/5702/5705/5704/10213/5691/6233/7316/7311/7314/5707/9861/5708/5717/5689/5688/143471/5694/5684/5686/5718/5719/5714/5701	31
1236974	ER-Phagosome pathway	31/253	64/6748	5.92109e-28	9.579e-27	4.98618e-27	5693/5706/5710/5692/5700/5685/5687/5683/5702/5705/5704/10213/5691/6233/7316/7311/7314/5707/9861/5708/5717/5689/5688/143471/5694/5684/5686/5718/5719/5714/5701	31
174154	APC/C:Cdc20 mediated degradation of Securin	31/253	64/6748	5.92109e-28	9.579e-27	4.98618e-27	5693/5706/5710/5692/5700/5685/5687/5683/5702/5705/5704/10213/5691/6233/7316/7311/7314/5707/9861/5708/5717/5689/5688/143471/5694/5684/5686/5718/5719/5714/5701	31
174084	Autodegradation of Cdh1 by Cdh1:APC/C	30/253	60/6748	1.30501e-27	2.06532e-26	1.07507e-26	5693/5706/5710/5692/5700/5685/5687/5683/5702/5705/5704/10213/5691/6233/7316/7311/7314/5707/9861/5708/5717/5689/5688/5694/5684/5686/5718/5719/5714/5701	30
174184	Cdc20:Phospho-APC/C mediated degradation of Cyclin A	31/253	67/6748	3.60183e-27	5.57901e-26	2.90405e-26	5693/5706/5710/5692/5700/5685/5687/5683/5702/5705/5704/10213/5691/6233/7316/7311/7314/5707/9861/5708/5717/5689/5688/143471/5694/5684/5686/5718/5719/5714/5701	31
1236978	Cross-presentation of soluble exogenous antigens (endosomes)	27/253	47/6748	3.95723e-27	6.00179e-26	3.12413e-26	5693/5706/5710/5692/5700/5685/5687/5683/5702/5705/5704/10213/5691/5707/9861/5708/5717/5689/5688/143471/5694/5684/5686/5718/5719/5714/5701	27
68874	M/G1 Transition	33/253	79/6748	4.48191e-27	6.52566e-26	3.39682e-26	5693/5706/5710/5692/5700/5685/5687/5683/4174/5702/5705/5704/10213/5691/6233/7316/7311/7314/5707/9861/5708/5717/5689/5688/143471/5694/5684/5686/5718/4172/5719/5714/5701	33
69002	DNA Replication Pre-Initiation	33/253	79/6748	4.48191e-27	6.52566e-26	3.39682e-26	5693/5706/5710/5692/5700/5685/5687/5683/4174/5702/5705/5704/10213/5691/6233/7316/7311/7314/5707/9861/5708/5717/5689/5688/143471/5694/5684/5686/5718/4172/5719/5714/5701	33
5607764	CLEC7A (Dectin-1) signaling	36/253	99/6748	6.18247e-27	8.82517e-26	4.59378e-26	5693/801/5706/5710/5692/5700/5685/5687/5683/5702/5705/5704/10213/5691/5530/5532/6233/7316/7311/7314/5707/6714/9861/5708/5717/5689/8454/5688/143471/5694/5684/5686/5718/5719/5714/5701	36
179419	APC:Cdc20 mediated degradation of cell cycle proteins prior to satisfation of the cell cycle checkpoint	31/253	68/6748	6.40679e-27	8.96951e-26	4.66892e-26	5693/5706/5710/5692/5700/5685/5687/5683/5702/5705/5704/10213/5691/6233/7316/7311/7314/5707/9861/5708/5717/5689/5688/143471/5694/5684/5686/5718/5719/5714/5701	31
450531	Regulation of mRNA stability by proteins that bind AU-rich elements	34/253	87/6748	1.04961e-26	1.44173e-25	7.50464e-26	5693/5706/3312/5710/5692/5700/5685/5687/5683/5702/5705/5704/10213/5691/6233/7316/7311/7314/5707/9861/5708/7529/5717/5689/5688/143471/5694/5684/5686/5718/1981/5719/5714/5701	34
174178	APC/C:Cdh1 mediated degradation of Cdc20 and other APC/C:Cdh1 targeted proteins in late mitosis/early G1	31/253	69/6748	1.12594e-26	1.51793e-25	7.90132e-26	5693/5706/5710/5692/5700/5685/5687/5683/5702/5705/5704/10213/5691/6233/7316/7311/7314/5707/9861/5708/5717/5689/5688/143471/5694/5684/5686/5718/5719/5714/5701	31
176408	Regulation of APC/C activators between G1/S and early anaphase	32/253	75/6748	1.24539e-26	1.64844e-25	8.58066e-26	5693/5706/5710/5692/5700/5685/5687/5683/5702/5705/5704/10213/5691/6233/7316/7311/7314/5707/9861/5708/5717/5689/8454/5688/143471/5694/5684/5686/5718/5719/5714/5701	32
176409	APC/C:Cdc20 mediated degradation of mitotic proteins	31/253	70/6748	1.95594e-26	2.54272e-25	1.32357e-25	5693/5706/5710/5692/5700/5685/5687/5683/5702/5705/5704/10213/5691/6233/7316/7311/7314/5707/9861/5708/5717/5689/5688/143471/5694/5684/5686/5718/5719/5714/5701	31
176814	Activation of APC/C and APC/C:Cdc20 mediated degradation of mitotic proteins	31/253	71/6748	3.36015e-26	4.29156e-25	2.23389e-25	5693/5706/5710/5692/5700/5685/5687/5683/5702/5705/5704/10213/5691/6233/7316/7311/7314/5707/9861/5708/5717/5689/5688/143471/5694/5684/5686/5718/5719/5714/5701	31
350562	Regulation of ornithine decarboxylase (ODC)	27/253	50/6748	3.96635e-26	4.97845e-25	2.59144e-25	5693/5706/5710/5692/5700/5685/5687/5683/5702/5705/5704/10213/5691/5707/9861/5708/5717/5689/5688/143471/5694/5684/5686/5718/5719/5714/5701	27
5610787	Hedgehog 'off' state	32/253	78/6748	5.65997e-26	6.98383e-25	3.63531e-25	5693/5706/5710/5692/5700/5685/5687/5683/5702/5705/5704/10213/5691/6233/7316/7311/7314/5707/9861/5708/5717/5689/8454/5688/143471/5694/5684/5686/5718/5719/5714/5701	32
174143	APC/C-mediated degradation of cell cycle proteins	32/253	80/6748	1.4855e-25	1.77286e-24	9.22833e-25	5693/5706/5710/5692/5700/5685/5687/5683/5702/5705/5704/10213/5691/6233/7316/7311/7314/5707/9861/5708/5717/5689/8454/5688/143471/5694/5684/5686/5718/5719/5714/5701	32
453276	Regulation of mitotic cell cycle	32/253	80/6748	1.4855e-25	1.77286e-24	9.22833e-25	5693/5706/5710/5692/5700/5685/5687/5683/5702/5705/5704/10213/5691/6233/7316/7311/7314/5707/9861/5708/5717/5689/8454/5688/143471/5694/5684/5686/5718/5719/5714/5701	32
5621481	C-type lectin receptors (CLRs)	38/253	123/6748	2.10425e-25	2.43158e-24	1.26571e-24	5693/801/5706/5710/4067/5692/5700/5685/5687/5683/5702/5705/5704/10213/5691/5530/5532/6233/7316/7311/7314/5707/6714/9861/5708/5717/5689/8454/5688/143471/5694/3845/5684/5686/5718/5719/5714/5701	38
69620	Cell Cycle Checkpoints	38/253	123/6748	2.10425e-25	2.43158e-24	1.26571e-24	5693/5706/5710/5692/5700/5685/5687/5683/7533/4174/10971/5702/5705/5704/10213/5691/6233/7316/7311/7314/5707/9861/5708/7529/5717/5689/5688/143471/5694/5684/5686/5718/4172/5719/5714/7532/5701/7531	38
1236975	Antigen processing-Cross presentation	31/253	77/6748	6.99013e-25	7.95127e-24	4.13889e-24	5693/5706/5710/5692/5700/5685/5687/5683/5702/5705/5704/10213/5691/6233/7316/7311/7314/5707/9861/5708/5717/5689/5688/143471/5694/5684/5686/5718/5719/5714/5701	31
5632684	Hedgehog 'on' state	31/253	79/6748	1.78836e-24	2.00296e-23	1.04261e-23	5693/5706/5710/5692/5700/5685/5687/5683/5702/5705/5704/10213/5691/6233/7316/7311/7314/5707/9861/5708/5717/5689/5688/143471/5694/5684/5686/5718/5719/5714/5701	31
983169	Class I MHC mediated antigen processing & presentation	33/253	93/6748	2.43097e-24	2.68143e-23	1.39577e-23	5693/5706/5710/5692/5700/5685/5687/5683/5702/5705/5704/10213/5691/6233/7316/7311/7314/5707/6396/9861/5708/5717/5689/5688/143471/5694/5684/5686/5718/821/5719/5714/5701	33
69239	Synthesis of DNA	33/253	95/6748	5.37826e-24	5.84384e-23	3.04191e-23	5693/5706/5710/5692/5700/5685/5687/5683/4174/5702/5705/5704/10213/5691/6233/7316/7311/7314/5707/9861/5708/5717/5689/5688/143471/5694/5684/5686/5718/4172/5719/5714/5701	33
162909	Host Interactions of HIV factors	37/253	126/6748	7.20513e-24	7.71373e-23	4.01524e-23	5693/5706/5710/5692/5700/5685/8065/5687/5683/5879/5702/5705/5704/10213/5691/291/6233/7316/7311/7314/5707/9861/5708/5717/292/5689/5688/143471/5694/5684/5686/5718/5719/5714/5701/6923/163	37
69306	DNA Replication	33/253	100/6748	3.56284e-23	3.75906e-22	1.95671e-22	5693/5706/5710/5692/5700/5685/5687/5683/4174/5702/5705/5704/10213/5691/6233/7316/7311/7314/5707/9861/5708/5717/5689/5688/143471/5694/5684/5686/5718/4172/5719/5714/5701	33
69206	G1/S Transition	33/253	101/6748	5.1223e-23	5.32719e-22	2.77297e-22	5693/5706/5710/5692/5700/5685/5687/5683/4174/5702/5705/5704/10213/5691/6233/7316/7311/7314/5707/9861/5708/5717/5689/8454/5688/5694/5684/5686/5718/4172/5719/5714/5701	33
69242	S Phase	34/253	117/6748	8.08957e-22	8.29466e-21	4.31764e-21	5693/5706/5710/5692/5700/5685/5687/5683/4174/5702/5705/5704/10213/5691/6233/7316/7311/7314/5707/9861/5708/5717/5689/8454/5688/143471/5694/5684/5686/5718/4172/5719/5714/5701	34
5358351	Signaling by Hedgehog	32/253	110/6748	1.35649e-20	1.37157e-19	7.13945e-20	5693/5706/5710/5692/5700/5685/5687/5683/5702/5705/5704/10213/5691/6233/7316/7311/7314/5707/9861/5708/5717/5689/8454/5688/143471/5694/5684/5686/5718/5719/5714/5701	32
5663205	Infectious disease	55/253	360/6748	3.32524e-20	3.31612e-19	1.72615e-19	5693/6138/5706/5710/51534/5692/6208/6201/6207/5700/6217/5685/8065/5687/5683/5879/5702/5705/5704/10213/5691/291/6155/4736/6233/7316/7311/7314/5707/6232/9861/5708/5717/292/5689/9349/6218/5688/143471/5694/6152/5684/5686/6230/6193/6189/6133/5718/5719/5714/6206/5701/6923/163/2547	55
453279	Mitotic G1-G1/S phases	33/253	124/6748	7.09129e-20	6.97629e-19	3.63138e-19	5693/5706/5710/5692/5700/5685/5687/5683/4174/5702/5705/5704/10213/5691/6233/7316/7311/7314/5707/9861/5708/5717/5689/8454/5688/5694/5684/5686/5718/4172/5719/5714/5701	33
195721	Signaling by Wnt	45/253	245/6748	8.55107e-20	8.30024e-19	4.32054e-19	5693/801/5706/5710/5692/5700/1499/5685/23513/5687/5683/2782/5879/5702/5705/5704/10213/23002/5691/5530/5532/6233/7316/7311/7314/1457/5707/9861/5708/5717/5689/8454/5688/8607/143471/5694/5684/5686/5718/387/5719/5714/5701/1213/163	45
1168372	Downstream signaling events of B Cell Receptor (BCR)	36/253	164/6748	1.36882e-18	1.31119e-17	6.82516e-18	5693/2885/5295/5706/5710/5692/5700/5685/5687/5683/2064/5702/5705/5704/10213/5691/6233/7316/7311/7314/5707/9861/5708/5717/5689/8454/5688/143471/5694/3845/5684/5686/5718/5719/5714/5701	36
983705	Signaling by the B Cell Receptor (BCR)	38/253	190/6748	4.16951e-18	3.94208e-17	2.05198e-17	5693/2885/801/5295/5706/5710/4067/5692/5700/5685/5687/5683/2064/5702/5705/5704/10213/5691/6233/7316/7311/7314/5707/9861/5708/5717/5689/8454/5688/143471/5694/3845/5684/5686/5718/5719/5714/5701	38
68882	Mitotic Anaphase	35/253	161/6748	5.98919e-18	5.58991e-17	2.90973e-17	5693/5706/5710/5692/5700/5685/5687/5683/5702/5705/5704/10213/5691/6233/7316/7311/7314/5707/6396/6232/9861/5708/5717/5689/5688/143471/5694/5518/5684/5520/5686/5718/5719/5714/5701	35
1280218	Adaptive Immune System	57/253	430/6748	6.34371e-18	5.84585e-17	3.04295e-17	5693/2885/801/5295/5706/5710/4067/5692/5700/10121/10120/5685/5687/7525/5683/999/5879/2064/5702/5705/5704/998/10213/5691/1445/1639/5906/5908/6233/7316/7311/7314/5707/6396/6714/9861/5708/7529/5717/5689/8655/140735/8454/5688/143471/5694/55824/3845/5684/5686/5718/821/5719/5714/5701/1213/163	57
2555396	Mitotic Metaphase and Anaphase	35/253	162/6748	7.39496e-18	6.72942e-17	3.50288e-17	5693/5706/5710/5692/5700/5685/5687/5683/5702/5705/5704/10213/5691/6233/7316/7311/7314/5707/6396/6232/9861/5708/5717/5689/5688/143471/5694/5518/5684/5520/5686/5718/5719/5714/5701	35
2467813	Separation of Sister Chromatids	33/253	153/6748	7.39435e-17	6.64578e-16	3.45934e-16	5693/5706/5710/5692/5700/5685/5687/5683/5702/5705/5704/10213/5691/6233/7316/7311/7314/5707/6396/6232/9861/5708/5717/5689/5688/143471/5694/5684/5686/5718/5719/5714/5701	33
162906	HIV Infection	39/253	218/6748	8.40446e-17	7.46152e-16	3.88396e-16	5693/5706/5710/51534/5692/5700/5685/8065/5687/5683/5879/5702/5705/5704/10213/5691/291/6233/7316/7311/7314/5707/9861/5708/5717/292/5689/5688/143471/5694/5684/5686/5718/5719/5714/5701/6923/163/2547	39
69278	Cell Cycle, Mitotic	53/253	407/6748	2.57269e-16	2.25652e-15	1.17459e-15	5693/4659/5108/5706/5710/5692/5700/10121/5685/5687/5683/4174/203068/5500/5702/5862/10383/5705/5704/10213/5691/7277/1639/6233/7316/7311/7314/1457/7846/5707/6396/6232/9861/5708/5717/5689/8655/8454/5688/143471/5694/5518/5684/5520/55844/5686/5718/4172/5719/5714/7532/5701/7531	53
201681	TCF dependent signaling in response to WNT	34/253	173/6748	4.96949e-16	4.30689e-15	2.24187e-15	5693/5706/5710/5692/5700/1499/5685/5687/5683/5702/5705/5704/10213/5691/6233/7316/7311/7314/1457/5707/9861/5708/5717/5689/5688/8607/143471/5694/5684/5686/5718/5719/5714/5701	34
1640170	Cell Cycle	58/253	496/6748	1.17517e-15	1.0065e-14	5.23914e-15	5693/25777/4659/5108/5706/5710/5692/5700/10121/5685/5687/5683/7533/4174/10971/203068/5500/5702/5862/10383/5705/5704/10213/5691/7277/1639/6233/7316/7311/7314/1457/7846/5707/6396/6232/9861/5708/7529/5717/5689/8655/8454/5688/8607/143471/5694/5518/5684/5520/55844/5686/5718/4172/5719/5714/7532/5701/7531	58
5663202	Diseases of signal transduction	38/253	235/6748	6.99505e-15	5.85333e-14	3.04685e-14	5693/2885/5295/5706/5710/5692/5700/1499/5685/5687/5683/2064/5702/5705/5704/10213/5691/6233/7316/7311/7314/5707/9861/5708/5717/5689/8454/5688/143471/5694/3845/5684/5686/5718/5719/5714/5701/6774	38
68886	M Phase	38/253	235/6748	6.99505e-15	5.85333e-14	3.04685e-14	5693/5706/5710/5692/5700/5685/5687/5683/5702/5862/5705/5704/10213/5691/6233/7316/7311/7314/1457/5707/6396/6232/9861/5708/5717/5689/5688/143471/5694/5518/5684/5520/55844/5686/5718/5719/5714/5701	38
389960	Formation of tubulin folding intermediates by CCT/TriC	12/253	21/6748	1.29885e-12	1.0745e-11	5.59313e-12	84790/10383/10576/7277/7846/10694/908/7203/10575/10574/6950/22948	12
71291	Metabolism of amino acids and derivatives	31/253	188/6748	1.57876e-12	1.29139e-11	6.7221e-12	5693/1738/5706/5710/5692/4967/5700/5685/5687/5683/5702/5705/5704/10213/5691/5707/9861/5708/5717/5689/5688/143471/5694/1159/5684/5686/1468/5718/5719/5714/5701	31
389957	Prefoldin mediated transfer of substrate to CCT/TriC	13/253	27/6748	2.67866e-12	2.16674e-11	1.12786e-11	84790/60/10383/10576/7277/7846/10694/908/7203/10575/10574/6950/22948	13
199991	Membrane Trafficking	27/253	146/6748	2.93657e-12	2.34926e-11	1.22286e-11	7082/71/4641/1314/801/3312/51534/4646/60/7533/10971/5571/51422/6233/7316/7311/7314/6396/6714/7529/5898/51552/7532/9276/7531/1315/1213	27
389958	Cooperation of Prefoldin and TriC/CCT in actin and tubulin folding	13/253	28/6748	4.8348e-12	3.8258e-11	1.99145e-11	84790/60/10383/10576/7277/7846/10694/908/7203/10575/10574/6950/22948	13
390466	Chaperonin-mediated protein folding	13/253	29/6748	8.4733e-12	6.63287e-11	3.45262e-11	84790/60/10383/10576/7277/7846/10694/908/7203/10575/10574/6950/22948	13
156827	L13a-mediated translational silencing of Ceruloplasmin expression	22/253	108/6748	4.66632e-11	3.57587e-10	1.86136e-10	6138/8894/6208/6201/6207/6217/1968/6155/4736/6233/7311/6232/9349/6218/6152/8661/6230/6193/6189/6133/1981/6206	22
157279	3' -UTR-mediated translational regulation	22/253	108/6748	4.66632e-11	3.57587e-10	1.86136e-10	6138/8894/6208/6201/6207/6217/1968/6155/4736/6233/7311/6232/9349/6218/6152/8661/6230/6193/6189/6133/1981/6206	22
72706	GTP hydrolysis and joining of the 60S ribosomal subunit	22/253	109/6748	5.65311e-11	4.28694e-10	2.23149e-10	6138/8894/6208/6201/6207/6217/1968/6155/4736/6233/7311/6232/9349/6218/6152/8661/6230/6193/6189/6133/1981/6206	22
391251	Protein folding	13/253	34/6748	9.79366e-11	7.35029e-10	3.82606e-10	84790/60/10383/10576/7277/7846/10694/908/7203/10575/10574/6950/22948	13
72613	Eukaryotic Translation Initiation	22/253	116/6748	2.03526e-10	1.49664e-09	7.79047e-10	6138/8894/6208/6201/6207/6217/1968/6155/4736/6233/7311/6232/9349/6218/6152/8661/6230/6193/6189/6133/1981/6206	22
72737	Cap-dependent Translation Initiation	22/253	116/6748	2.03526e-10	1.49664e-09	7.79047e-10	6138/8894/6208/6201/6207/6217/1968/6155/4736/6233/7311/6232/9349/6218/6152/8661/6230/6193/6189/6133/1981/6206	22
927802	Nonsense-Mediated Decay (NMD)	21/253	110/6748	4.71006e-10	3.39497e-09	1.76719e-09	6138/6208/6201/6207/6217/6155/4736/6233/7311/6232/9349/6218/6152/5518/5520/6230/6193/6189/6133/1981/6206	21
975957	Nonsense Mediated Decay (NMD) enhanced by the Exon Junction Complex (EJC)	21/253	110/6748	4.71006e-10	3.39497e-09	1.76719e-09	6138/6208/6201/6207/6217/6155/4736/6233/7311/6232/9349/6218/6152/5518/5520/6230/6193/6189/6133/1981/6206	21
5626467	RHO GTPases activate IQGAPs	9/253	15/6748	5.22937e-10	3.73233e-09	1.9428e-09	71/801/1499/60/999/1495/5879/998/8826	9
2565942	Regulation of PLK1 Activity at G2/M Transition	18/253	81/6748	6.45756e-10	4.56418e-09	2.3758e-09	4659/5108/10121/203068/5500/10383/7277/1639/6233/7316/7311/7314/7846/8655/8454/5518/7532/7531	18
156842	Eukaryotic Translation Elongation	19/253	91/6748	6.63136e-10	4.64195e-09	2.41629e-09	6138/6208/6201/6207/6217/6155/4736/6233/7311/6232/9349/6218/6152/6230/6193/6189/6133/6206/1936	19
5653656	Vesicle-mediated transport	27/253	184/6748	7.44149e-10	5.15944e-09	2.68565e-09	7082/71/4641/1314/801/3312/51534/4646/60/7533/10971/5571/51422/6233/7316/7311/7314/6396/6714/7529/5898/51552/7532/9276/7531/1315/1213	27
975956	Nonsense Mediated Decay (NMD) independent of the Exon Junction Complex (EJC)	19/253	93/6748	9.81848e-10	6.74326e-09	3.51008e-09	6138/6208/6201/6207/6217/6155/4736/6233/7311/6232/9349/6218/6152/6230/6193/6189/6133/1981/6206	19
192823	Viral mRNA Translation	18/253	86/6748	1.82273e-09	1.24014e-08	6.45533e-09	6138/6208/6201/6207/6217/6155/4736/6233/7311/6232/9349/6218/6152/6230/6193/6189/6133/6206	18
72649	Translation initiation complex formation	15/253	58/6748	1.88962e-09	1.26206e-08	6.56942e-09	8894/6208/6201/6207/6217/1968/6233/6232/6218/8661/6230/6193/6189/1981/6206	15
72702	Ribosomal scanning and start codon recognition	15/253	58/6748	1.88962e-09	1.26206e-08	6.56942e-09	8894/6208/6201/6207/6217/1968/6233/6232/6218/8661/6230/6193/6189/1981/6206	15
72662	Activation of the mRNA upon binding of the cap-binding complex and eIFs, and subsequent binding to 43S	15/253	59/6748	2.44987e-09	1.62137e-08	8.43974e-09	8894/6208/6201/6207/6217/1968/6233/6232/6218/8661/6230/6193/6189/1981/6206	15
72689	Formation of a pool of free 40S subunits	19/253	98/6748	2.49967e-09	1.63942e-08	8.53373e-09	6138/6208/6201/6207/6217/6155/4736/6233/7311/6232/9349/6218/6152/8661/6230/6193/6189/6133/6206	19
156902	Peptide chain elongation	18/253	88/6748	2.70079e-09	1.73998e-08	9.05715e-09	6138/6208/6201/6207/6217/6155/4736/6233/7311/6232/9349/6218/6152/6230/6193/6189/6133/6206	18
72764	Eukaryotic Translation Termination	18/253	88/6748	2.70079e-09	1.73998e-08	9.05715e-09	6138/6208/6201/6207/6217/6155/4736/6233/7311/6232/9349/6218/6152/6230/6193/6189/6133/6206	18
72695	Formation of the ternary complex, and subsequently, the 43S complex	14/253	51/6748	2.83431e-09	1.80998e-08	9.42152e-09	8894/6208/6201/6207/6217/1968/6233/6232/6218/8661/6230/6193/6189/6206	14
72766	Translation	23/253	146/6748	3.57922e-09	2.2658e-08	1.17942e-08	6138/8894/6208/6201/6207/6217/1968/6155/4736/6233/7311/6232/9349/6218/6152/8661/6230/6193/6189/6133/1981/6206/1936	23
1295596	Spry regulation of FGF signaling	8/253	14/6748	8.64673e-09	5.42657e-08	2.8247e-08	2885/5516/6233/7316/7311/7314/6714/5518	8
69275	G2/M Transition	19/253	109/6748	1.59102e-08	9.89971e-08	5.15312e-08	4659/5108/10121/203068/5500/10383/7277/1639/6233/7316/7311/7314/7846/8655/8454/5518/5520/7532/7531	19
453274	Mitotic G2-G2/M phases	19/253	111/6748	2.16907e-08	1.33821e-07	6.9658e-08	4659/5108/10121/203068/5500/10383/7277/1639/6233/7316/7311/7314/7846/8655/8454/5518/5520/7532/7531	19
1445148	Translocation of GLUT4 to the plasma membrane	13/253	53/6748	4.68993e-08	2.86913e-07	1.49348e-07	71/4641/801/60/7533/10971/5571/51422/7529/5898/51552/7532/7531	13
1799339	SRP-dependent cotranslational protein targeting to membrane	18/253	109/6748	9.17423e-08	5.5657e-07	2.89712e-07	6138/6208/6201/6207/6217/6155/4736/6233/7311/6232/9349/6218/6152/6230/6193/6189/6133/6206	18
195258	RHO GTPase Effectors	27/253	234/6748	1.43425e-07	8.62921e-07	4.49178e-07	4659/10787/2885/79784/71/801/1499/4637/60/999/7533/10971/1495/5879/5880/5500/998/23002/6396/6714/6232/7529/8826/387/389/7532/7531	27
168273	Influenza Viral RNA Transcription and Replication	18/253	113/6748	1.62131e-07	9.67471e-07	5.036e-07	6138/6208/6201/6207/6217/6155/4736/6233/7311/6232/9349/6218/6152/6230/6193/6189/6133/6206	18
168255	Influenza Life Cycle	18/253	117/6748	2.79006e-07	1.65135e-06	8.59583e-07	6138/6208/6201/6207/6217/6155/4736/6233/7311/6232/9349/6218/6152/6230/6193/6189/6133/6206	18
2682334	EPH-Ephrin signaling	15/253	84/6748	3.91872e-07	2.30067e-06	1.19757e-06	28964/10627/79784/71/8874/8440/4067/7525/4637/60/5879/998/6714/387/163	15
168254	Influenza Infection	18/253	122/6748	5.31292e-07	3.09424e-06	1.61065e-06	6138/6208/6201/6207/6217/6155/4736/6233/7311/6232/9349/6218/6152/6230/6193/6189/6133/6206	18
351906	Apoptotic cleavage of cell adhesion proteins	6/253	6748-11-01	1.03309e-06	5.96896e-06	3.10703e-06	7082/9414/1499/999/1830/1829	6
422475	Axon guidance	29/253	292/6748	1.20272e-06	6.89432e-06	3.58871e-06	28964/10627/4651/2885/79784/6237/71/8874/8440/3312/1739/4067/9855/7525/4637/60/5879/5880/2064/998/1457/6714/7529/3845/2817/6331/387/389/163	29
4420097	VEGFA-VEGFR2 Pathway	15/253	92/6748	1.32427e-06	7.53181e-06	3.92055e-06	10787/71/801/8440/5295/60/1495/5879/998/1500/6714/3728/7529/3845/387	15
392518	Signal amplification	7/253	17/6748	1.35146e-06	7.62686e-06	3.97002e-06	10672/2782/2776/2771/2773/2767/6714	7
400685	Sema4D in semaphorin signaling	8/253	25/6748	2.17255e-06	1.21663e-05	6.33293e-06	79784/6237/4637/5879/5880/2064/387/389	8
182971	EGFR downregulation	8/253	26/6748	3.03725e-06	1.68788e-05	8.78595e-06	2885/8874/998/6233/7316/7311/7314/163	8
1236382	Constitutive Signaling by Ligand-Responsive EGFR Cancer Variants	7/253	19/6748	3.2824e-06	1.78327e-05	9.2825e-06	2885/5295/6233/7316/7311/7314/3845	7
1643713	Signaling by EGFR in Cancer	7/253	19/6748	3.2824e-06	1.78327e-05	9.2825e-06	2885/5295/6233/7316/7311/7314/3845	7
5637815	Signaling by Ligand-Responsive EGFR Variants in Cancer	7/253	19/6748	3.2824e-06	1.78327e-05	9.2825e-06	2885/5295/6233/7316/7311/7314/3845	7
194138	Signaling by VEGF	15/253	100/6748	3.91233e-06	2.10976e-05	1.0982e-05	10787/71/801/8440/5295/60/1495/5879/998/1500/6714/3728/7529/3845/387	15
76002	Platelet activation, signaling and aggregation	21/253	189/6748	6.8851e-06	3.68555e-05	1.91845e-05	2885/9948/801/5295/4067/1191/10672/2782/5879/5880/2776/2771/2773/2767/7277/1445/5906/5908/3309/6714/387	21
5654732	Negative regulation of FGFR3 signaling	8/253	29/6748	7.56588e-06	4.02041e-05	2.09275e-05	2885/5516/6233/7316/7311/7314/6714/5518	8
416572	Sema4D induced cell migration and growth-cone collapse	7/253	22/6748	1.00844e-05	5.31988e-05	2.76917e-05	79784/4637/5879/5880/2064/387/389	7
5625740	RHO GTPases activate PKNs	11/253	60/6748	1.111e-05	5.81878e-05	3.02886e-05	4659/79784/4637/7533/10971/5500/7529/387/389/7532/7531	11
2029480	Fcgamma receptor (FCGR) dependent phagocytosis	12/253	72/6748	1.2308e-05	6.40015e-05	3.33148e-05	10787/4651/2885/71/4641/5295/4067/7525/60/5879/998/6714	12
418990	Adherens junctions interactions	8/253	31/6748	1.30274e-05	6.67882e-05	3.47654e-05	4301/71/1004/60/999/1495/1500/3728	8
5654733	Negative regulation of FGFR4 signaling	8/253	31/6748	1.30274e-05	6.67882e-05	3.47654e-05	2885/5516/6233/7316/7311/7314/6714/5518	8
114452	Activation of BH3-only proteins	7/253	23/6748	1.40363e-05	7.09613e-05	3.69376e-05	7533/10971/7529/8655/140735/7532/7531	7
5627123	RHO GTPases activate PAKs	7/253	23/6748	1.40363e-05	7.09613e-05	3.69376e-05	4659/79784/801/4637/5879/5500/998	7
5627117	RHO GTPases Activate ROCKs	6/253	16/6748	1.52761e-05	7.61714e-05	3.96496e-05	4659/79784/4637/5500/387/389	6
912631	Regulation of signaling by CBL	6/253	16/6748	1.52761e-05	7.61714e-05	3.96496e-05	2885/5295/6233/7316/7311/7314	6
5654726	Negative regulation of FGFR1 signaling	8/253	32/6748	1.68126e-05	8.32626e-05	4.33408e-05	2885/5516/6233/7316/7311/7314/6714/5518	8
380259	Loss of Nlp from mitotic centrosomes	11/253	63/6748	1.80679e-05	8.82781e-05	4.59516e-05	5108/10121/203068/10383/7277/1639/7846/8655/5518/7532/7531	11
380284	Loss of proteins required for interphase microtubule organization¬†from the centrosome	11/253	63/6748	1.80679e-05	8.82781e-05	4.59516e-05	5108/10121/203068/10383/7277/1639/7846/8655/5518/7532/7531	11
5654727	Negative regulation of FGFR2 signaling	8/253	34/6748	2.71901e-05	0.00013181	6.86111e-05	2885/5516/6233/7316/7311/7314/6714/5518	8
1358803	Downregulation of ERBB2:ERBB3 signaling	5/253	6748-11-01	2.73396e-05	0.00013181	6.86111e-05	2064/6233/7316/7311/7314	5
1234176	Oxygen-dependent proline hydroxylation of Hypoxia-inducible Factor Alpha	6/253	18/6748	3.32365e-05	0.000158145	8.23195e-05	8453/6233/7316/7311/7314/6923	6
3928664	Ephrin signaling	6/253	18/6748	3.32365e-05	0.000158145	8.23195e-05	28964/10627/8874/8440/5879/6714	6
110314	Recognition of DNA damage by PCNA-containing replication complex	7/253	26/6748	3.41922e-05	0.000160593	8.35938e-05	1642/8451/8450/6233/7316/7311/7314	7
389356	CD28 co-stimulation	7/253	26/6748	3.41922e-05	0.000160593	8.35938e-05	2885/5295/4067/7525/5879/998/6714	7
194315	Signaling by Rho GTPases	29/253	349/6748	3.96546e-05	0.000185055	9.63269e-05	4659/10787/2885/79784/71/8874/801/1499/4637/60/999/7533/10971/1495/5879/5880/5881/5500/998/23002/6396/6714/6232/7529/8826/387/389/7532/7531	29
75035	Chk1/Chk2(Cds1) mediated inactivation of Cyclin B:Cdk1 complex	5/253	6748-12-01	4.54383e-05	0.000210695	0.000109673	7533/10971/7529/7532/7531	5
380270	Recruitment of mitotic centrosome proteins and complexes	11/253	71/6748	5.75952e-05	0.000263706	0.000137268	5108/10121/203068/10383/7277/1639/7846/8655/5518/7532/7531	11
380287	Centrosome maturation	11/253	71/6748	5.75952e-05	0.000263706	0.000137268	5108/10121/203068/10383/7277/1639/7846/8655/5518/7532/7531	11
1500931	Cell-Cell communication	15/253	125/6748	6.04165e-05	0.000274895	0.000143092	2885/4301/71/8440/5295/1004/3655/60/999/1495/5879/1500/6714/3728/8826	15
70326	Glucose metabolism	11/253	72/6748	6.57617e-05	0.000297357	0.000154784	10165/8402/801/8604/2597/6233/7316/7311/7314/1468/7167	11
111447	Activation of BAD and translocation to mitochondria	5/253	13/6748	7.15868e-05	0.00031585	0.00016441	7533/10971/7529/7532/7531	5
209543	p75NTR recruits signalling complexes	5/253	13/6748	7.15868e-05	0.00031585	0.00016441	8878/6233/7316/7311/7314	5
209560	NF-kB is activated and signals survival	5/253	13/6748	7.15868e-05	0.00031585	0.00016441	8878/6233/7316/7311/7314	5
3134975	Regulation of innate immune responses to cytosolic DNA	5/253	13/6748	7.15868e-05	0.00031585	0.00016441	6233/7316/7311/7314/51428	5
3928662	EPHB-mediated forward signaling	8/253	40/6748	9.4743e-05	0.0004155	0.000216281	71/4067/7525/60/5879/998/6714/387	8
109582	Hemostasis	33/253	450/6748	0.000136942	0.000596967	0.00031074	55604/2734/2885/9948/801/5295/4067/1191/3655/7525/10672/2782/60/829/2778/5879/5880/2776/2771/2773/998/2767/7277/1445/5906/5908/3309/6714/81704/830/3845/6520/387	33
205043	NRIF signals cell death from the nucleus	5/253	15/6748	0.000157021	0.0006764	0.000352088	8878/6233/7316/7311/7314	5
937072	TRAF6 mediated induction of TAK1 complex	5/253	15/6748	0.000157021	0.0006764	0.000352088	929/6233/7316/7311/7314	5
3700989	Transcriptional Regulation by TP53	9/253	55/6748	0.000177994	0.000757775	0.000394446	7533/7001/10971/5571/51422/7529/7532/7531/5052	9
5628897	TP53 Regulates Metabolic Genes	9/253	55/6748	0.000177994	0.000757775	0.000394446	7533/7001/10971/5571/51422/7529/7532/7531/5052	9
1266738	Developmental Biology	32/253	438/6748	0.000186847	0.000790841	0.000411658	28964/10627/4651/2885/79784/6237/71/8874/8440/3312/1739/4067/1499/9855/7525/4637/60/1495/5879/5880/2064/998/1457/6714/7529/3845/2817/6331/387/389/6774/163	32
379716	Cytosolic tRNA aminoacylation	6/253	24/6748	0.000199317	0.000838744	0.000436593	3376/7407/7965/9255/3735/5917	6
193639	p75NTR signals via NF-kB	5/253	16/6748	0.000221451	0.000910827	0.000474114	8878/6233/7316/7311/7314	5
2173791	TGF-beta receptor signaling in EMT (epithelial to mesenchymal transition)	5/253	16/6748	0.000221451	0.000910827	0.000474114	6233/7316/7311/7314/387	5
69473	G2/M DNA damage checkpoint	5/253	16/6748	0.000221451	0.000910827	0.000474114	7533/10971/7529/7532/7531	5
936964	Activation of IRF3/IRF7 mediated by TBK1/IKK epsilon	5/253	16/6748	0.000221451	0.000910827	0.000474114	929/6233/7316/7311/7314	5
1234174	Regulation of Hypoxia-inducible Factor (HIF) by oxygen	6/253	25/6748	0.00025411	0.00103348	0.000537958	8453/6233/7316/7311/7314/6923	6
2262749	Cellular response to hypoxia	6/253	25/6748	0.00025411	0.00103348	0.000537958	8453/6233/7316/7311/7314/6923	6
456926	Thrombin signalling through proteinase activated receptors (PARs)	5/253	17/6748	0.000304192	0.00123029	0.000640405	10672/2782/2776/2767/6714	5
109606	Intrinsic Pathway for Apoptosis	7/253	36/6748	0.000314712	0.0012658	0.000658891	7533/10971/7529/8655/140735/7532/7531	7
2173788	Downregulation of TGF-beta receptor signaling	6/253	26/6748	0.000320086	0.00128034	0.00066646	5500/6233/7316/7311/7314/5499	6
3229121	Glycogen storage diseases	4/253	6748-10-01	0.000338955	0.00130561	0.00067961	6233/7316/7311/7314	4
3785653	Myoclonic epilepsy of Lafora	4/253	6748-10-01	0.000338955	0.00130561	0.00067961	6233/7316/7311/7314	4
418592	ADP signalling through P2Y purinoceptor 1	4/253	6748-10-01	0.000338955	0.00130561	0.00067961	2782/2776/2767/6714	4
419552	Regulation of the Fanconi anemia pathway	4/253	6748-10-01	0.000338955	0.00130561	0.00067961	6233/7316/7311/7314	4
5663084	Diseases of carbohydrate metabolism	4/253	6748-10-01	0.000338955	0.00130561	0.00067961	6233/7316/7311/7314	4
937042	IRAK2 mediated activation of TAK1 complex	4/253	6748-10-01	0.000338955	0.00130561	0.00067961	6233/7316/7311/7314	4
975163	IRAK2 mediated activation of TAK1 complex upon TLR7/8 or 9 stimulation	4/253	6748-10-01	0.000338955	0.00130561	0.00067961	6233/7316/7311/7314	4
187687	Signalling to ERKs	7/253	37/6748	0.000375909	0.00144033	0.000749735	2885/5906/5899/6714/7529/5898/3845	7
167044	Signalling to RAS	6/253	27/6748	0.000398768	0.00151267	0.000787393	2885/5899/6714/7529/5898/3845	6
204998	Cell death signalling via NRAGE, NRIF and NADE	9/253	61/6748	0.000398946	0.00151267	0.000787393	8874/8878/5879/9500/6233/7316/7311/7314/7531	9
163685	Integration of energy metabolism	11/253	88/6748	0.00040984	0.00154593	0.000804704	55970/6513/2782/2778/2783/51422/31/291/5906/292/8826	11
111465	Apoptotic cleavage of cellular proteins	7/253	38/6748	0.000446273	0.00167468	0.000871722	7082/9414/118/1499/999/1830/1829	7
5620912	Anchoring of the basal body to the plasma membrane	11/253	89/6748	0.000452424	0.00168905	0.000879204	5108/10121/203068/10383/7277/1639/7846/8655/5518/7532/7531	11
421270	Cell-cell junction organization	8/253	50/6748	0.000478174	0.00177607	0.000924503	4301/71/1004/60/999/1495/1500/3728	8
174490	Membrane binding and targetting of GAG proteins	4/253	6748-11-01	0.000517021	0.00188196	0.000979619	6233/7316/7311/7314	4
174495	Synthesis And Processing Of GAG, GAGPOL Polyproteins	4/253	6748-11-01	0.000517021	0.00188196	0.000979619	6233/7316/7311/7314	4
2691230	Signaling by NOTCH1 HD Domain Mutants in Cancer	4/253	6748-11-01	0.000517021	0.00188196	0.000979619	6233/7316/7311/7314	4
2691232	Constitutive Signaling by NOTCH1 HD Domain Mutants	4/253	6748-11-01	0.000517021	0.00188196	0.000979619	6233/7316/7311/7314	4
177929	Signaling by EGFR	16/253	168/6748	0.000526714	0.0019077	0.00099302	2885/8874/801/5295/2064/998/1445/6233/7316/7311/7314/6714/7529/55824/3845/163	16
937041	IKK complex recruitment mediated by RIP1	5/253	19/6748	0.000537458	0.00193698	0.00100826	929/6233/7316/7311/7314	5
166520	Signalling by NGF	22/253	273/6748	0.000540921	0.00193985	0.00100976	2885/8874/801/5295/8878/5879/2064/9500/5906/5899/6233/7316/7311/7314/6714/7529/5898/3845/387/7531/6774/163	22
3928663	EPHA-mediated growth cone collapse	6/253	29/6748	0.000600859	0.00214424	0.00111615	79784/4067/7525/4637/6714/387	6
449147	Signaling by Interleukins	12/253	107/6748	0.000619226	0.00219901	0.00114465	2885/5295/8878/54472/6233/7316/7311/7314/7529/8454/3845/6774	12
2029482	Regulation of actin dynamics for phagocytic cup formation	8/253	52/6748	0.000628245	0.00222021	0.00115569	10787/4651/2885/71/4641/60/5879/998	8
373755	Semaphorin interactions	9/253	65/6748	0.000645338	0.0022696	0.0011814	79784/6237/9855/4637/5879/5880/2064/387/389	9
5663213	RHO GTPases Activate WASPs and WAVEs	6/253	30/6748	0.000727813	0.00254734	0.00132597	10787/2885/71/60/5879/998	6
69298	Association of licensing factors with the pre-replicative complex	4/253	6748-12-01	0.000752813	0.00262224	0.00136496	6233/7316/7311/7314	4
388841	Costimulation by the CD28 family	8/253	54/6748	0.000814222	0.00282264	0.00146927	2885/5295/4067/7525/5879/998/1445/6714	8
70263	Gluconeogenesis	6/253	31/6748	0.000874556	0.00301743	0.00157067	10165/8402/8604/2597/1468/7167	6
2173789	TGF-beta receptor signaling activates SMADs	6/253	32/6748	0.00104309	0.00357424	0.00186051	5500/6233/7316/7311/7314/5499	6
156988	Receptor-ligand binding initiates the second proteolytic cleavage of Notch receptor	4/253	13/6748	0.00105558	0.00357424	0.00186051	6233/7316/7311/7314	4
171007	p38MAPK events	4/253	13/6748	0.00105558	0.00357424	0.00186051	5899/6714/5898/3845	4
175474	Assembly Of The HIV Virion	4/253	13/6748	0.00105558	0.00357424	0.00186051	6233/7316/7311/7314	4
2173795	Downregulation of SMAD2/3:SMAD4 transcriptional activity	5/253	22/6748	0.00110996	0.00374098	0.0019473	8239/6233/7316/7311/7314	5
73893	DNA Damage Bypass	7/253	44/6748	0.00111865	0.00375291	0.00195351	1642/8451/8450/6233/7316/7311/7314	7
446652	Interleukin-1 signaling	7/253	45/6748	0.00128314	0.00428497	0.00223046	8878/54472/6233/7316/7311/7314/8454	7
416482	G alpha (12/13) signalling events	8/253	58/6748	0.00131824	0.004371	0.00227524	8874/5295/10672/2782/5879/5880/387/389	8
193704	p75 NTR receptor-mediated signalling	10/253	86/6748	0.00132091	0.004371	0.00227524	8874/8878/5879/9500/6233/7316/7311/7314/387/7531	10
5218920	VEGFR2 mediated vascular permeability	5/253	23/6748	0.00137543	0.00453081	0.00235843	801/1495/5879/1500/3728	5
3928665	EPH-ephrin mediated repulsion of cells	7/253	46/6748	0.00146596	0.00480728	0.00250235	71/4067/7525/60/5879/6714/163	7
75153	Apoptotic execution phase	7/253	47/6748	0.00166848	0.00544689	0.00283528	7082/9414/118/1499/999/1830/1829	7
3322077	Glycogen synthesis	4/253	15/6748	0.00189921	0.00606414	0.00315658	6233/7316/7311/7314	4
354194	GRB2:SOS provides linkage to MAPK signaling for Integrins	4/253	15/6748	0.00189921	0.00606414	0.00315658	2885/5906/5908/6714	4
5625900	RHO GTPases activate CIT	4/253	15/6748	0.00189921	0.00606414	0.00315658	79784/4637/387/389	4
937039	IRAK1 recruits IKK complex	4/253	15/6748	0.00189921	0.00606414	0.00315658	6233/7316/7311/7314	4
975144	IRAK1 recruits IKK complex upon TLR7/8 or 9 stimulation	4/253	15/6748	0.00189921	0.00606414	0.00315658	6233/7316/7311/7314	4
446728	Cell junction organization	9/253	77/6748	0.00220326	0.00700424	0.00364593	4301/71/1004/3655/60/999/1495/1500/3728	9
162588	Budding and maturation of HIV virion	5/253	26/6748	0.00245276	0.00768137	0.0039984	51534/6233/7316/7311/7314	5
110312	Translesion synthesis by REV1	4/253	16/6748	0.00245846	0.00768137	0.0039984	6233/7316/7311/7314	4
1433559	Regulation of KIT signaling	4/253	16/6748	0.00245846	0.00768137	0.0039984	2885/4067/7525/6714	4
975110	TRAF6 mediated IRF7 activation in TLR7/8 or 9 signaling	4/253	16/6748	0.00245846	0.00768137	0.0039984	6233/7316/7311/7314	4
69481	G2/M Checkpoints	7/253	51/6748	0.00270443	0.00841377	0.00437964	7533/4174/10971/7529/4172/7532/7531	7
354192	Integrin alphaIIb beta3 signaling	5/253	27/6748	0.00291958	0.00904448	0.00470794	2885/1445/5906/5908/6714	5
4641263	regulation of FZD by ubiquitination	4/253	17/6748	0.00312131	0.00949156	0.00494066	6233/7316/7311/7314	4
5655862	Translesion synthesis by POLK	4/253	17/6748	0.00312131	0.00949156	0.00494066	6233/7316/7311/7314	4
5656121	Translesion synthesis by POLI	4/253	17/6748	0.00312131	0.00949156	0.00494066	6233/7316/7311/7314	4
5675482	Regulation of necroptotic cell death	4/253	17/6748	0.00312131	0.00949156	0.00494066	6233/7316/7311/7314	4
373760	L1CAM interactions	9/253	81/6748	0.00312909	0.00949156	0.00494066	71/3312/1739/60/5879/1457/6714/6331/163	9
114604	GPVI-mediated activation cascade	5/253	28/6748	0.00344736	0.0104136	0.00542061	5295/4067/5879/5880/387	5
2979096	NOTCH2 Activation and Transmission of Signal to the Nucleus	4/253	18/6748	0.00389643	0.0116733	0.0060763	6233/7316/7311/7314	4
389977	Post-chaperonin tubulin folding pathway	4/253	18/6748	0.00389643	0.0116733	0.0060763	84790/10383/7277/7846	4
2871837	FCERI mediated NF-kB activation	5/253	29/6748	0.00404038	0.0119569	0.00622395	4067/6233/7316/7311/7314	5
445355	Smooth Muscle Contraction	5/253	29/6748	0.00404038	0.0119569	0.00622395	800/10627/7170/801/4637	5
917729	Endosomal Sorting Complex Required For Transport (ESCRT)	5/253	29/6748	0.00404038	0.0119569	0.00622395	51534/6233/7316/7311/7314	5
190236	Signaling by FGFR	13/253	151/6748	0.00423193	0.0122743	0.00638915	2885/801/5295/2064/5516/6233/7316/7311/7314/6714/7529/5518/3845	13
5654736	Signaling by FGFR1	13/253	151/6748	0.00423193	0.0122743	0.00638915	2885/801/5295/2064/5516/6233/7316/7311/7314/6714/7529/5518/3845	13
5654738	Signaling by FGFR2	13/253	151/6748	0.00423193	0.0122743	0.00638915	2885/801/5295/2064/5516/6233/7316/7311/7314/6714/7529/5518/3845	13
5654741	Signaling by FGFR3	13/253	151/6748	0.00423193	0.0122743	0.00638915	2885/801/5295/2064/5516/6233/7316/7311/7314/6714/7529/5518/3845	13
5654743	Signaling by FGFR4	13/253	151/6748	0.00423193	0.0122743	0.00638915	2885/801/5295/2064/5516/6233/7316/7311/7314/6714/7529/5518/3845	13
2454202	Fc epsilon receptor (FCERI) signaling	14/253	169/6748	0.00430555	0.0124383	0.00647451	2885/801/5295/4067/5879/2064/5530/5532/6233/7316/7311/7314/7529/3845	14
379724	tRNA Aminoacylation	6/253	42/6748	0.00441564	0.0127059	0.00661381	3376/7407/7965/9255/3735/5917	6
1227986	Signaling by ERBB2	13/253	152/6748	0.00447689	0.0128314	0.00667916	2885/801/5295/55914/8065/2064/6233/7316/7311/7314/6714/7529/3845	13
69231	Cyclin D associated events in G1	5/253	30/6748	0.00470289	0.0132855	0.00691551	6233/7316/7311/7314/8454	5
69236	G1 Phase	5/253	30/6748	0.00470289	0.0132855	0.00691551	6233/7316/7311/7314/8454	5
936440	Negative regulators of RIG-I/MDA5 signaling	5/253	30/6748	0.00470289	0.0132855	0.00691551	9474/6233/7316/7311/7314	5
5663220	RHO GTPases Activate Formins	10/253	102/6748	0.00470831	0.0132855	0.00691551	71/60/5879/998/23002/6396/6714/6232/387/389	10
110320	Translesion Synthesis by POLH	4/253	19/6748	0.00479216	0.0133666	0.00695776	6233/7316/7311/7314	4
5213460	RIPK1-mediated regulated necrosis	4/253	19/6748	0.00479216	0.0133666	0.00695776	6233/7316/7311/7314	4
5218859	Regulated Necrosis	4/253	19/6748	0.00479216	0.0133666	0.00695776	6233/7316/7311/7314	4
512988	Interleukin-3, 5 and GM-CSF signaling	6/253	43/6748	0.00497419	0.0138214	0.00719449	2885/5295/6233/7316/7311/7314	6
199983	Golgi to ER Retrograde Transport	3/253	6748-10-01	0.00513819	0.014169	0.0073754	1314/9276/1315	3
199997	COPI Mediated Transport	3/253	6748-10-01	0.00513819	0.014169	0.0073754	1314/9276/1315	3
170834	Signaling by TGF-beta Receptor Complex	8/253	72/6748	0.00524724	0.0144151	0.0075035	8239/5500/6233/7316/7311/7314/5499/387	8
2871809	FCERI mediated Ca+2 mobilization	5/253	31/6748	0.00543911	0.014886	0.00774864	2885/801/4067/5530/5532	5
2028269	Signaling by Hippo	4/253	20/6748	0.00581647	0.0158	0.00822439	7082/9414/7529/7531	4
450321	JNK (c-Jun kinases) phosphorylation and activation mediated by activated human TAK1	4/253	20/6748	0.00581647	0.0158	0.00822439	6233/7316/7311/7314	4
2132295	MHC class II antigen presentation	9/253	89/6748	0.0058833	0.0159221	0.00828795	10121/10120/1639/6396/8655/140735/821/1213/163	9
1834949	Cytosolic sensors of pathogen-associated DNA	7/253	60/6748	0.00678253	0.0182877	0.00951934	1499/6233/7316/7311/7314/51428/2547	7
389513	CTLA4 inhibitory signaling	3/253	6748-11-01	0.00687113	0.0184582	0.00960811	4067/7525/6714	3
174048	APC/C:Cdc20 mediated degradation of Cyclin B	4/253	21/6748	0.00697695	0.0184699	0.00961417	6233/7316/7311/7314	4
1963640	GRB2 events in ERBB2 signaling	4/253	21/6748	0.00697695	0.0184699	0.00961417	2885/2064/7529/3845	4
2024096	HS-GAG degradation	4/253	21/6748	0.00697695	0.0184699	0.00961417	4669/2239/6385/2817	4
450302	activated TAK1 mediates p38 MAPK activation	4/253	21/6748	0.00697695	0.0184699	0.00961417	6233/7316/7311/7314	4
5617833	Assembly of the primary cilium	13/253	163/6748	0.00800298	0.0211093	0.0109881	5108/10121/6102/203068/10383/7277/1639/7846/8655/140735/5518/7532/7531	13
445989	TAK1 activates NFkB by phosphorylation and activation of IKKs complex	4/253	22/6748	0.00828072	0.0217631	0.0113284	6233/7316/7311/7314	4
422356	Regulation of insulin secretion	6/253	48/6748	0.00857061	0.0224439	0.0116828	6513/2778/291/5906/292/8826	6
210990	PECAM1 interactions	3/253	6748-12-01	0.00891057	0.0228412	0.0118896	4067/7525/6714	3
3371568	Attenuation phase	3/253	6748-12-01	0.00891057	0.0228412	0.0118896	3281/3312/10728	3
3656237	Defective EXT2 causes exostoses 2	3/253	6748-12-01	0.00891057	0.0228412	0.0118896	2239/6385/2817	3
3656253	Defective EXT1 causes exostoses 1, TRPS2 and CHDS	3/253	6748-12-01	0.00891057	0.0228412	0.0118896	2239/6385/2817	3
389359	CD28 dependent Vav1 pathway	3/253	6748-12-01	0.00891057	0.0228412	0.0118896	2885/5879/998	3
5607763	CLEC7A (Dectin-1) induces NFAT activation	3/253	6748-12-01	0.00891057	0.0228412	0.0118896	801/5530/5532	3
400253	Circadian Clock	5/253	35/6748	0.00920294	0.0234257	0.0121938	6233/7316/7311/7314/8454	5
5668914	Diseases of metabolism	5/253	35/6748	0.00920294	0.0234257	0.0121938	31/6233/7316/7311/7314	5
111885	Opioid Signalling	7/253	64/6748	0.00961548	0.0243058	0.0126519	801/2782/2771/2773/5530/5532/5499	7
202403	TCR signaling	7/253	64/6748	0.00961548	0.0243058	0.0126519	5295/1445/6233/7316/7311/7314/55824	7
179409	APC-Cdc20 mediated degradation of Nek2A	4/253	23/6748	0.00973447	0.0243529	0.0126765	6233/7316/7311/7314	4
180024	DARPP-32 events	4/253	23/6748	0.00973447	0.0243529	0.0126765	801/5530/5532/5499	4
376176	Signaling by Robo receptor	4/253	23/6748	0.00973447	0.0243529	0.0126765	8440/5879/998/2817	4
202040	G-protein activation	3/253	13/6748	0.0112671	0.027901	0.0145234	2782/2771/2773	3
2029481	FCGR activation	3/253	13/6748	0.0112671	0.027901	0.0145234	4067/7525/6714	3
212436	Generic Transcription Pathway	14/253	189/6748	0.0112693	0.027901	0.0145234	8239/7533/7001/10971/5571/51422/6233/7316/7311/7314/7529/7532/7531/5052	14
1250196	SHC1 events in ERBB2 signaling	4/253	24/6748	0.0113444	0.027901	0.0145234	2885/2064/7529/3845	4
419524	Fanconi Anemia pathway	4/253	24/6748	0.0113444	0.027901	0.0145234	6233/7316/7311/7314	4
202733	Cell surface interactions at the vascular wall	9/253	99/6748	0.011603	0.0283187	0.0147408	2734/2885/5295/4067/3655/7525/6714/3845/6520	9
2871796	FCERI mediated MAPK activation	5/253	37/6748	0.0116309	0.0283187	0.0147408	2885/4067/5879/7529/3845	5
76009	Platelet Aggregation (Plug Formation)	5/253	37/6748	0.0116309	0.0283187	0.0147408	2885/1445/5906/5908/6714	5
2122948	Activated NOTCH1 Transmits Signal to the Nucleus	4/253	25/6748	0.0131161	0.0317228	0.0165127	6233/7316/7311/7314	4
437239	Recycling pathway of L1	4/253	25/6748	0.0131161	0.0317228	0.0165127	71/60/6714/163	4
112314	Neurotransmitter Receptor Binding And Downstream Transmission In The Postsynaptic Cell	11/253	137/6748	0.0135409	0.0326415	0.016991	6237/801/55970/1739/4646/2036/2782/2783/2771/2773/163	11
112315	Transmission across Chemical Synapses	14/253	194/6748	0.0139455	0.0330769	0.0172176	6237/801/55970/3312/1739/8500/4646/2036/2782/2783/2771/2773/217/163	14
112412	SOS-mediated signalling	3/253	14/6748	0.0139486	0.0330769	0.0172176	2885/7529/3845	3
179812	GRB2 events in EGFR signaling	3/253	14/6748	0.0139486	0.0330769	0.0172176	2885/7529/3845	3
399955	SEMA3A-Plexin repulsion signaling by inhibiting Integrin adhesion	3/253	14/6748	0.0139486	0.0330769	0.0172176	6237/9855/5879	3
418885	DCC mediated attractive signaling	3/253	14/6748	0.0139486	0.0330769	0.0172176	5879/998/6714	3
977444	GABA B receptor activation	5/253	39/6748	0.0144616	0.0340714	0.0177352	55970/2782/2783/2771/2773	5
991365	Activation of GABAB receptors	5/253	39/6748	0.0144616	0.0340714	0.0177352	55970/2782/2783/2771/2773	5
2122947	NOTCH1 Intracellular Domain Regulates Transcription	5/253	40/6748	0.0160363	0.0374179	0.0194772	6233/7316/7311/7314/8454	5
3769402	deactivation of the beta-catenin transactivating complex	5/253	40/6748	0.0160363	0.0374179	0.0194772	1499/6233/7316/7311/7314	5
4086398	Ca2+ pathway	5/253	40/6748	0.0160363	0.0374179	0.0194772	801/1499/2782/5530/5532	5
112410	SHC-mediated signalling	3/253	15/6748	0.016961	0.0389515	0.0202755	2885/7529/3845	3
180336	SHC1 events in EGFR signaling	3/253	15/6748	0.016961	0.0389515	0.0202755	2885/7529/3845	3
372708	p130Cas linkage to MAPK signaling for integrins	3/253	15/6748	0.016961	0.0389515	0.0202755	5906/5908/6714	3
5637810	Constitutive Signaling by EGFRvIII	3/253	15/6748	0.016961	0.0389515	0.0202755	2885/5295/3845	3
5637812	Signaling by EGFRvIII in Cancer	3/253	15/6748	0.016961	0.0389515	0.0202755	2885/5295/3845	3
168638	NOD1/2 Signaling Pathway	4/253	27/6748	0.0171654	0.0391738	0.0203912	6233/7316/7311/7314	4
5218921	VEGFR2 mediated cell proliferation	4/253	27/6748	0.0171654	0.0391738	0.0203912	801/6714/7529/3845	4
1236394	Signaling by ERBB4	11/253	143/6748	0.0181623	0.0413193	0.021508	2885/5295/4734/2064/6233/7316/7311/7314/7529/8454/3845	11
1980145	Signaling by NOTCH2	4/253	28/6748	0.0194518	0.0438418	0.0228211	6233/7316/7311/7314	4
2173796	SMAD2/SMAD3:SMAD4 heterotrimer regulates transcription	4/253	28/6748	0.0194518	0.0438418	0.0228211	6233/7316/7311/7314	4
5656169	Termination of translesion DNA synthesis	4/253	28/6748	0.0194518	0.0438418	0.0228211	6233/7316/7311/7314	4
170984	ARMS-mediated activation	3/253	16/6748	0.0203077	0.0453498	0.023606	5906/7529/3845	3
1839117	Signaling by FGFR1 fusion mutants	3/253	16/6748	0.0203077	0.0453498	0.023606	2885/5295/6774	3
392517	Rap1 signalling	3/253	16/6748	0.0203077	0.0453498	0.023606	5906/5908/7529	3
2173793	Transcriptional activity of SMAD2/SMAD3:SMAD4 heterotrimer	5/253	43/6748	0.0214331	0.0477164	0.0248379	8239/6233/7316/7311/7314	5
