# Supplementary material for: Dissecting the Shared and Context-Dependent Pathways Mediated by the p140Cap Adaptor Protein in Cancer and in Neurons
Source: Front Cell Dev Biol. 2019 Oct 15;7:222. doi: 10.3389/fcell.2019.00222 (PMC6803390; doi:10.3389/fcell.2019.00222)
Supplement: TABLE S3 — Community structure for cancer and synaptic p140Cap interactomes. Columns B and C contain the lists of genes and their IDs, columns D-I, R, and S their cluster membership obtained with respective clustering algorithm (spin glass in column I). Columns J to Q contain disease and function annotation terms for each of the genes, T- BG contain the network characteristics of the genes. [file Table_3.XLS]

## Sheet: Community_can
id	Entrez.ID	GeneName	lec	wt	fc	lourvain	infomap	sgG1	TopOntoOVG	TopOntoOVGHDOID	Schanno	chua	COREPRE	COREPSD	GOBP	GOBPID	Spectral	SVI	fcREGION	infomapREGION	lecREGION	lourvainREGION	sgG1REGION	SpectralREGION	SVIREGION	wtREGION	DEGREE	Closeness	Bet	CC	Cl	Clnorm	SP	PR	BRIDGE_fc	BRIDGE_lourvain	BRIDGE_lec	BRIDGE_Spectral	BRIDGE_infomap	BRIDGE_sgG1	BRIDGE_SVI	BRIDGE_wt	PROB_fc	PROB_lourvain	PROB_lec	PROB_Spectral	PROB_infomap	PROB_sgG1	PROB_SVI
0	10005	ACOT8	1	10	8	5	18	6	GISC&HCC	DOID:3119&DOID:684					viral_process	GO:0016032	7	2	3	3	3	3	3	3	3	3	1	0.216	0	NaN	243	0.000955406	4.634	0.001124	0	0	0	0	0	0	0.07206	0	0	0	0	0.999385	0.998151	0.999385	0.933
342	83752	LONP2	1	10	8	5	18	6									7	11	3	3	3	3	3	3	3	3	1	0.216	0	NaN	243	0.000955406	4.634	0.001124	0	0	0	0	0	0	0.00573	0	0	0	0	0.999385	0.998151	0.999385	0.995
62	1968	EIF2S3	1	7	3	8	23	7	ID	DOID:1059					translational_initiation	GO:0006413	20	4	3	3	3	3	3	3	3	3	1	0.227	0	NaN	197	0.000774548	4.398	0.001137	0	0	0	0	0	0	0.00573	0	0	0	0	0.990349	0.999693	0.962733	0.995
120	346288	SEPT14	1	2	2	8	22	5									8	6	3	3	3	3	3	3	3	3	1	0.236	0	NaN	271	0.00106549	4.239	0.001018	0	0	0	0	0	0	0.00573	0	0	0	0	0.000613874	0.999385	0.895947	0.995
240	6513	SLC2A1	1	6	3	8	11	7	AD&ANSN&BC&CNSC&HCNC&Epi&FEpi&GISC&HCC&MG&MEL&NSC&NB&PNSN&SCH&SCC&SC&SCA	DOID:10652&DOID:2621&DOID:1612&DOID:3620&DOID:219&DOID:1826&DOID:2234&DOID:3119&DOID:684&DOID:3070&DOID:1909&DOID:3093&DOID:769&DOID:1192&DOID:5419&DOID:1749&DOID:10534&DOID:5517	Cell_metabolism						20	5	3	3	3	3	3	3	3	3	1	0.237	0	NaN	392	0.00154123	4.222	0.000929	0	0	0	0	0	0	0.00573	0	0	0	0	0.990349	0.985266	0.962733	0.796
327	56650	CLDND1	1	24	5	3	2	1									11	1	3	3	3	3	3	3	3	3	1	0.249	0	NaN	699	0.00274827	4.009	0.000824	0	0	0	0	0	0	0.00573	0	0	0	0	0.934712	0.947238	0.92346	0.995
242	6641	SNTB1	1	11	3	2	17	7	BI&SCH	DOID:3312&DOID:5419							5	4	3	3	3	3	3	3	3	3	2	0.25	1.794	0	1098	0.00431702	3.994	0.001228	0	0	0	0	0	0	0.00573	0	0	0	0	0.999499	0.999995	0.998622	0.789
155	51422	PRKAG2	1	9	3	8	7	3	BI&BC	DOID:3312&DOID:1612					insulin_receptor_signaling_pathway	GO:0008286	23	6	3	3	3	3	3	3	3	3	2	0.252	2.45	0	721	0.00283477	3.974	0.00131	0	0	0	0.307166	0	0	0.00573	0	0	0	0	0.998771	0.999557	0.999814	0.743
88	25851	TECPR1	7	22	1	1	3	10									25	5	3	3	3	3	3	3	3	3	1	0.253	0	NaN	1361	0.00535106	3.96	0.000708	0	0	0	0	0	0	0.01877	0	0	0	0	0.954479	0.954545	0.930719	0.864
334	5912	RAP2B	1	25	3	7	11	7	SCH	DOID:5419	Intracellular_Signal_Transduction	Signaling_molecules			small_GTPase_mediated_signal_transductio...&Ras_protein_signal_transduction&platelet_activation	GO:0007264&GO:0007265&GO:0030168	5	4	3	3	3	3	3	3	3	3	1	0.256	0	NaN	1082	0.00425411	3.905	0.000758	0	0	0	0	0	0	0.00573	0	0	0	0	0.977475	0.985266	0.962733	0.995
113	3281	HSBP1	1	15	5	6	8	1	SCC	DOID:1749							5	2	3	3	3	3	3	3	3	3	2	0.258	3.784	0	1192	0.0046866	3.882	0.001141	0	0	0	0.307166	0	0	0.19825	0	0	0	0	0.956571	0.999794	0.994164	0.303
36	1366	CLDN7	1	19	5	5	20	9	BC&HCNC&GAC&GISC&HCC&SCC&SC&SCA	DOID:1612&DOID:219&DOID:3717&DOID:3119&DOID:684&DOID:1749&DOID:10534&DOID:5517							12	11	3	3	3	3	3	3	3	3	2	0.263	0	1	1436	0.00564594	3.801	0.00128	0	0	0	0	0	0	0.00573	0	0	0	0	0.999814	0.999995	0.99642	0.537
130	4070	TACSTD2	1	19	5	5	20	9	BC&HCNC&GISC&MG&SCC	DOID:1612&DOID:219&DOID:3119&DOID:3070&DOID:1749					actin_filament_bundle_assembly	GO:0051017	12	11	3	3	3	3	3	3	3	3	2	0.263	0	1	1436	0.00564594	3.801	0.00128	0	0	0	0	0	0	0.00573	0	0	0	0	0.999814	0.999995	0.99642	0.519
125	3843	IPO5	1	13	9	6	9	12	SCH	DOID:5419					viral_process	GO:0016032	10	9	3	3	3	3	3	3	3	3	2	0.264	0	1	1297	0.00509943	3.784	0.001142	0	0	0	0	0	0	0.00573	0	0	0	0	0.999566	0.999869	0.99998	0.529
276	8402	SLC25A11	1	3	3	7	19	11				mitochondria					4	1	3	3	3	3	3	3	3	3	2	0.265	5.264	0	1380	0.00542577	3.767	0.001137	0	0	0	0.307166	0.307098	0.224259	0.333025	0	0	0	0	0.930445	0.995074	0.995074	0.634
77	23143	LRCH1	4	1	5	7	21	2									4	6	3	3	3	3	3	3	3	3	2	0.268	0	1	1622	0.00637724	3.735	0.001038	0	0	0	0.307166	0	0	0.00573	0	0	0	0	0.930445	0.999993	0.998536	0.408
37	140735	DYNLL2	1	20	6	6	9	12			Intracellular_trafficking				intrinsic_apoptotic_signaling_pathway	GO:0097193	10	11	3	3	3	3	3	3	3	3	1	0.271	0	NaN	1195	0.0046984	3.692	0.000737	0	0	0	0	0	0	0.00573	0	0	0	0	0.979028	0.988394	0.995356	0.582
59	1838	DTNB	5	11	3	2	17	7									1	4	3	3	3	3	3	3	3	3	2	0.271	7.149	0	1441	0.0056656	3.692	0.001123	0	0	0	0.307166	0.307098	0.224259	0.333055	0	0	0	0	0.875722	0.995687	0.928851	0.942
172	55291	PPP6R3	1	8	2	4	12	4									24	4	3	3	3	3	3	3	3	3	3	0.272	0	1	1673	0.00657776	3.68	0.001538	0	0	0	0	0	0	0.00573	0	0	0	0	1	0.999999	1	0.847
322	5537	PPP6C	1	8	2	4	12	4	BC&GISC&HCC&MEL	DOID:1612&DOID:3119&DOID:684&DOID:1909							24	4	3	3	3	3	3	3	3	3	3	0.272	0	1	1673	0.00657776	3.68	0.001538	0	0	0	0	0	0	0.00573	0	0	0	0	1	0.999999	1	0.995
56	1739	DLG1	1	16	5	7	5	2	HCNC&GISC&PD&SCH	DOID:219&DOID:3119&DOID:14330&DOID:5419	Protein_cluster			YES	axon_guidance&viral_process&synaptic_transmission&cell_junction_assembly&GDP_metabolic_process&GMP_metabolic_process	GO:0007411&GO:0016032&GO:0007268&GO:0034329&GO:0046710&GO:0046037	4	4	3	3	3	3	3	3	3	3	2	0.272	3.733	0	1822	0.00716358	3.677	0.001123	0	0	0	0	0	0	0.00573	0	0	0	0	0.998685	0.999014	0.998536	0.877
98	2776	GNAQ	4	1	5	7	5	2	AD&MEL&NSC	DOID:10652&DOID:1909&DOID:3093	G-protein_relay	Signaling_molecules			platelet_activation	GO:0030168	4	5	3	3	3	3	3	3	3	3	1	0.273	0	NaN	1955	0.0076865	3.66	0.000713	0	0	0	0	0	0	0.00573	0	0	0	0	0.963588	0.968452	0.96159	0.995
220	6102	RP2	4	1	2	7	5	2									4	6	3	3	3	3	3	3	3	3	2	0.274	3.059	0	2489	0.00978604	3.654	0.001005	0	0	0	0.307166	0	0	0.00573	0	0	0	0	0.930445	0.999014	0.998536	0.995
209	5830	PEX5	1	10	8	5	18	6									7	11	3	3	3	3	3	3	3	3	4	0.275	692.235	0	1254	0.00493037	3.637	0.003263	0	0	0	0.402276	0	0.244738	0.330805	0	0	0	0	1	1	1	0.498
87	25813	SAMM50	1	21	5	3	9	1	AD&BC&HTN	DOID:10652&DOID:1612&DOID:10763	RPSFB	mitochondria					10	9	3	3	3	3	3	3	3	3	1	0.275	0	NaN	887	0.00348743	3.634	0.000771	0	0	0	0	0	0	0.00573	0	0	0	0	0.979028	0.988394	0.92346	0.22
58	1830	DSG3	3	1	5	7	5	2	GISC&PD&SCC	DOID:3119&DOID:14330&DOID:1749							4	4	3	3	3	3	3	3	3	3	1	0.277	0	NaN	1745	0.00686084	3.614	0.000712	0	0	0	0	0	0	0.00573	0	0	0	0	0.963588	0.968452	0.96159	0.995
86	25777	SUN2	1	3	3	7	19	11	CNSC&NSC	DOID:3620&DOID:3093							9	1	3	3	3	3	3	3	3	3	1	0.278	0	NaN	1044	0.00410471	3.599	0.000759	0	0	0	0	0	0	0.00573	0	0	0	0	0.981985	0.997222	0.997222	0.516
344	929	CD14	1	5	5	3	2	1	AD&BC&GLC&GISC&MEL&PD&SCC&SC&SCA	DOID:10652&DOID:1612&DOID:10540&DOID:3119&DOID:1909&DOID:14330&DOID:1749&DOID:10534&DOID:5517					innate_immune_response	GO:0045087	13	5	3	3	3	3	3	3	3	3	1	0.279	0	NaN	2576	0.0101281	3.585	0.000691	0	0	0	0	0	0	0.00573	0	0	0	0	0.000613874	0.947238	0.92346	0.995
21	10672	GNA13	1	1	5	7	5	2	BC&GISC&MG&MEL	DOID:1612&DOID:3119&DOID:3070&DOID:1909	G-protein_relay				small_GTPase_mediated_signal_transductio...&Ras_protein_signal_transduction&platelet_activation	GO:0007264&GO:0007265&GO:0030168	4	8	3	3	3	3	3	3	3	3	1	0.28	0	NaN	3082	0.0121175	3.573	0.000688	0	0	0	0	0	0	0.11454	0	0	0	0	0.963588	0.968452	0.96159	0.863
343	9722	NOS1AP	1	1	5	3	15	9	ASD&AUT&BI&SCH	DOID:0060041&DOID:12849&DOID:3312&DOID:5419			YES				1	4	3	3	3	3	3	3	3	3	2	0.281	1.517	0	2244	0.00882277	3.556	0.001007	0	0	0	0.307166	0.307098	0.224259	0.00573	0	0	0	0	0.875722	0.992606	0.887859	0.637
28	11021	RAB35	1	13	9	6	9	12			Intracellular_trafficking	Synaptic_vesicle_proteins			small_GTPase_mediated_signal_transductio...&Ras_protein_signal_transduction	GO:0007264&GO:0007265	10	9	3	3	3	3	3	3	3	3	2	0.282	4.162	0	2476	0.00973492	3.545	0.001086	0	0	0	0	0	0.224259	0.00573	0	0	0	0	0.999566	0.999869	0.991369	0.973
39	143471	PSMA8	7	12	1	1	3	10							axon_guidance&small_GTPase_mediated_signal_transductio...&vascular_endothelial_growth_factor_recep...&activation_of_MAPKK_activity&Ras_protein_signal_transduction&neurotrophin_TRK_receptor_signaling_path...&Fc-epsilon_receptor_signaling_pathway&epidermal_growth_factor_receptor_signali...&insulin_receptor_signaling_pathway&fibroblast_growth_factor_receptor_signal...&DNA_damage_response,_signal_tra…	GO:0007411&GO:0007264&GO:0048010&GO:0000186&GO:0007265&GO:0048011&GO:0038095&GO:0007173&GO:0008286&GO:0008543&GO:0006977&GO:0051437&GO:0002223&GO:0002479&GO:0016032&GO:0038061&GO:0006521&GO:0090090&GO:0031145&GO:0090263&GO:0045087&GO:0033209&GO:0000209&GO:0010499&GO:0043066	25	7	3	3	3	3	3	3	3	3	2	0.283	0	1	4400	0.0172995	3.539	0.000865	0	0	0	0	0	0	0.00573	0	0	0	0	0.997942	0.997948	0.995221	0.392
73	23002	DAAM1	1	17	3	3	15	3	BC	DOID:1612					small_GTPase_mediated_signal_transductio...	GO:0007264	26	2	3	3	3	3	3	3	3	3	2	0.283	6.817	0	1024	0.00402608	3.539	0.001302	0	0	0	0.307166	0	0.224259	0.00573	0	0	0	0	0.96789	0.999985	0.973413	0.811
328	55970	GNG12	1	14	4	2	14	14			G-protein_relay				synaptic_transmission	GO:0007268	15	8	3	3	3	3	3	3	3	3	2	0.283	0.623	0	2229	0.00876379	3.539	0.001004	0	0	0	0	0	0	0.00573	0	0	0	0	0.99998	0.99998	0.99998	0.995
151	50488	MINK1	4	1	6	5	8	9			Intracellular_Signal_Transduction				synaptic_transmission	GO:0007268	9	1	3	3	3	3	3	3	3	3	2	0.284	0	1	2294	0.00901935	3.519	0.001052	0	0	0	0	0	0	0.00573	0	0	0	0	0.999681	0.999794	0.99642	0.468
176	5571	PRKAG1	1	9	3	8	7	3	BC&GISC	DOID:1612&DOID:3119					insulin_receptor_signaling_pathway	GO:0008286	23	6	3	3	3	3	3	3	3	3	3	0.286	71.56	0	1799	0.00707315	3.496	0.001772	0	0	0	0.189383	0	0.297273	0.28679	0	0	0	0	0.999999	0.999991	0.999474	0.598
97	2773	GNAI3	1	14	4	2	14	14	GISC&HCC	DOID:3119&DOID:684	G-protein_relay				synaptic_transmission&platelet_activation	GO:0007268&GO:0030168	15	8	3	3	3	3	3	3	3	3	3	0.291	0.623	0.667	2791	0.0109734	3.441	0.001324	0	0	0	0	0	0	0.00573	0	0	0	0	1	1	1	0.331
324	291	SLC25A4	1	4	4	6	1	5	BI	DOID:3312	Cell_metabolism	mitochondria		YES	viral_process	GO:0016032	22	5	3	3	3	3	3	3	3	3	1	0.291	0	NaN	2461	0.00967595	3.438	0.000691	0	0	0	0	0	0	0.33707	0	0	0	0	0.955541	0.857935	0.895947	0.995
338	8416	ANXA9	1	1	5	6	1	5	MEL	DOID:1909					synaptic_transmission	GO:0007268	5	11	3	3	3	3	3	3	3	3	1	0.294	0	NaN	3152	0.0123928	3.406	0.000689	0	0	0	0	0	0	0.00573	0	0	0	0	0.977475	0.857935	0.895947	0.995
318	8894	EIF2S2	1	7	3	8	23	7							translational_initiation	GO:0006413	20	4	3	3	3	3	3	3	3	3	2	0.294	346	0	3365	0.0132302	3.401	0.001662	0	0	0	0	0.307098	0	0.00573	0	0	0	0	0.99991	1	0.998622	0.583
1	1004	CDH6	1	1	5	7	5	2	AD	DOID:10652	CAT_signaling				cell_junction_assembly&adherens_junction_organization	GO:0034329&GO:0034332	4	11	3	3	3	3	3	3	3	3	1	0.295	0	NaN	3762	0.0147911	3.386	0.000702	0	0	0	0	0	0	0.00573	0	0	0	0	0.963588	0.968452	0.96159	0.534
320	5754	PTK7	1	1	5	7	5	2	BC&GISC&HCC&MG	DOID:1612&DOID:3119&DOID:684&DOID:3070							4	11	3	3	3	3	3	3	3	3	1	0.295	0	NaN	3762	0.0147911	3.386	0.000702	0	0	0	0	0	0	0.00573	0	0	0	0	0.963588	0.968452	0.96159	0.536
336	57669	EPB41L5	1	1	4	8	9	5	BC	DOID:1612					cell_junction_assembly&adherens_junction_organization	GO:0034329&GO:0034332	20	5	3	3	3	3	3	3	3	3	1	0.295	0	NaN	2263	0.00889747	3.386	0.000717	0	0	0	0	0	0	0.04587	0	0	0	0	0.990349	0.988394	0.895947	0.713
337	5881	RAC3	1	1	4	8	9	5	BC&MG	DOID:1612&DOID:3070					small_GTPase_mediated_signal_transductio...&synaptic_transmission&neuromuscular_process_controlling_balanc...	GO:0007264&GO:0007268&GO:0050885	20	5	3	3	3	3	3	3	3	3	1	0.295	0	NaN	2263	0.00889747	3.386	0.000717	0	0	0	0	0	0	0.31359	0	0	0	0	0.990349	0.988394	0.895947	0.995
44	1468	SLC25A10	1	4	4	6	1	8									22	9	3	3	3	3	3	3	3	3	2	0.296	0	1	3522	0.0138475	3.378	0.000996	0	0	0	0	0	0.224259	0.00573	0	0	0	0	0.998036	0.979852	0.985204	0.934
175	55604	LRRC16A	1	5	5	3	2	1							actin_filament_capping&actin_filament_bundle_assembly	GO:0051693&GO:0051017	14	3	3	3	3	3	3	3	3	3	1	0.296	0	NaN	6449	0.0253556	3.378	0.000675	0	0	0	0	0	0	0.00573	0	0	0	0	0.000613874	0.947238	0.92346	0.64
32	120	ADD3	1	5	5	3	2	1	ID&MG&NSC&PNSN	DOID:1059&DOID:3070&DOID:3093&DOID:1192	Structural_plasticity						11	5	3	3	3	3	3	3	3	3	2	0.296	0	1	7416	0.0291576	3.375	0.000961	0	0	0	0	0	0	0.00573	0	0	0	0	0.995756	0.997232	0.994164	0.241
150	4967	OGDH	1	18	1	3	24	13	AD	DOID:10652		mitochondria					25	6	3	3	3	3	3	3	3	3	2	0.297	28.748	0	6717	0.0264093	3.372	0.001154	0	0	0	0.307166	0.307098	0.224259	0.3331	0	0	0	0	0.91377	0.999386	0.999386	0.863
208	58190	CTDSP1	5	4	4	5	4	9									1	9	3	3	3	3	3	3	3	3	2	0.298	1.384	0	4016	0.0157898	3.354	0.000949	0	0	0	0.307166	0.307098	0.224259	0.00573	0	0	0	0	0.875722	0.899211	0.887859	0.995
92	26058	GIGYF2	1	1	6	5	4	9	ASD&AUT&BI&PD&SCH	DOID:0060041&DOID:12849&DOID:3312&DOID:14330&DOID:5419					neuromuscular_process_controlling_balanc...	GO:0050885	1	9	3	3	3	3	3	3	3	3	1	0.298	0	NaN	3342	0.0131398	3.352	0.00069	0	0	0	0	0	0	0.00573	0	0	0	0	0.933083	0.946435	0.940027	0.995
345	9710	KIAA0355	1	1	6	5	4	9									1	9	3	3	3	3	3	3	3	3	1	0.298	0	NaN	3342	0.0131398	3.352	0.00069	0	0	0	0	0	0	0.00573	0	0	0	0	0.933083	0.946435	0.940027	0.995
95	2734	GLG1	8	4	3	4	12	7	BC	DOID:1612							21	5	3	3	3	3	3	3	3	3	1	0.3	0	NaN	3314	0.0130297	3.337	0.00071	0	0	0	0	0	0	0.00573	0	0	0	0	0.944702	0.9903	0.962733	0.465
347	9330	GTF3C3	8	4	3	4	12	7									21	5	3	3	3	3	3	3	3	3	1	0.3	0	NaN	3314	0.0130297	3.337	0.00071	0	0	0	0	0	0	0.00573	0	0	0	0	0.944702	0.9903	0.962733	0.995
181	56243	KIAA1217	1	15	5	6	8	1									9	1	3	3	3	3	3	3	3	3	3	0.3	75.289	0	4084	0.0160571	3.329	0.001449	0	0	0	0.424584	0.250711	0.316702	0.485	0	0	0	0	0.949716	0.999417	0.983977	0.533
302	9578	CDC42BPB	1	5	5	8	16	2									12	11	3	3	3	3	3	3	3	3	3	0.3	12.977	0.333	4330	0.0170243	3.329	0.001371	0	0	0	0.189383	0.265625	0.149515	0.00573	0	0	0	0	0.999476	0.999868	0.995846	0.995
55	1738	DLD	7	18	1	3	24	13	SCH	DOID:5419		mitochondria					25	6	3	3	3	3	3	3	3	3	2	0.302	18.647	0	5284	0.0207752	3.314	0.001127	0	0	0	0	0.307098	0.224259	0.00573	0	0	0	0	0.997942	0.999386	0.999386	0.923
319	25852	ARMC8	1	1	5	7	5	2	BC	DOID:1612							4	4	3	3	3	3	3	3	3	3	2	0.302	0	1	5222	0.0205314	3.308	0.00099	0	0	0	0	0	0	0.33247	0	0	0	0	0.998685	0.999014	0.998536	0.995
317	80725	SRCIN1	4	1	5	7	5	2	BC	DOID:1612	Exocytosis	SNARE_and_trafficking_proteins					4	6	3	3	3	3	3	3	3	3	2	0.303	0	1	4268	0.0167806	3.297	0.000994	0	0	0	0	0	0	0.00573	0	0	0	0	0.998685	0.999014	0.998536	0.633
69	2239	GPC4	8	13	9	6	9	12									21	9	3	3	3	3	3	3	3	3	2	0.304	23.09	0	3748	0.0147361	3.294	0.0011	0	0	0	0.307166	0.307098	0.224259	0.440445	0	0	0	0	0.896115	0.977671	0.991369	0.995
283	8476	CDC42BPA	1	5	5	8	16	2					YES				12	11	3	3	3	3	3	3	3	3	3	0.304	8.059	0.333	4180	0.0164346	3.288	0.001346	0	0	0	0.189383	0	0.149515	0.00573	0	0	0	0	0.999476	1	0.995846	0.361
23	10728	PTGES3	7	4	3	8	7	3	AD&BC	DOID:10652&DOID:1612							26	5	3	3	3	3	3	3	3	3	1	0.305	0	NaN	5687	0.0223597	3.282	0.000674	0	0	0	0	0	0	0.00573	0	0	0	0	0.983365	0.978797	0.986211	0.358
171	5525	PPP2R5A	5	4	6	9	6	15									2	3	3	3	3	3	3	3	3	3	4	0.305	0.587	0.833	8130	0.0319648	3.277	0.001422	0	0	0	0	0	0	0.00573	0	0	0	0	0.999998	0.999999	0.999998	0.995
239	64866	CDCP1	4	1	5	7	5	2	HCNC&GISC	DOID:219&DOID:3119							4	6	3	3	3	3	3	3	3	3	2	0.305	3.909	0	4159	0.016352	3.274	0.001005	0	0	0	0	0	0	0.00573	0	0	0	0	0.998685	0.999014	0.998536	0.627
93	26112	CCDC69	7	4	1	1	3	10									25	7	3	3	3	3	3	3	3	3	1	0.306	0	NaN	7363	0.0289492	3.268	0.000642	0	0	0	0	0	0	0.00573	0	0	0	0	0.954479	0.954545	0.930719	0.448
110	31	ACACA	7	9	3	8	7	3	BC	DOID:1612							23	6	3	3	3	3	3	3	3	3	2	0.306	44.58	0	5895	0.0231775	3.265	0.001177	0	0	0	0.307166	0	0	0.00573	0	0	0	0	0.998771	0.999557	0.999814	0.995
128	389	RHOC	7	17	3	3	15	3	BC&CNSC&GISC&HCC&HTN&MEL&NSC&SCC&SC&SCA	DOID:1612&DOID:3620&DOID:3119&DOID:684&DOID:10763&DOID:1909&DOID:3093&DOID:1749&DOID:10534&DOID:5517					axon_guidance&small_GTPase_mediated_signal_transductio...&cell_junction_assembly	GO:0007411&GO:0007264&GO:0034329	26	2	3	3	3	3	3	3	3	3	2	0.307	61.297	0	5873	0.023091	3.262	0.001228	0	0	0	0	0.307098	0	0.33329	0	0	0	0	0.999728	0.992606	0.999814	0.887
341	79036	KXD1	7	4	4	3	2	1									21	5	3	3	3	3	3	3	3	3	3	0.307	6.385	0	5600	0.0220176	3.262	0.001188	0	0	0	0.424584	0.250711	0.415172	0.33058	0	0	0	0	0.853745	0.859908	0.806198	0.995
94	27347	STK39	1	1	5	3	15	2	ASD&AUT&HTN&PD	DOID:0060041&DOID:12849&DOID:10763&DOID:14330							4	11	3	3	3	3	3	3	3	3	2	0.308	10.486	0	4554	0.017905	3.248	0.001051	0	0	0	0.307166	0.307098	0	0.333025	0	0	0	0	0.930445	0.992606	0.998536	0.318
48	151011	SEPT10	1	2	2	8	22	5									21	6	3	3	3	3	3	3	3	3	2	0.308	0	1	5300	0.0208381	3.245	0.001259	0	0	0	0	0.307098	0	0.00573	0	0	0	0	0.996957	0.999385	0.989201	0.995
307	989	SEPT7	1	2	2	8	22	5	MG&SCH	DOID:3070&DOID:5419	Protein_cluster	Cytoskeletal_and_associated_proteins					21	6	3	3	3	3	3	3	3	3	3	0.308	346	0.333	5327	0.0209442	3.242	0.002073	0	0	0	0.189383	0.28364	0	0.00573	0	0	0	0	0.991472	1	0.998882	0.679
316	9892	SNAP91	1	1	5	6	10	1	AD&BI	DOID:10652&DOID:3312	Endocytosis		YES		synaptic_transmission	GO:0007268	10	5	3	3	3	3	3	3	3	3	1	0.309	0	NaN	4858	0.0191003	3.236	0.000675	0	0	0	0	0	0	0.06825	0	0	0	0	0.979028	0.983312	0.92346	0.995
346	84188	FAR1	3	4	4	8	1	5	Epi&ID	DOID:1826&DOID:1059							19	2	3	3	3	3	3	3	3	3	1	0.309	0	NaN	8055	0.03167	3.233	0.000661	0	0	0	0	0	0	0.00573	0	0	0	0	0.936075	0.857935	0.895947	0.995
91	26037	SIPA1L1	1	1	5	3	8	1	AD&SCH	DOID:10652&DOID:5419					small_GTPase_mediated_signal_transductio...&synaptic_transmission&ephrin_receptor_signaling_pathway&regulation_of_synaptic_plasticity	GO:0007264&GO:0007268&GO:0048013&GO:0048167	3	10	3	3	3	3	3	3	3	3	2	0.31	0	1	7723	0.0303646	3.228	0.000957	0	0	0	0.307166	0.307098	0	0.00573	0	0	0	0	0.00245587	0.972038	0.994164	0.995
315	821	CANX	1	6	3	8	11	7	BC&GISC&MEL&SCC	DOID:1612&DOID:3119&DOID:1909&DOID:1749	RPSFB	ER/Golgi					20	5	3	3	3	3	3	3	3	3	3	0.31	347.79	0	5054	0.0198709	3.225	0.001758	0	0	0	0.291818	0	0	0.00573	0	0	0	0	0.999749	0.999997	0.999949	0.627
34	1314	COPA	1	3	3	7	19	11	GISC&HCC	DOID:3119&DOID:684							9	1	3	3	3	3	3	3	3	3	4	0.311	93.682	0.167	4680	0.0184004	3.219	0.00183	0	0	0	0.498636	0.106607	0.24307	0.253528	0	0	0	0	0.935425	1	1	0.761
49	152185	SPICE1	1	13	9	6	9	12									10	9	3	3	3	3	3	3	3	3	6	0.311	152.839	0.067	4652	0.0182903	3.216	0.002758	0	0	0	0.300709	0	0.314293	0.00573	0	0	0	0	0.999998	1	1	0.995
326	55075	UACA	1	8	2	4	12	4									24	4	3	3	3	3	3	3	3	3	2	0.311	17.868	0	6253	0.024585	3.216	0.000992	0	0	0	0.307166	0.307098	0.224259	0.333025	0	0	0	0	0.987655	0.981403	0.990741	0.56
170	55227	LRRC1	4	16	5	7	5	2	GISC&HCC	DOID:3119&DOID:684							4	8	3	3	3	3	3	3	3	3	3	0.312	61.72	0.333	5709	0.0224462	3.207	0.001426	0	0	0	0.290362	0.28364	0.316702	0.28928	0	0	0	0	0.996264	0.997193	0.995846	0.995
207	5793	PTPRG	4	1	5	7	5	2	BC&SCH	DOID:1612&DOID:5419	Tyrosine_kinase_signaling				toxin_transport	GO:1901998	4	6	3	3	3	3	3	3	3	3	3	0.312	2.831	0.667	7945	0.0312375	3.205	0.001254	0	0	0	0	0	0	0.31817	0	0	0	0	0.999953	0.999969	0.999945	0.995
153	50717	DCAF8	3	4	4	8	1	5									19	2	3	3	3	3	3	3	3	3	3	0.314	0	1	13091	0.0514701	3.182	0.001128	0	0	0	0	0	0	0.00573	0	0	0	0	0.999742	0.997148	0.998882	0.937
29	1159	CKMT1B	1	1	3	2	13	7	BC	DOID:1612		mitochondria					11	8	3	3	3	3	3	3	3	3	1	0.315	0	NaN	5358	0.0210661	3.173	0.000697	0	0	0	0	0	0	0.00573	0	0	0	0	0.934712	0.989411	0.962733	0.937
121	3655	ITGA6	1	1	3	2	13	7	BC&HCNC&GISC&HCC&MEL&NSC&SCC	DOID:1612&DOID:219&DOID:3119&DOID:684&DOID:1909&DOID:3093&DOID:1749					cell_junction_assembly&negative_regulation_of_apoptotic_process	GO:0034329&GO:0043066	11	8	3	3	3	3	3	3	3	3	1	0.315	0	NaN	5358	0.0210661	3.173	0.000697	0	0	0	0	0	0	0.02708	0	0	0	0	0.934712	0.989411	0.962733	0.94
214	5899	RALB	1	1	3	2	13	7	GISC	DOID:3119					small_GTPase_mediated_signal_transductio...&Ras_protein_signal_transduction&neurotrophin_TRK_receptor_signaling_path...	GO:0007264&GO:0007265&GO:0048011	11	8	3	3	3	3	3	3	3	3	1	0.315	0	NaN	5358	0.0210661	3.173	0.000697	0	0	0	0	0	0	0.29118	0	0	0	0	0.934712	0.989411	0.962733	0.413
41	1456	CSNK1G3	1	5	5	3	2	1	AD	DOID:10652							11	10	3	3	3	3	3	3	3	3	1	0.317	0	NaN	7268	0.0285757	3.156	0.000673	0	0	0	0	0	0	0.00573	0	0	0	0	0.934712	0.947238	0.92346	0.519
305	9815	GIT2	1	1	6	5	8	9									9	1	3	3	3	3	3	3	3	3	4	0.317	5.204	0.5	7481	0.0294132	3.156	0.001481	0	0	0	0.26712	0.266342	0.27818	0.303117	0	0	0	0	0.999979	0.999989	0.999213	0.607
11	10270	AKAP8	3	4	4	8	1	5									20	8	3	3	3	3	3	3	3	3	3	0.322	4.218	0.333	9167	0.036042	3.11	0.001171	0	0	0	0.291818	0.265625	0.149515	0.289803	0	0	0	0	0.973435	0.9484	0.971161	0.229
143	4651	MYO10	1	1	3	2	13	7	BI&BC	DOID:3312&DOID:1612					axon_guidance&innate_immune_response&Fc-gamma_receptor_signaling_pathway_invo...	GO:0007411&GO:0045087&GO:0038096	1	4	3	3	3	3	3	3	3	3	2	0.322	3.378	0	7802	0.0306752	3.107	0.000953	0	0	0	0.307166	0.307098	0.224259	0.01163	0	0	0	0	0.875722	0.979657	0.928851	0.995
247	6923	TCEB2	3	4	4	8	1	5							viral_process	GO:0016032	19	2	3	3	3	3	3	3	3	3	2	0.323	0	1	16957	0.0666701	3.098	0.000889	0	0	0	0	0	0	0.00573	0	0	0	0	0.995931	0.979852	0.989201	0.995
271	81704	DOCK8	4	1	5	7	21	2	GISC&HCC&ID&SCC	DOID:3119&DOID:684&DOID:1059&DOID:1749					small_GTPase_mediated_signal_transductio...&negative_regulation_of_apoptotic_process	GO:0007264&GO:0043066	4	6	3	3	3	3	3	3	3	3	6	0.323	165.909	0.133	10522	0.0413695	3.095	0.00221	0	0	0	0.457929	0.484683	0.168025	0.00573	0	0	0	0	0.999223	0.999972	1	0.426
300	9500	MAGED1	5	4	4	6	1	8	BC&GISC&MG&MEL	DOID:1612&DOID:3119&DOID:3070&DOID:1909					neurotrophin_TRK_receptor_signaling_path...	GO:0048011	22	9	3	3	3	3	1	3	3	3	9	0.324	150.402	0.056	9769	0.0384089	3.086	0.003235	0	0	0	0.472589	0.319425	0.587104	0.12106	0	0	0	0	0.999675	0.999594	0.999986	0.995
27	10989	IMMT	5	1	3	2	13	7	FTD	DOID:9255		mitochondria					11	8	3	3	3	3	3	3	3	3	2	0.325	4.741	0	7244	0.0284813	3.078	0.000935	0	0	0	0.307166	0.307098	0.224259	0.33375	0	0	0	0	0.878589	0.979657	0.928851	0.445
65	2037	EPB41L2	3	1	4	5	4	9			Structural_plasticity						1	9	3	3	3	3	3	3	3	3	3	0.325	0	1	13027	0.0512184	3.078	0.001156	0	0	0	0	0	0	0.00573	0	0	0	0	0.999704	0.999849	0.999787	0.613
258	7402	UTRN	1	11	3	2	17	7	BC&Epi	DOID:1612&DOID:1826		Cytoskeletal_and_associated_proteins					5	4	3	3	3	3	3	3	3	3	6	0.325	314.051	0	7593	0.0298535	3.078	0.002793	0	0	0	0.459204	0.353056	0	0.00816	0	0	0	0	0.99982	1	1	0.995
173	5529	PPP2R5E	4	4	6	9	6	15									2	3	3	3	3	3	3	3	3	3	3	0.326	3.768	0.333	9244	0.0363448	3.072	0.001154	0	0	0	0.291818	0.265625	0.149515	0.30531	0	0	0	0	0.996295	0.997542	0.996439	0.764
236	6331	SCN5A	1	11	3	2	17	7	BC&HCNC&Epi&GISC&MG	DOID:1612&DOID:219&DOID:1826&DOID:3119&DOID:3070	Excitability				axon_guidance	GO:0007411	5	4	3	3	3	3	3	3	3	3	4	0.326	202.878	0	9019	0.0354601	3.069	0.00189	0	0	0	0.143211	0.342736	0.111488	0.304862	0	0	0	0	0.999959	0.999983	0.99981	0.995
321	8661	EIF3A	7	9	3	8	7	3							translational_initiation	GO:0006413	26	6	3	3	3	3	3	3	3	3	4	0.326	283.979	0.333	9332	0.0366908	3.069	0.001774	0	0	0	0.388157	0.246713	0.111488	0.00573	0	0	0	0	0.998539	0.999966	0.999991	0.995
158	5250	SLC25A3	3	4	4	9	1	15	SCH	DOID:5419							2	2	3	3	3	3	3	3	3	3	2	0.326	0	1	14097	0.0554254	3.066	0.000886	0	0	0	0.307166	0	0.224259	0.319525	0	0	0	0	0.930728	0.979852	0.932051	0.995
296	9276	COPB2	7	3	3	7	19	11							toxin_transport	GO:1901998	26	1	3	3	3	3	3	3	3	3	4	0.326	52.514	0.167	9629	0.0378585	3.066	0.001622	0	0	0	0.302413	0.329491	0.446148	0.00573	0	0	0	0	0.940369	0.999976	0.999976	0.325
160	5337	PLD1	4	1	5	3	15	2	BC&GISC&MG&MEL&SCH	DOID:1612&DOID:3119&DOID:3070&DOID:1909&DOID:5419	Intracellular_Signal_Transduction				small_GTPase_mediated_signal_transductio...&Ras_protein_signal_transduction	GO:0007264&GO:0007265	4	6	3	3	3	3	3	3	3	3	5	0.327	32.727	0	10536	0.0414245	3.058	0.001829	0	0	0	0.256412	0.405035	0.315352	0.030222	0	0	0	0	0.988862	0.999915	0.999513	0.995
105	2969	GTF2I	1	1	5	7	13	7	ASD&AUT&ID&NSC	DOID:0060041&DOID:12849&DOID:1059&DOID:3093							4	6	3	3	3	3	3	3	3	3	3	0.328	20.328	0	8124	0.0319412	3.052	0.00125	0	0	0	0.189383	0.445964	0.415172	0.00573	0	0	0	0	0.996264	0.970733	0.898206	0.769
339	9448	MAP4K4	4	1	6	5	8	9	BC&GISC&HCC	DOID:1612&DOID:3119&DOID:684					negative_regulation_of_apoptotic_process	GO:0043066	9	1	3	3	3	3	3	3	3	3	4	0.328	73.448	0.167	8615	0.0338717	3.049	0.001633	0	0	0	0.402276	0.439886	0.45966	0.444028	0	0	0	0	0.99828	0.998903	0.981432	0.995
330	6233	RPS27A	3	4	6	8	4	9	BI&GISC&HCC	DOID:3312&DOID:3119&DOID:684	RPSFB				axon_guidance&small_GTPase_mediated_signal_transductio...&vascular_endothelial_growth_factor_recep...&activation_of_MAPKK_activity&Ras_protein_signal_transduction&neurotrophin_TRK_receptor_signaling_path...&Fc-epsilon_receptor_signaling_pathway&epidermal_growth_factor_receptor_signali...&insulin_receptor_signaling_pathway&fibroblast_growth_factor_receptor_signal...&DNA_damage_response,_signal_tra…	GO:0007411&GO:0007264&GO:0048010&GO:0000186&GO:0007265&GO:0048011&GO:0038095&GO:0007173&GO:0008286&GO:0008543&GO:0006977&GO:0051437&GO:0002223&GO:0002479&GO:0016032&GO:0038061&GO:0090090&GO:0051436&GO:0031145&GO:0090263&GO:0045087&GO:0033209&GO:0000209&GO:0043066&GO:0000184&GO:0006614&GO:0042059&GO:0006413&GO:0000086	1	3	3	3	3	3	3	3	3	3	2	0.33	1.022	0	14122	0.0555237	3.032	0.00089	0	0	0	0	0.307098	0.224259	0.00573	0	0	0	0	0.99554	0.899211	0.887859	0.969
331	7311	UBA52	3	4	6	8	4	9							axon_guidance&small_GTPase_mediated_signal_transductio...&vascular_endothelial_growth_factor_recep...&activation_of_MAPKK_activity&Ras_protein_signal_transduction&neurotrophin_TRK_receptor_signaling_path...&Fc-epsilon_receptor_signaling_pathway&epidermal_growth_factor_receptor_signali...&insulin_receptor_signaling_pathway&fibroblast_growth_factor_receptor_signal...&DNA_damage_response,_signal_tra…	GO:0007411&GO:0007264&GO:0048010&GO:0000186&GO:0007265&GO:0048011&GO:0038095&GO:0007173&GO:0008286&GO:0008543&GO:0006977&GO:0051437&GO:0002223&GO:0002479&GO:0016032&GO:0038061&GO:0090090&GO:0051436&GO:0031145&GO:0090263&GO:0045087&GO:0033209&GO:0000209&GO:0043066&GO:0000184&GO:0006614&GO:0042059&GO:0006413&GO:0000086	1	3	3	3	3	3	3	3	3	3	2	0.33	1.022	0	14122	0.0555237	3.032	0.00089	0	0	0	0	0.307098	0.224259	0.01758	0	0	0	0	0.99554	0.899211	0.887859	0.728
6	10160	FARP1	1	5	5	3	2	1	AD	DOID:10652					small_GTPase_mediated_signal_transductio...&Ras_protein_signal_transduction&synapse_assembly	GO:0007264&GO:0007265&GO:0007416	11	10	3	3	3	3	3	3	3	3	3	0.33	0	1	14084	0.0553743	3.029	0.001163	0	0	0	0	0	0	0.0292667	0	0	0	0	0.999725	0.999856	0.999557	0.382
178	55844	PPP2R2D	5	4	6	9	6	15									2	3	3	3	3	3	3	3	3	3	13	0.33	46.127	0.359	26420	0.103876	3.026	0.003463	0	0	0	0.0472111	0.0657951	0.0897635	0.00573077	0	0	0	0	1	1	1	0.995
96	2771	GNAI2	1	14	4	2	14	14	GISC&SCC	DOID:3119&DOID:1749	G-protein_relay				activation_of_MAPKK_activity&synaptic_transmission&platelet_activation	GO:0000186&GO:0007268&GO:0030168	15	8	3	3	3	3	3	3	3	3	5	0.331	124.44	0.2	10554	0.0414953	3.02	0.001885	0	0	0	0.244295	0.209736	0.404347	0.00573	0	0	0	0	0.999999	0.999999	0.999999	0.551
177	55824	PAG1	4	1	5	7	5	2	GISC&SCH	DOID:3119&DOID:5419					epidermal_growth_factor_receptor_signali...	GO:0007173	6	6	3	3	3	3	3	3	3	3	3	0.331	7.366	0.333	12779	0.0502434	3.02	0.00125	0	0	0	0.424584	0.28364	0.316702	0.00573	0	0	0	0	0.99357	0.997193	0.995846	0.995
89	25921	ZDHHC5	1	5	5	3	2	1									11	10	3	3	3	3	3	3	3	3	4	0.332	346	0.5	19163	0.0753434	3.012	0.001847	0	0	0	0	0	0	0.237907	0	0	0	0	0.999982	0.999993	0.999966	0.469
237	6396	SEC13	1	1	5	6	10	1							small_GTPase_mediated_signal_transductio...	GO:0007264	10	8	3	3	3	3	3	3	3	3	4	0.333	18.347	0.667	13931	0.0547727	3.006	0.001451	0	0	0	0.26712	0.266342	0.27818	0.25678	0	0	0	0	0.999967	0.999984	0.998384	0.519
232	6218	RPS17	6	4	4	8	1	5							viral_process&nuclear-transcribed_mRNA_catabolic_proce...&SRP-dependent_cotranslational_protein_ta...&translational_initiation	GO:0016032&GO:0000184&GO:0006614&GO:0006413	22	2	3	3	3	3	3	3	3	3	1	0.333	0	NaN	13971	0.05493	3	0.00066	0	0	0	0	0	0	0.00684	0	0	0	0	0.955541	0.857935	0.895947	0.995
76	23138	N4BP3	1	1	5	3	2	1									10	10	3	3	3	3	3	3	3	3	4	0.334	41.841	0.167	13593	0.0534438	2.997	0.001479	0	0	0	0.388157	0.342736	0.346209	0.333025	0	0	0	0	0.92494	0.985479	0.970701	0.662
57	1829	DSG2	1	5	5	3	2	1	HCNC&GISC&MEL&PD&SCC	DOID:219&DOID:3119&DOID:1909&DOID:14330&DOID:1749							11	10	3	3	3	3	3	3	3	3	4	0.334	4.347	0.667	18199	0.0715533	2.994	0.001431	0	0	0	0.269003	0.246713	0.111488	0.247367	0	0	0	0	0.998989	0.999463	0.998384	0.995
60	192111	PGAM5	3	1	4	8	7	7				mitochondria					2	2	3	3	3	3	3	3	1	3	4	0.335	20.607	0.167	14397	0.0566049	2.988	0.001435	0	0	0	0.498636	0.329491	0.45966	0.584087	0	0	0	0	0.873903	0.924115	0.870647	0.901
329	5532	PPP3CB	3	4	6	9	4	9	MEL&SCH	DOID:1909&DOID:5419	Intracellular_Signal_Transduction			YES	Fc-epsilon_receptor_signaling_pathway&stimulatory_C-type_lectin_receptor_signa...&synaptic_transmission&innate_immune_response&regulation_of_synaptic_plasticity&social_behavior	GO:0038095&GO:0002223&GO:0007268&GO:0045087&GO:0048167&GO:0035176	16	9	3	3	3	3	3	3	3	3	2	0.335	0	1	12963	0.0509668	2.988	0.000896	0	0	0	0	0.307098	0.224259	0.26176	0	0	0	0	0.00245587	0.899211	0.887859	0.995
78	2314	FLII	1	5	5	3	2	1									11	10	3	3	3	3	3	3	3	3	5	0.335	0.114	0.9	24828	0.0976166	2.983	0.00163	0	0	0	0	0	0	0.00573	0	0	0	0	0.999999	1	0.999997	0.635
4	10120	ACTR1B	1	1	6	9	6	15	GISC&HCC	DOID:3119&DOID:684							2	3	3	3	3	3	3	3	3	3	8	0.336	67.163	0.107	19556	0.0768886	2.98	0.002343	0	0	0	0.386072	0.356205	0.277608	0.00573125	0	0	0	0	0.999997	0.999999	0.999998	0.593
30	118	ADD1	1	5	5	3	2	1	GISC&HTN&SC	DOID:3119&DOID:10763&DOID:10534	Structural_plasticity				actin_filament_capping&actin_filament_bundle_assembly	GO:0051693&GO:0051017	11	10	3	3	3	3	3	3	3	3	7	0.336	30.912	0.571	21985	0.0864387	2.98	0.002349	0	0	0	0	0	0	0.22083	0	0	0	0	1	1	1	0.496
99	2778	GNAS	1	14	4	2	14	14	AD&ANSN&BC&GAC&GISC&HTN&MG&MEL&NSC&NB&PNSN&SCH&SC&SCA	DOID:10652&DOID:2621&DOID:1612&DOID:3717&DOID:3119&DOID:10763&DOID:3070&DOID:1909&DOID:3093&DOID:769&DOID:1192&DOID:5419&DOID:10534&DOID:5517	G-protein_relay				platelet_activation	GO:0030168	15	8	3	3	3	3	3	3	3	3	4	0.336	28.12	0	10296	0.0404809	2.98	0.001514	0	0	0	0.302413	0.329491	0.446148	0.00573	0	0	0	0	0.999911	0.999911	0.999911	0.892
267	7965	AIMP2	1	4	7	8	1	8	GISC	DOID:3119							22	9	3	3	3	3	3	3	3	3	7	0.337	34.061	0.048	14547	0.0571946	2.971	0.002259	0	0	0	0.362756	0.14725	0.464686	0.185553	0	0	0	0	0.999895	0.999953	0.999992	0.926
81	23243	ANKRD28	1	8	2	4	12	4									24	4	3	3	3	3	3	3	3	3	9	0.337	355.271	0.111	10819	0.0425372	2.965	0.003424	0	0	0	0.328602	0.442221	0.426121	0.0338933	0	0	0	0	1	1	1	0.665
235	6237	RRAS	4	1	5	7	5	2	BC&HD&MG	DOID:1612&DOID:12858&DOID:3070					axon_guidance&small_GTPase_mediated_signal_transductio...&Ras_protein_signal_transduction&synaptic_transmission	GO:0007411&GO:0007264&GO:0007265&GO:0007268	4	6	3	3	3	3	3	3	3	3	3	0.337	0	1	15761	0.0619677	2.965	0.001195	0	0	0	0.291818	0.265625	0.149515	0.00573	0	0	0	0	0.996264	0.997193	0.995846	0.995
226	6193	RPS5	3	4	4	8	1	5							viral_process&nuclear-transcribed_mRNA_catabolic_proce...&SRP-dependent_cotranslational_protein_ta...&translational_initiation	GO:0016032&GO:0000184&GO:0006614&GO:0006413	22	2	3	3	3	3	3	3	3	3	2	0.338	0	1	22026	0.0865999	2.963	0.000891	0	0	0	0.307166	0	0	0.00573	0	0	0	0	0.915635	0.979852	0.989201	0.995
299	9474	ATG5	7	4	1	1	3	10	BC&GISC&HCC&MG&MEL&PD&SCC	DOID:1612&DOID:3119&DOID:684&DOID:3070&DOID:1909&DOID:14330&DOID:1749					viral_process&innate_immune_response&negative_regulation_of_apoptotic_process	GO:0016032&GO:0045087&GO:0043066	25	5	3	1	3	3	3	3	3	3	9	0.338	388.179	0.139	25755	0.101261	2.963	0.002937	0	0	0	0.363761	0.521091	0.447394	0.326779	0	0	0	0	0.999984	0.999984	0.99987	0.995
124	3801	KIFC3	1	1	5	6	8	1	BC	DOID:1612							5	1	3	1	3	3	3	1	1	3	7	0.338	321.421	0	12619	0.0496143	2.96	0.002469	0	0	0	0.518815	0.57547	0.447952	0.547049	0	0	0	0	0.991918	0.996823	0.999126	0.51
268	800	CALD1	1	1	3	2	13	7	BC&HCNC&GISC&MG	DOID:1612&DOID:219&DOID:3119&DOID:3070							11	8	3	3	3	3	3	3	3	3	2	0.338	0	1	12626	0.0496418	2.96	0.000939	0	0	0	0	0.307098	0.224259	0.338925	0	0	0	0	0.995756	0.979657	0.928851	0.995
285	8496	PPFIBP1	3	1	6	5	4	9			Protein_cluster						1	9	3	3	3	3	3	3	3	3	6	0.339	37.752	0.4	17753	0.0697997	2.951	0.001998	0	0	0	0.357544	0.353056	0.343071	0.00573	0	0	0	0	0.999754	0.999898	0.99984	0.832
83	23513	SCRIB	1	1	6	5	8	9	BC&HCNC&GISC	DOID:1612&DOID:219&DOID:3119			YES		viral_process&synaptic_transmission&neurotransmitter_secretion	GO:0016032&GO:0007268&GO:0007269	9	10	3	1	3	3	3	3	3	3	5	0.339	43.109	0.1	13629	0.0535853	2.948	0.00173	0	0	0	0.48495	0.501461	0.401784	0.293524	0	0	0	0	0.997288	0.99828	0.99818	0.98
144	4659	PPP1R12A	1	5	5	3	2	1	NSC	DOID:3093					small_GTPase_mediated_signal_transductio...&G2/M_transition_of_mitotic_cell_cycle	GO:0007264&GO:0000086	11	10	3	3	3	3	3	3	3	3	6	0.34	0.576	0.867	26936	0.105905	2.945	0.001878	0	0	0	0	0	0	0.00573	0	0	0	0	1	1	1	0.677
227	6201	RPS7	3	4	4	8	1	5							viral_process&nuclear-transcribed_mRNA_catabolic_proce...&SRP-dependent_cotranslational_protein_ta...&translational_initiation	GO:0016032&GO:0000184&GO:0006614&GO:0006413	19	2	3	3	3	3	3	3	3	3	3	0.34	0.3	0.667	28369	0.111539	2.942	0.001117	0	0	0	0.189383	0	0	0.00573	0	0	0	0	0.988687	0.997148	0.998882	0.333
313	7407	VARS	3	4	3	8	7	3									17	5	3	3	3	3	3	3	3	3	3	0.34	3.159	0.333	14652	0.0576075	2.939	0.001139	0	0	0	0.424584	0.265625	0.415172	0.11782	0	0	0	0	0.988995	0.998736	0.961597	0.589
174	5530	PPP3CA	7	11	3	2	17	7	AD&FTD&GISC&HCC&SCH	DOID:10652&DOID:9255&DOID:3119&DOID:684&DOID:5419	Intracellular_Signal_Transduction			YES	Fc-epsilon_receptor_signaling_pathway&stimulatory_C-type_lectin_receptor_signa...&synaptic_transmission&innate_immune_response	GO:0038095&GO:0002223&GO:0007268&GO:0045087	18	4	3	3	3	3	3	3	3	3	3	0.341	57.249	0	14125	0.0555355	2.937	0.001259	0	0	0	0.424584	0.445964	0.415172	0.21341	0	0	0	0	0.00552315	0.99447	0.898206	0.736
218	5955	RCN2	3	4	2	4	12	4	Epi	DOID:1826							24	4	3	3	3	3	1	3	3	3	5	0.341	54.934	0.1	17607	0.0692257	2.934	0.001729	0	0	0	0.464007	0.434978	0.594894	0.199902	0	0	0	0	0.97435	0.99928	0.981808	0.588
140	4645	MYO5B	1	5	5	3	2	1	SCH	DOID:5419							11	10	3	3	3	3	3	3	3	3	4	0.341	0	1	25541	0.10042	2.931	0.001392	0	0	0	0	0	0	0.00573	0	0	0	0	0.999982	0.999993	0.999966	0.218
340	5527	PPP2R5C	4	4	6	9	6	15	ASD&AUT&ID	DOID:0060041&DOID:12849&DOID:1059					DNA_damage_response,_signal_transduction...&intrinsic_apoptotic_signaling_pathway	GO:0006977&GO:0097193	2	3	3	3	3	3	3	3	3	3	5	0.341	65.395	0.4	15113	0.05942	2.931	0.001694	0	0	0	0.301508	0.304749	0.275781	0.306052	0	0	0	0	0.999591	0.99978	0.999614	0.995
206	5756	TWF1	1	5	5	3	2	1	BC	DOID:1612							11	10	3	3	3	3	3	3	3	3	5	0.343	0	1	29299	0.115195	2.919	0.001632	0	0	0	0	0	0	0.00573	0	0	0	0	0.999999	1	0.999997	0.733
24	10787	NCKAP1	1	1	6	5	4	9			Unknown				small_GTPase_mediated_signal_transductio...&vascular_endothelial_growth_factor_recep...&Ras_protein_signal_transduction&viral_process&innate_immune_response&Fc-gamma_receptor_signaling_pathway_invo...	GO:0007264&GO:0048010&GO:0007265&GO:0016032&GO:0045087&GO:0038096	1	9	3	3	3	3	3	3	3	3	5	0.343	16.4	0.3	21684	0.0852553	2.916	0.001677	0	0	0	0.374989	0.296357	0.226821	0.268212	0	0	0	0	0.997495	0.998692	0.999942	0.914
142	4647	MYO7A	1	1	5	7	5	2	MEL	DOID:1909					neuromuscular_process_controlling_balanc...	GO:0050885	4	4	3	3	3	3	3	3	3	3	5	0.343	62.267	0.3	15154	0.0595812	2.916	0.001797	0	0	0	0.259537	0.299665	0.305989	0.414348	0	0	0	0	0.999585	0.999731	0.999513	0.992
335	92521	SPECC1	1	5	5	3	2	1									11	10	3	3	3	3	3	3	3	3	6	0.343	0.114	0.933	32096	0.126192	2.916	0.001873	0	0	0	0	0	0	0.00573	0	0	0	0	1	1	1	0.995
70	22800	RRAS2	1	1	3	7	11	7	AD&BC&Epi&GISC&HCC	DOID:10652&DOID:1612&DOID:1826&DOID:3119&DOID:684					small_GTPase_mediated_signal_transductio...&Ras_protein_signal_transduction	GO:0007264&GO:0007265	9	8	3	1	3	3	1	3	3	3	4	0.343	22.671	0	13253	0.052107	2.914	0.00147	0	0	0	0.498636	0.502682	0.523638	0.312308	0	0	0	0	0.935425	0.947285	0.870647	0.86
210	5862	RAB2A	1	1	5	3	9	1	ID	DOID:1059	Intracellular_trafficking	Synaptic_vesicle_proteins			small_GTPase_mediated_signal_transductio...&Ras_protein_signal_transduction	GO:0007264&GO:0007265	10	9	3	3	3	3	3	3	3	3	6	0.343	118.651	0	15135	0.0595065	2.914	0.002168	0	0	0	0.446642	0.409536	0.355567	0.368347	0	0	0	0	0.999856	0.999978	0.999586	0.993
294	9131	AIFM1	3	4	4	8	1	5	AD&ANSN&BC&HCNC&GISC&NSC&NB&PNSN&SCC	DOID:10652&DOID:2621&DOID:1612&DOID:219&DOID:3119&DOID:3093&DOID:769&DOID:1192&DOID:1749					intrinsic_apoptotic_signaling_pathway	GO:0097193	19	2	3	3	3	3	3	3	3	3	3	0.344	0.241	0.667	30928	0.1216	2.911	0.001118	0	0	0	0.189383	0	0	0.00573	0	0	0	0	0.988687	0.997148	0.998882	0.623
135	4311	MME	1	1	3	7	11	7	AD&BC&HCNC&GISC&MEL&SCC&SC&SCA	DOID:10652&DOID:1612&DOID:219&DOID:3119&DOID:1909&DOID:1749&DOID:10534&DOID:5517							5	4	3	3	3	3	3	1	3	3	8	0.344	433.385	0.036	15257	0.0599862	2.908	0.003077	0	0	0	0.570623	0.365901	0.378742	0.237662	0	0	0	0	0.99956	0.999998	0.999997	0.995
234	6232	RPS27	3	1	4	8	1	5	MEL	DOID:1909					small_GTPase_mediated_signal_transductio...&viral_process&nuclear-transcribed_mRNA_catabolic_proce...&SRP-dependent_cotranslational_protein_ta...&translational_initiation	GO:0007264&GO:0016032&GO:0000184&GO:0006614&GO:0006413	19	2	3	3	3	3	3	3	3	3	3	0.344	7.978	0	24231	0.0952694	2.905	0.001164	0	0	0	0.424584	0	0.149515	0.0786333	0	0	0	0	0.833811	0.997148	0.971161	0.346
103	28964	GIT1	1	1	6	5	8	9	BC&GISC&HD&SCC	DOID:1612&DOID:3119&DOID:12858&DOID:1749	Endocytosis		YES		axon_guidance&ephrin_receptor_signaling_pathway	GO:0007411&GO:0048013	9	1	3	3	3	3	3	3	3	3	7	0.345	69.775	0.286	18976	0.0746082	2.902	0.002341	0	0	0	0.353505	0.232034	0.146013	0.329404	0	0	0	0	0.999997	1	1	0.701
224	6155	RPL27	3	4	4	8	1	5							viral_process&nuclear-transcribed_mRNA_catabolic_proce...&SRP-dependent_cotranslational_protein_ta...&translational_initiation	GO:0016032&GO:0000184&GO:0006614&GO:0006413	19	2	3	3	3	3	3	3	3	3	4	0.345	0.541	0.667	37271	0.146539	2.902	0.001344	0	0	0	0.143211	0	0	0.00573	0	0	0	0	0.999049	0.999597	0.999885	0.995
233	6230	RPS25	3	4	4	8	1	5							viral_process&nuclear-transcribed_mRNA_catabolic_proce...&SRP-dependent_cotranslational_protein_ta...&translational_initiation	GO:0016032&GO:0000184&GO:0006614&GO:0006413	19	2	3	3	3	3	3	3	3	3	4	0.345	0.541	0.667	37271	0.146539	2.902	0.001344	0	0	0	0.143211	0	0	0.00573	0	0	0	0	0.999049	0.999597	0.999885	0.995
229	6207	RPS13	3	4	4	8	1	5	BI&SCH	DOID:3312&DOID:5419					viral_process&nuclear-transcribed_mRNA_catabolic_proce...&SRP-dependent_cotranslational_protein_ta...&translational_initiation	GO:0016032&GO:0000184&GO:0006614&GO:0006413	22	2	3	3	3	3	3	3	3	3	4	0.345	2.302	0.5	32141	0.126369	2.896	0.001398	0	0	0	0.263799	0.106607	0.24307	0.250385	0	0	0	0	0.989544	0.990282	0.996032	0.469
154	5108	PCM1	1	1	9	6	9	12	Epi&SCH	DOID:1826&DOID:5419					G2/M_transition_of_mitotic_cell_cycle	GO:0000086	10	9	3	1	3	3	3	3	3	3	7	0.347	382.549	0.143	16092	0.0632691	2.885	0.002635	0	0	0	0.378739	0.540449	0.448999	0.00573143	0	0	0	0	0.999995	0.999966	0.999999	0.724
231	6217	RPS16	3	4	4	8	1	5			RPSFB				viral_process&nuclear-transcribed_mRNA_catabolic_proce...&SRP-dependent_cotranslational_protein_ta...&translational_initiation	GO:0016032&GO:0000184&GO:0006614&GO:0006413	19	2	3	3	3	3	3	3	3	3	5	0.347	34.799	0.4	38632	0.15189	2.885	0.001622	0	0	0	0.273401	0.116157	0.231787	0.222844	0	0	0	0	0.997808	0.998287	0.999489	0.498
323	85440	DOCK7	4	1	5	7	21	2	Epi	DOID:1826					small_GTPase_mediated_signal_transductio...	GO:0007264	11	6	3	3	3	3	1	3	1	3	7	0.347	291.841	0.143	18620	0.0732085	2.885	0.002418	0	0	0	0.489281	0.481129	0.525868	0.548823	0	0	0	0	0.94012	0.999976	0.976943	0.995
215	5906	RAP1A	1	1	6	3	2	1	BC&Epi&GISC&SCC	DOID:1612&DOID:1826&DOID:3119&DOID:1749					small_GTPase_mediated_signal_transductio...&activation_of_MAPKK_activity&Ras_protein_signal_transduction&neurotrophin_TRK_receptor_signaling_path...&synaptic_transmission&cell_junction_assembly&platelet_activation&neurotransmitter_secretion	GO:0007264&GO:0000186&GO:0007265&GO:0048011&GO:0007268&GO:0034329&GO:0030168&GO:0007269	11	8	3	3	3	3	3	1	3	3	5	0.347	53.896	0.1	19594	0.077038	2.882	0.00169	0	0	0	0.507905	0.494431	0.472911	0.31854	0	0	0	0	0.966478	0.977401	0.955397	0.884
63	1981	EIF4G1	7	4	3	8	7	3	BC&GISC&PD&SCC	DOID:1612&DOID:3119&DOID:14330&DOID:1749					insulin_receptor_signaling_pathway&viral_process&nuclear-transcribed_mRNA_catabolic_proce...&translational_initiation	GO:0008286&GO:0016032&GO:0000184&GO:0006413	26	6	3	3	3	3	3	1	3	3	5	0.347	47.493	0.2	17370	0.0682939	2.879	0.001739	0	0	0	0.507905	0.357677	0.432711	0.249408	0	0	0	0	0.997701	0.996207	0.998452	0.552
84	23603	CORO1C	1	5	5	3	2	1	GISC&HCC	DOID:3119&DOID:684					cell_junction_assembly&adherens_junction_organization	GO:0034329&GO:0034332	11	10	3	3	3	3	3	3	3	3	6	0.348	4.431	0.8	31897	0.12541	2.876	0.00188	0	0	0	0.101443	0.0806489	0	0.00573	0	0	0	0	0.999994	0.999998	1	0.51
38	1434	CSE1L	1	1	2	5	5	2	GISC&HCC	DOID:3119&DOID:684							1	6	3	3	3	3	3	3	3	3	6	0.348	187.76	0.2	20426	0.0803092	2.873	0.002082	0	0	0	0.496892	0.427864	0.460592	0.333867	0	0	0	0	0.951397	0.988064	0.982524	0.993
68	219771	CCNY	1	1	4	5	4	9	GISC&HCC&MG&PD	DOID:3119&DOID:684&DOID:3070&DOID:14330					G2/M_transition_of_mitotic_cell_cycle	GO:0000086	22	9	3	3	3	3	3	3	3	3	2	0.348	3.089	0	17334	0.0681523	2.873	0.000901	0	0	0	0.307166	0.307098	0.224259	0.319775	0	0	0	0	0.915635	0.899211	0.887859	0.467
40	1445	CSK	4	1	5	7	5	2	ANSN&BC&HCNC&GISC&HTN&MEL&NSC&NB&PNSN	DOID:2621&DOID:1612&DOID:219&DOID:3119&DOID:10763&DOID:1909&DOID:3093&DOID:769&DOID:1192					epidermal_growth_factor_receptor_signali...&innate_immune_response&adherens_junction_organization&platelet_activation	GO:0007173&GO:0045087&GO:0034332&GO:0030168	4	6	3	3	3	3	3	3	3	3	7	0.348	85.252	0.381	21655	0.0851413	2.87	0.002525	0	0	0	0.370861	0.316983	0.314519	0.00573143	0	0	0	0	0.999953	0.999999	0.999999	0.93
241	6634	SNRPD3	3	4	4	8	1	5									19	2	3	3	3	3	3	3	3	3	5	0.348	1.134	0.6	42131	0.165647	2.87	0.001566	0	0	0	0.155424	0	0	0.00573	0	0	0	0	0.999925	0.999943	0.999988	0.498
286	8500	PPFIA1	5	1	6	5	4	9	BC&Epi&GISC&SCC	DOID:1612&DOID:1826&DOID:3119&DOID:1749	Protein_cluster		YES		synaptic_transmission&actin_filament_bundle_assembly&neurotransmitter_secretion	GO:0007268&GO:0051017&GO:0007269	1	9	3	1	3	3	3	3	1	3	7	0.349	288.318	0.143	19769	0.0777261	2.862	0.002439	0	0	0	0.478747	0.571218	0.428692	0.570394	0	0	0	0	0.992609	0.957419	0.99457	0.577
245	6774	STAT3	4	1	5	7	5	2	ANSN&BC&CNSC&HCNC&GAC&GISC&HCC&HTN&MG&MEL&NSC&NB&PNSN&SCC&SC&SCA	DOID:2621&DOID:1612&DOID:3620&DOID:219&DOID:3717&DOID:3119&DOID:684&DOID:10763&DOID:3070&DOID:1909&DOID:3093&DOID:769&DOID:1192&DOID:1749&DOID:10534&DOID:5517					neurotrophin_TRK_receptor_signaling_path...&viral_process&negative_regulation_of_apoptotic_process	GO:0048011&GO:0016032&GO:0043066	4	6	3	1	3	3	3	3	3	3	11	0.35	315.436	0.091	18189	0.0715139	2.859	0.003613	0	0	0	0.424153	0.533318	0.467421	0.00573091	0	0	0	0	0.999999	1	0.999999	0.368
13	10296	MAEA	2	4	1	1	1	10							negative_regulation_of_apoptotic_process	GO:0043066	21	1	3	3	3	3	3	3	3	3	1	0.351	0	NaN	16665	0.065522	2.85	0.000661	0	0	0	0	0	0	0.00573	0	0	0	0	0.944702	0.857935	0.930719	0.413
67	2195	FAT1	2	4	1	1	1	10	BI&GISC&HCC&MG&MEL&SCC	DOID:3312&DOID:3119&DOID:684&DOID:3070&DOID:1909&DOID:1749							21	1	3	3	3	3	3	3	3	3	1	0.351	0	NaN	16665	0.065522	2.85	0.000661	0	0	0	0	0	0	0.00573	0	0	0	0	0.944702	0.857935	0.930719	0.949
123	3735	KARS	6	4	7	8	1	5							viral_process	GO:0016032	22	9	3	3	3	3	3	3	3	3	4	0.351	13.615	0.5	25152	0.0988905	2.85	0.00137	0	0	0	0.446167	0.266342	0.45966	0.422227	0	0	0	0	0.989544	0.990282	0.948711	0.45
169	55210	ATAD3A	6	4	4	9	1	15	MG	DOID:3070		mitochondria			negative_regulation_of_apoptotic_process	GO:0043066	22	7	3	3	3	3	3	3	3	3	3	0.351	5.674	0.333	22996	0.0904137	2.85	0.001082	0	0	0	0.424584	0.250711	0.415172	0.321237	0	0	0	0	0.880026	0.9484	0.902668	0.593
259	7525	YES1	1	1	5	7	5	2	BC&HCNC&GISC&HCC&MEL&SCC	DOID:1612&DOID:219&DOID:3119&DOID:684&DOID:1909&DOID:1749					axon_guidance&innate_immune_response&ephrin_receptor_signaling_pathway&Fc-gamma_receptor_signaling_pathway_invo...	GO:0007411&GO:0045087&GO:0048013&GO:0038096	4	6	3	3	3	3	1	3	3	3	7	0.351	347.545	0.143	20679	0.0813039	2.847	0.002613	0	0	0	0.354849	0.461094	0.51011	0.380314	0	0	0	0	0.999953	0.999173	0.998509	0.995
47	1500	CTNND1	4	1	5	7	5	2	ASD&AUT&BC&GISC&HCC&MEL&SCC	DOID:0060041&DOID:12849&DOID:1612&DOID:3119&DOID:684&DOID:1909&DOID:1749	Intracellular_Signal_Transduction	Adhesion_and_cell_surface_molecules	YES		vascular_endothelial_growth_factor_recep...&negative_regulation_of_canonical_Wnt_sig...&cell_junction_assembly&adherens_junction_organization	GO:0048010&GO:0090090&GO:0034329&GO:0034332	4	6	3	3	3	3	3	3	3	3	8	0.352	84.56	0.286	20460	0.0804429	2.841	0.002605	0	0	0	0.217117	0.230934	0.278951	0.411604	0	0	0	0	1	1	1	0.994
107	29766	TMOD3	1	5	5	3	2	1							actin_filament_capping	GO:0051693	11	10	3	3	3	3	3	3	3	3	7	0.352	41.01	0.667	35439	0.139336	2.841	0.002137	0	0	0	0.187275	0.159521	0.0614211	0.155439	0	0	0	0	1	1	0.999999	0.438
238	64423	INF2	1	5	5	3	2	1				Cytoskeletal_and_associated_proteins					11	10	3	3	3	3	3	3	3	3	8	0.352	58.457	0.607	36406	0.143138	2.839	0.002422	0	0	0	0.177704	0.146971	0.151673	0.145932	0	0	0	0	1	1	1	0.51
274	8301	PICALM	1	1	5	6	10	1	AD&PD	DOID:10652&DOID:14330	Endocytosis						10	8	3	3	3	3	3	3	3	3	7	0.352	23.749	0.619	25170	0.0989612	2.839	0.002249	0	0	0	0.419586	0.171092	0	0.398554	0	0	0	0	0.999765	1	1	0.984
212	5880	RAC2	1	4	4	3	1	1	BC&Epi	DOID:1612&DOID:1826					axon_guidance&small_GTPase_mediated_signal_transductio...&platelet_activation	GO:0007411&GO:0007264&GO:0030168	12	11	3	3	3	3	3	3	3	3	2	0.353	0	1	18879	0.0742268	2.836	0.000886	0	0	0	0.307166	0	0.224259	0.00573	0	0	0	0	0.973446	0.979852	0.859298	0.355
119	3416	IDE	2	23	8	5	18	6	AD&BC&ID&NSC&PD	DOID:10652&DOID:1612&DOID:1059&DOID:3093&DOID:14330					insulin_receptor_signaling_pathway&viral_process	GO:0008286&GO:0016032	21	2	3	3	3	3	3	3	3	3	2	0.353	356.482	0	16908	0.0664774	2.833	0.001355	0	0	0	0.307166	0.307098	0.224259	0.376095	0	0	0	0	0.896115	0.996923	0.999385	0.63
106	29763	PACSIN3	1	5	5	3	2	1									11	10	3	3	3	3	3	3	3	3	4	0.353	6.783	0.5	25638	0.100801	2.83	0.001374	0	0	0	0.269003	0.246713	0.111488	0.25984	0	0	0	0	0.998989	0.999463	0.998384	0.69
213	5898	RALA	1	1	5	3	15	1	GISC&HCC&NSC&PNSN	DOID:3119&DOID:684&DOID:3093&DOID:1192	Intracellular_Signal_Transduction	Signaling_molecules			small_GTPase_mediated_signal_transductio...&Ras_protein_signal_transduction&neurotrophin_TRK_receptor_signaling_path...&viral_process	GO:0007264&GO:0007265&GO:0048011&GO:0016032	11	4	3	3	3	3	1	3	1	3	6	0.354	191.859	0.267	20975	0.0824677	2.827	0.002152	0	0	0	0.373699	0.469332	0.551439	0.567298	0	0	0	0	0.995726	0.999898	0.938949	0.995
100	2782	GNB1	5	14	4	2	14	14	BC&MEL&SCH	DOID:1612&DOID:1909&DOID:5419	G-protein_relay	Signaling_molecules			small_GTPase_mediated_signal_transductio...&Ras_protein_signal_transduction&synaptic_transmission&platelet_activation	GO:0007264&GO:0007265&GO:0007268&GO:0030168	15	8	3	1	3	3	1	1	3	3	10	0.354	364.702	0.067	21102	0.082967	2.824	0.003334	0	0	0	0.526183	0.508996	0.546396	0.099632	0	0	0	0	1	1	1	0.241
139	4642	MYO1D	4	1	4	6	1	5	HTN&SCH	DOID:10763&DOID:5419							22	8	3	3	3	3	3	3	3	3	3	0.354	8.707	0.333	19163	0.0753434	2.821	0.00117	0	0	0	0.291818	0.265625	0.149515	0.182677	0	0	0	0	0.994448	0.9484	0.971161	0.441
146	4722	NDUFS3	8	4	3	4	12	7	AD&BC&SCH	DOID:10652&DOID:1612&DOID:5419		mitochondria			negative_regulation_of_apoptotic_process&substantia_nigra_development&intrinsic_apoptotic_signaling_pathway	GO:0043066&GO:0021762&GO:0097193	21	4	3	3	3	3	3	3	3	3	2	0.354	0	1	19979	0.0785517	2.821	0.00094	0	0	0	0	0.307098	0.224259	0.235895	0	0	0	0	0.996957	0.981403	0.928851	0.559
129	4067	LYN	4	1	5	7	5	2	BC&GISC&MG	DOID:1612&DOID:3119&DOID:3070					axon_guidance&Fc-epsilon_receptor_signaling_pathway&stimulatory_C-type_lectin_receptor_signa...&viral_process&innate_immune_response&ephrin_receptor_signaling_pathway&platelet_activation&Fc-gamma_receptor_signaling_pathway_invo...	GO:0007411&GO:0038095&GO:0002223&GO:0016032&GO:0045087&GO:0048013&GO:0030168&GO:0038096	6	6	3	1	3	3	3	1	3	3	8	0.355	170.708	0.143	20345	0.0799907	2.818	0.002698	0	0	0	0.5585	0.571711	0.417346	0.312526	0	0	0	0	0.995221	0.998761	0.999892	0.39
243	6645	SNTB2	2	11	3	2	17	7				Cytoskeletal_and_associated_proteins					5	4	3	3	3	3	3	3	3	3	3	0.355	86.361	0	17763	0.069839	2.818	0.001459	0	0	0	0.290362	0.28364	0.316702	0.260403	0	0	0	0	0.998572	0.999988	0.996086	0.708
168	5520	PPP2R2A	5	4	6	9	6	15							nuclear-transcribed_mRNA_catabolic_proce...&G2/M_transition_of_mitotic_cell_cycle	GO:0000184&GO:0000086	2	3	3	3	3	3	3	3	3	3	14	0.356	74.218	0.374	38649	0.151957	2.813	0.003649	0	0	0	0.190247	0.288829	0.240671	0.00573071	0	0	0	0	1	1	1	0.995
287	8502	PKP4	1	1	5	7	5	1	SCH	DOID:5419	CAT_signaling				cell_junction_assembly	GO:0034329	9	8	3	3	3	3	3	1	3	3	6	0.356	38.027	0.133	20380	0.0801283	2.813	0.00198	0	0	0	0.515898	0.483575	0.444556	0.29504	0	0	0	0	0.910417	0.988064	0.993313	0.816
250	7082	TJP1	3	5	5	5	20	9	BC&GISC&HCC&MEL&SCH	DOID:1612&DOID:3119&DOID:684&DOID:1909&DOID:5419					cell_junction_assembly	GO:0034329	12	11	3	1	3	3	3	3	3	3	10	0.356	810.167	0.111	26649	0.104776	2.807	0.003586	0	0	0	0.464933	0.546994	0.460754	0.245215	0	0	0	0	1	1	0.999881	0.559
249	7001	PRDX2	5	1	4	8	1	5	AD&BC&FTD&GISC&HCC&MG&MEL&PD&SCH	DOID:10652&DOID:1612&DOID:9255&DOID:3119&DOID:684&DOID:3070&DOID:1909&DOID:14330&DOID:5419	Cell_metabolism				negative_regulation_of_apoptotic_process	GO:0043066	22	2	3	3	3	3	3	3	3	3	4	0.357	46.468	0	26961	0.106003	2.804	0.001408	0	0	0	0.498636	0.445064	0.375253	0.35321	0	0	0	0	0.848465	0.912007	0.948711	0.983
298	9361	LONP1	6	1	3	7	11	7				mitochondria					22	4	3	1	3	3	1	3	1	3	4	0.357	48.22	0.167	24458	0.0961619	2.804	0.001462	0	0	0	0.498636	0.502682	0.523638	0.521185	0	0	0	0	0.848465	0.947285	0.870647	0.66
325	7314	UBB	9	1	4	6	1	5	AD	DOID:10652					axon_guidance&small_GTPase_mediated_signal_transductio...&vascular_endothelial_growth_factor_recep...&activation_of_MAPKK_activity&Ras_protein_signal_transduction&neurotrophin_TRK_receptor_signaling_path...&Fc-epsilon_receptor_signaling_pathway&epidermal_growth_factor_receptor_signali...&insulin_receptor_signaling_pathway&fibroblast_growth_factor_receptor_signal...&DNA_damage_response,_signal_tra…	GO:0007411&GO:0007264&GO:0048010&GO:0000186&GO:0007265&GO:0048011&GO:0038095&GO:0007173&GO:0008286&GO:0008543&GO:0006977&GO:0051437&GO:0002223&GO:0002479&GO:0016032&GO:0038061&GO:0090090&GO:0051436&GO:0031145&GO:0090263&GO:0045087&GO:0033209&GO:0000209&GO:0043066&GO:0097193&GO:0042059&GO:0000086	22	8	3	3	3	3	3	1	3	3	7	0.357	40.794	0.095	23230	0.0913337	2.801	0.002171	0	0	0	0.545707	0.276045	0.317372	0.359427	0	0	0	0	0.969605	0.999142	0.999806	0.659
263	7533	YWHAH	3	1	4	5	4	9	BI&CNSC&Epi&NSC&PD&SCH	DOID:3312&DOID:3620&DOID:1826&DOID:3093&DOID:14330&DOID:5419	Intracellular_Signal_Transduction				small_GTPase_mediated_signal_transductio...&synaptic_transmission&regulation_of_synaptic_plasticity&substantia_nigra_development&intrinsic_apoptotic_signaling_pathway	GO:0007264&GO:0007268&GO:0048167&GO:0021762&GO:0097193	1	9	3	3	3	3	3	3	3	3	8	0.357	220.046	0.5	30972	0.121773	2.798	0.002554	0	0	0	0.282487	0.452363	0.178791	0.187409	0	0	0	0	0.999998	0.999982	0.999999	0.995
75	23094	SIPA1L3	1	5	5	3	2	1							small_GTPase_mediated_signal_transductio...	GO:0007264	11	10	3	3	3	3	3	3	3	3	6	0.358	20.4	0.533	31695	0.124616	2.793	0.001874	0	0	0	0.267639	0.249832	0.220565	0.277913	0	0	0	0	0.999778	0.999904	0.999586	0.712
71	22870	PPP6R1	2	8	2	4	12	4									24	4	3	3	3	3	3	3	3	3	6	0.359	450.168	0.333	19942	0.0784062	2.784	0.002453	0	0	0	0.306902	0.0992265	0.300314	0.00573	0	0	0	0	0.999997	1	1	0.577
314	9414	TJP2	1	1	5	5	4	9	BI&GISC	DOID:3312&DOID:3119					GDP_metabolic_process&GMP_metabolic_process	GO:0046710&GO:0046037	12	9	3	1	3	3	3	1	3	3	9	0.359	151.955	0.167	27400	0.107729	2.784	0.002824	0	0	0	0.57968	0.509427	0.457553	0.496508	0	0	0	0	0.910662	0.991878	0.999935	0.681
278	84445	LZTS2	1	1	5	3	8	1							negative_regulation_of_canonical_Wnt_sig...	GO:0090090	9	10	3	1	3	3	3	1	3	3	9	0.36	178.214	0.111	25584	0.100589	2.781	0.003069	0	0	0	0.564497	0.528455	0.253644	0.330793	0	0	0	0	0.999702	0.999997	0.999988	0.995
25	10935	PRDX3	3	4	4	8	1	5	AD&BC&CNSC&HCNC&GISC&HCC&NSC&PD	DOID:10652&DOID:1612&DOID:3620&DOID:219&DOID:3119&DOID:684&DOID:3093&DOID:14330					negative_regulation_of_apoptotic_process	GO:0043066	19	2	3	3	3	3	3	3	3	3	5	0.361	19.656	0.4	39896	0.15686	2.772	0.001598	0	0	0	0.273401	0.116157	0.231787	0.220698	0	0	0	0	0.997808	0.998287	0.999489	0.714
252	7170	TPM3	1	5	5	3	2	1	HCNC&GISC&HCC&SCH	DOID:219&DOID:3119&DOID:684&DOID:5419							11	10	3	3	3	3	3	3	3	3	8	0.361	224.448	0.286	29044	0.114193	2.772	0.002555	0	0	0	0.322501	0.265427	0.127132	0.323421	0	0	0	0	0.999952	1	1	0.995
251	7167	TPI1	6	4	4	5	4	9	AD&MEL&SCH	DOID:10652&DOID:1909&DOID:5419							22	11	3	3	3	3	3	3	3	3	3	0.361	0.764	0.667	27656	0.108735	2.767	0.001096	0	0	0	0.424584	0.445964	0.415172	0.38535	0	0	0	0	0.880026	0.857882	0.842863	0.746
266	790	CAD	3	1	2	6	1	5									5	1	3	3	3	3	3	1	1	3	5	0.361	31.852	0.2	26164	0.102869	2.767	0.001642	0	0	0	0.562451	0.332574	0.434413	0.604658	0	0	0	0	0.903249	0.979331	0.924066	0.782
189	5691	PSMB3	7	12	1	1	3	10							axon_guidance&small_GTPase_mediated_signal_transductio...&vascular_endothelial_growth_factor_recep...&activation_of_MAPKK_activity&Ras_protein_signal_transduction&neurotrophin_TRK_receptor_signaling_path...&Fc-epsilon_receptor_signaling_pathway&epidermal_growth_factor_receptor_signali...&insulin_receptor_signaling_pathway&fibroblast_growth_factor_receptor_signal...&DNA_damage_response,_signal_tra…	GO:0007411&GO:0007264&GO:0048010&GO:0000186&GO:0007265&GO:0048011&GO:0038095&GO:0007173&GO:0008286&GO:0008543&GO:0006977&GO:0051437&GO:0002223&GO:0002479&GO:0016032&GO:0038061&GO:0006521&GO:0090090&GO:0051436&GO:0031145&GO:0090263&GO:0045087&GO:0033209&GO:0000209&GO:0043066	25	7	3	3	3	3	3	3	3	3	10	0.362	24.817	0.667	45607	0.179314	2.764	0.002541	0	0	0	0.209055	0.204181	0.230379	0.006472	0	0	0	0	1	1	1	0.58
190	5692	PSMB4	7	12	1	1	3	10	PD	DOID:14330					axon_guidance&small_GTPase_mediated_signal_transductio...&vascular_endothelial_growth_factor_recep...&activation_of_MAPKK_activity&Ras_protein_signal_transduction&neurotrophin_TRK_receptor_signaling_path...&Fc-epsilon_receptor_signaling_pathway&epidermal_growth_factor_receptor_signali...&insulin_receptor_signaling_pathway&fibroblast_growth_factor_receptor_signal...&DNA_damage_response,_signal_tra…	GO:0007411&GO:0007264&GO:0048010&GO:0000186&GO:0007265&GO:0048011&GO:0038095&GO:0007173&GO:0008286&GO:0008543&GO:0006977&GO:0051437&GO:0002223&GO:0002479&GO:0016032&GO:0038061&GO:0006521&GO:0090090&GO:0051436&GO:0031145&GO:0090263&GO:0045087&GO:0033209&GO:0000209&GO:0010499&GO:0043066	25	7	3	3	3	3	3	3	3	3	17	0.362	170.325	0.493	60752	0.238859	2.761	0.004122	0	0	0	0.0857652	0.109835	0.0900472	0.00573059	0	0	0	0	1	1	1	0.982
184	5685	PSMA4	7	12	1	1	3	10							axon_guidance&small_GTPase_mediated_signal_transductio...&vascular_endothelial_growth_factor_recep...&activation_of_MAPKK_activity&Ras_protein_signal_transduction&neurotrophin_TRK_receptor_signaling_path...&Fc-epsilon_receptor_signaling_pathway&epidermal_growth_factor_receptor_signali...&insulin_receptor_signaling_pathway&fibroblast_growth_factor_receptor_signal...&DNA_damage_response,_signal_tra…	GO:0007411&GO:0007264&GO:0048010&GO:0000186&GO:0007265&GO:0048011&GO:0038095&GO:0007173&GO:0008286&GO:0008543&GO:0006977&GO:0051437&GO:0002223&GO:0002479&GO:0016032&GO:0038061&GO:0006521&GO:0090090&GO:0051436&GO:0031145&GO:0090263&GO:0045087&GO:0033209&GO:0000209&GO:0010499&GO:0043066	25	7	3	3	3	3	3	3	3	3	12	0.363	40.958	0.682	51785	0.203604	2.752	0.002999	0	0	0	0.1916	0.170611	0.204889	0.0958767	0	0	0	0	1	1	1	0.551
45	1495	CTNNA1	1	1	5	7	5	2	BC&GISC&SCC&SC&SCA	DOID:1612&DOID:3119&DOID:1749&DOID:10534&DOID:5517	Intracellular_Signal_Transduction		YES		small_GTPase_mediated_signal_transductio...&vascular_endothelial_growth_factor_recep...&cell_junction_assembly&adherens_junction_organization&negative_regulation_of_apoptotic_process	GO:0007264&GO:0048010&GO:0034329&GO:0034332&GO:0043066	4	4	3	3	3	3	3	3	3	3	11	0.364	442.03	0.2	27047	0.106341	2.749	0.003727	0	0	0	0.283909	0.338121	0.358504	0.00573091	0	0	0	0	1	1	1	0.991
50	163	AP2B1	1	1	5	6	10	1	FTD	DOID:9255	Endocytosis	Endocytosis-related_proteins			axon_guidance&neurotrophin_TRK_receptor_signaling_path...&epidermal_growth_factor_receptor_signali...&viral_process&synaptic_transmission&ephrin_receptor_signaling_pathway&negative_regulation_of_epidermal_growth_...	GO:0007411&GO:0048011&GO:0007173&GO:0016032&GO:0007268&GO:0048013&GO:0042059	4	6	3	3	3	3	3	1	3	3	7	0.364	68.042	0.381	29901	0.117562	2.749	0.002261	0	0	0	0.500819	0.480192	0.447936	0.34118	0	0	0	0	0.979158	0.999887	0.999126	0.993
12	10294	DNAJA2	2	4	4	9	1	15									2	1	3	3	3	3	3	3	3	3	3	0.364	1.57	0.333	27392	0.107698	2.744	0.001109	0	0	0	0.424584	0	0.415172	0.303673	0	0	0	0	0.900829	0.997148	0.902668	0.807
10	10238	DCAF7	3	4	4	9	6	15									2	3	3	3	3	3	3	3	3	3	17	0.366	196.124	0.147	48467	0.190558	2.735	0.004459	0	0	0	0.422924	0.426709	0.474898	0.415082	0	0	0	0	1	1	1	0.927
156	51429	SNX9	2	1	1	6	10	10									21	1	3	3	3	3	3	3	1	3	2	0.366	2.95	0	21523	0.0846223	2.735	0.000906	0	0	0	0.307166	0.307098	0.224259	0.523035	0	0	0	0	0.896115	0.967791	0.871706	0.498
311	9861	PSMD6	7	12	1	1	3	10							axon_guidance&small_GTPase_mediated_signal_transductio...&vascular_endothelial_growth_factor_recep...&activation_of_MAPKK_activity&Ras_protein_signal_transduction&neurotrophin_TRK_receptor_signaling_path...&Fc-epsilon_receptor_signaling_pathway&epidermal_growth_factor_receptor_signali...&insulin_receptor_signaling_pathway&fibroblast_growth_factor_receptor_signal...&DNA_damage_response,_signal_tra…	GO:0007411&GO:0007264&GO:0048010&GO:0000186&GO:0007265&GO:0048011&GO:0038095&GO:0007173&GO:0008286&GO:0008543&GO:0006977&GO:0051437&GO:0002223&GO:0002479&GO:0016032&GO:0038061&GO:0006521&GO:0090090&GO:0051436&GO:0031145&GO:0090263&GO:0045087&GO:0033209&GO:0000209&GO:0043066	25	7	3	3	3	3	3	3	3	3	24	0.366	122.231	0.457	76165	0.299459	2.735	0.005502	0	0	0	0.176906	0.107713	0.11443	0.00573083	0	0	0	0	1	1	1	0.995
109	3032	HADHB	2	4	1	1	12	10									21	4	3	3	3	3	3	3	3	3	4	0.366	14.058	0.5	28020	0.110167	2.732	0.001499	0	0	0	0.446167	0.439886	0.346209	0.00573	0	0	0	0	0.984079	0.999531	0.975677	0.302
162	54472	TOLLIP	8	1	5	6	1	1	AD&HD	DOID:10652&DOID:12858					innate_immune_response	GO:0045087	21	9	3	3	3	3	3	3	3	3	6	0.366	51.438	0.333	26063	0.102472	2.732	0.002059	0	0	0	0.363034	0.464146	0.491711	0.222062	0	0	0	0	0.965403	0.964875	0.993313	0.741
222	6138	RPL15	3	4	4	8	1	5	GISC&SC	DOID:3119&DOID:10534					viral_process&nuclear-transcribed_mRNA_catabolic_proce...&SRP-dependent_cotranslational_protein_ta...&translational_initiation	GO:0016032&GO:0000184&GO:0006614&GO:0006413	19	2	3	3	3	3	3	3	3	3	6	0.366	4.495	0.467	48453	0.190503	2.732	0.001791	0	0	0	0.359166	0.197444	0.0715992	0.0640767	0	0	0	0	0.999795	0.999711	0.999937	0.995
137	4637	MYL6	1	5	5	3	2	1			Structural_plasticity				axon_guidance&small_GTPase_mediated_signal_transductio...&ephrin_receptor_signaling_pathway	GO:0007411&GO:0007264&GO:0048013	11	10	3	3	3	3	3	3	3	3	3	0.366	16.541	0.333	25795	0.101419	2.729	0.001134	0	0	0	0.290362	0.28364	0.316702	0.299513	0	0	0	0	0.988221	0.992232	0.983977	0.574
149	476	ATP1A1	2	4	1	7	1	2	ASD&AUT&CNSC&HTN&MEL&NSC	DOID:0060041&DOID:12849&DOID:3620&DOID:10763&DOID:1909&DOID:3093	Ion_balance/transport	Channels_transporter_and_receptors					2	1	3	3	3	3	3	3	3	3	3	0.368	6.273	0	24989	0.0982496	2.72	0.001133	0	0	0	0.424584	0.265625	0.415172	0.120663	0	0	0	0	0.900829	0.9484	0.895317	0.75
188	5689	PSMB1	7	12	1	1	3	10	PD	DOID:14330					axon_guidance&small_GTPase_mediated_signal_transductio...&vascular_endothelial_growth_factor_recep...&activation_of_MAPKK_activity&Ras_protein_signal_transduction&neurotrophin_TRK_receptor_signaling_path...&Fc-epsilon_receptor_signaling_pathway&epidermal_growth_factor_receptor_signali...&insulin_receptor_signaling_pathway&fibroblast_growth_factor_receptor_signal...&DNA_damage_response,_signal_tra…	GO:0007411&GO:0007264&GO:0048010&GO:0000186&GO:0007265&GO:0048011&GO:0038095&GO:0007173&GO:0008286&GO:0008543&GO:0006977&GO:0051437&GO:0002223&GO:0002479&GO:0016032&GO:0038061&GO:0006521&GO:0090090&GO:0051436&GO:0031145&GO:0090263&GO:0045087&GO:0033209&GO:0000209&GO:0010499&GO:0043066	25	7	3	3	3	3	3	3	3	3	10	0.368	96.053	0.6	45246	0.177894	2.72	0.00259	0	0	0	0.218437	0.270951	0.12482	0.120403	0	0	0	0	1	1	1	0.703
148	4736	RPL10A	3	4	4	8	1	5							viral_process&nuclear-transcribed_mRNA_catabolic_proce...&SRP-dependent_cotranslational_protein_ta...&translational_initiation	GO:0016032&GO:0000184&GO:0006614&GO:0006413	19	2	3	3	3	3	3	1	3	3	5	0.368	3.716	0.5	38116	0.149861	2.718	0.001564	0	0	0	0.520372	0.225338	0.275781	0.328184	0	0	0	0	0.96769	0.998287	0.991205	0.485
166	5516	PPP2CB	4	4	6	9	6	15			Intracellular_Signal_Transduction				small_GTPase_mediated_signal_transductio...&Ras_protein_signal_transduction&fibroblast_growth_factor_receptor_signal...	GO:0007264&GO:0007265&GO:0008543	2	3	3	3	3	3	3	3	3	3	20	0.368	505.878	0.179	37527	0.147545	2.718	0.005541	0	0	0	0.271084	0.355539	0.306593	0.07022	0	0	0	0	1	1	1	0.995
15	10432	RBM14	3	4	4	8	1	5									19	8	3	3	3	3	3	3	3	3	6	0.368	25.368	0.333	39238	0.154273	2.715	0.00186	0	0	0	0.373699	0.284867	0.208574	0.332792	0	0	0	0	0.995964	0.995638	0.998646	0.775
179	55914	ERBB2IP	1	1	5	7	5	2	BC&GISC	DOID:1612&DOID:3119	CAT_signaling				epidermal_growth_factor_receptor_signali...&innate_immune_response	GO:0007173&GO:0045087	4	8	3	3	3	3	3	1	3	3	11	0.368	281.858	0.145	28264	0.111126	2.715	0.003508	0	0	0	0.535412	0.442756	0.43322	0.437486	0	0	0	0	0.999984	1	0.999978	0.884
126	3845	KRAS	4	4	6	9	6	15	BC&HCNC&GISC&HCC&MG&MEL&SCC&SC	DOID:1612&DOID:219&DOID:3119&DOID:684&DOID:3070&DOID:1909&DOID:1749&DOID:10534	Intracellular_Signal_Transduction				axon_guidance&small_GTPase_mediated_signal_transductio...&vascular_endothelial_growth_factor_recep...&activation_of_MAPKK_activity&Ras_protein_signal_transduction&neurotrophin_TRK_receptor_signaling_path...&Fc-epsilon_receptor_signaling_pathway&epidermal_growth_factor_receptor_signali...&insulin_receptor_signaling_pathway&fibroblast_growth_factor_receptor_signal...&stimulatory_C-type_lectin_recep…	GO:0007411&GO:0007264&GO:0048010&GO:0000186&GO:0007265&GO:0048011&GO:0038095&GO:0007173&GO:0008286&GO:0008543&GO:0002223&GO:0045087&GO:0035176	2	3	3	1	3	3	1	3	3	3	6	0.369	54.497	0.133	26357	0.103628	2.712	0.001867	0	0	0	0.477831	0.506159	0.614982	0.416183	0	0	0	0	0.984355	0.989531	0.984943	0.995
223	6152	RPL24	3	4	4	8	1	5	GISC&HCC	DOID:3119&DOID:684					axon_guidance&viral_process&nuclear-transcribed_mRNA_catabolic_proce...&SRP-dependent_cotranslational_protein_ta...&translational_initiation	GO:0007411&GO:0016032&GO:0000184&GO:0006614&GO:0006413	19	2	3	3	3	3	3	1	3	3	6	0.369	12.559	0.667	45221	0.177796	2.709	0.001873	0	0	0	0.511346	0.392443	0.0715992	0.259698	0	0	0	0	0.995964	0.995638	0.999937	0.995
248	6950	TCP1	5	4	6	9	6	15	BC&FTD&GISC&HCC	DOID:1612&DOID:9255&DOID:3119&DOID:684	Structural_plasticity				'de_novo'_posttranslational_protein_fold...&toxin_transport	GO:0051084&GO:1901998	2	3	3	3	3	3	3	3	3	3	15	0.37	59.482	0.495	51122	0.200997	2.703	0.003828	0	0	0	0.166868	0.211649	0.219817	0.00573067	0	0	0	0	1	1	1	0.498
255	7277	TUBA4A	5	4	4	8	1	5	BC&FTD	DOID:1612&DOID:9255		Cytoskeletal_and_associated_proteins			platelet_activation&'de_novo'_posttranslational_protein_fold...&G2/M_transition_of_mitotic_cell_cycle	GO:0030168&GO:0051084&GO:0000086	19	2	3	3	3	3	3	1	3	3	10	0.37	296.501	0.2	48841	0.192029	2.7	0.003077	0	0	0	0.513803	0.237477	0.417406	0.457888	0	0	0	0	0.997985	0.999919	0.999848	0.995
180	55930	MYO5C	1	5	5	3	2	1									11	10	3	3	3	3	3	3	3	3	19	0.371	144.233	0.322	49889	0.196149	2.697	0.005372	0	0	0	0.0901854	0.0538677	0	0.00573053	0	0	0	0	1	1	1	0.995
289	8655	DYNLL1	1	1	6	6	9	12	BC	DOID:1612	Intracellular_trafficking	Cytoskeletal_and_associated_proteins			viral_process&substantia_nigra_development&intrinsic_apoptotic_signaling_pathway&G2/M_transition_of_mitotic_cell_cycle	GO:0016032&GO:0021762&GO:0097193&GO:0000086	10	11	3	1	3	3	1	3	3	3	9	0.371	532.506	0.056	25774	0.101336	2.695	0.003237	0	0	0	0.388168	0.54434	0.606813	0.330054	0	0	0	0	0.999985	0.999935	0.999814	0.995
161	54431	DNAJC10	3	4	4	8	1	5	ANSN&NSC&NB&PNSN	DOID:2621&DOID:3093&DOID:769&DOID:1192					intrinsic_apoptotic_signaling_pathway	GO:0097193	19	2	3	3	3	3	3	3	3	3	7	0.372	26.72	0.524	49785	0.19574	2.692	0.002061	0	0	0	0.428505	0.201352	0.14479	0.169284	0	0	0	0	0.999561	0.999953	0.999992	0.995
225	6189	RPS3A	9	4	4	8	1	5	AD	DOID:10652	RPSFB				viral_process&negative_regulation_of_apoptotic_process&nuclear-transcribed_mRNA_catabolic_proce...&SRP-dependent_cotranslational_protein_ta...&translational_initiation	GO:0016032&GO:0043066&GO:0000184&GO:0006614&GO:0006413	26	2	3	3	3	3	3	1	1	3	6	0.372	22.567	0.467	43597	0.171411	2.692	0.001815	0	0	0	0.581192	0.336317	0.223309	0.50854	0	0	0	0	0.917296	0.995638	0.998646	0.907
7	10165	SLC25A13	2	1	6	9	4	9	AD&FTD&GISC&HCC	DOID:10652&DOID:9255&DOID:3119&DOID:684							21	1	3	3	3	3	3	3	3	3	2	0.372	0	1	27257	0.107167	2.686	0.000887	0	0	0	0.307166	0.307098	0.224259	0.010115	0	0	0	0	0.896115	0.899211	0.887859	0.948
297	9349	RPL23	8	4	2	8	1	5	SCC	DOID:1749					viral_process&nuclear-transcribed_mRNA_catabolic_proce...&SRP-dependent_cotranslational_protein_ta...&translational_initiation	GO:0016032&GO:0000184&GO:0006614&GO:0006413	21	5	3	3	3	3	3	3	1	3	6	0.373	33.156	0.267	35625	0.140067	2.683	0.001856	0	0	0	0.490009	0.487111	0.384156	0.523068	0	0	0	0	0.965403	0.964875	0.984423	0.995
312	9919	SEC16A	1	1	5	6	10	1	ID	DOID:1059					substantia_nigra_development	GO:0021762	10	8	3	1	3	3	3	1	3	3	14	0.373	506.03	0.198	42420	0.166783	2.68	0.004273	0	0	0	0.556253	0.529675	0.287272	0.310826	0	0	0	0	0.999927	0.99936	1	0.519
291	8874	ARHGEF7	1	1	6	5	8	9	BC&HCNC&GISC&MG	DOID:1612&DOID:219&DOID:3119&DOID:3070			YES		axon_guidance&small_GTPase_mediated_signal_transductio...&Ras_protein_signal_transduction&neurotrophin_TRK_receptor_signaling_path...&epidermal_growth_factor_receptor_signali...&ephrin_receptor_signaling_pathway&cell_junction_assembly&adherens_junction_organization&negative_regulation_of_epidermal_growth_...	GO:0007411&GO:0007264&GO:0007265&GO:0048011&GO:0007173&GO:0048013&GO:0034329&GO:0034332&GO:0042059	9	1	3	3	3	3	3	1	1	3	11	0.374	224.256	0.145	32944	0.129526	2.677	0.003343	0	0	0	0.552876	0.486441	0.46337	0.602532	0	0	0	0	0.999984	1	0.999988	0.972
43	146691	TOM1L2	1	1	5	6	10	1									5	11	3	3	3	3	3	1	3	3	5	0.374	12.665	0.4	28110	0.11052	2.674	0.0017	0	0	0	0.515651	0.304749	0.405515	0.281924	0	0	0	0	0.903249	0.997687	0.996323	0.994
101	2783	GNB2	2	14	4	2	14	14	SCH	DOID:5419	G-protein_relay	Signaling_molecules			synaptic_transmission	GO:0007268	15	8	3	3	3	3	3	1	3	3	9	0.374	505.062	0.111	30056	0.118172	2.674	0.003064	0	0	0	0.512039	0.406408	0.468883	0.123112	0	0	0	0	1	1	1	0.864
332	9948	WDR1	1	5	5	3	2	1	AD&SCH	DOID:10652&DOID:5419	Structural_plasticity				platelet_activation	GO:0030168	11	10	3	3	3	3	3	3	3	3	7	0.374	81.446	0.524	41383	0.162706	2.674	0.002142	0	0	0	0.260453	0.349436	0.205702	0.302067	0	0	0	0	0.99998	0.999993	0.999957	0.767
273	829	CAPZA1	1	5	5	3	2	1	HTN&MEL	DOID:10763&DOID:1909					innate_immune_response&actin_filament_capping	GO:0045087&GO:0051693	11	10	3	3	3	3	3	3	3	3	8	0.374	166.768	0.321	36934	0.145214	2.671	0.002382	0	0	0	0.39189	0.479638	0.340286	0.395414	0	0	0	0	0.999952	0.99962	0.999896	0.995
159	5295	PIK3R1	4	1	5	7	5	2	ANSN&BC&HCNC&GISC&HCC&HTN&MG&NSC&NB&PNSN	DOID:2621&DOID:1612&DOID:219&DOID:3119&DOID:684&DOID:10763&DOID:3070&DOID:3093&DOID:769&DOID:1192					vascular_endothelial_growth_factor_recep...&neurotrophin_TRK_receptor_signaling_path...&Fc-epsilon_receptor_signaling_pathway&epidermal_growth_factor_receptor_signali...&insulin_receptor_signaling_pathway&fibroblast_growth_factor_receptor_signal...&viral_process&innate_immune_response&negative_regulation_of_apoptotic_process&platelet_activation&Fc-gamma_receptor_signaling_pathway_invo...&actin_fi…	GO:0048010&GO:0048011&GO:0038095&GO:0007173&GO:0008286&GO:0008543&GO:0016032&GO:0045087&GO:0043066&GO:0030168&GO:0038096&GO:0051017&GO:0097193	4	6	3	3	3	3	3	3	3	3	12	0.376	518.218	0.197	35562	0.13982	2.663	0.003978	0	0	0	0.431857	0.479389	0.368476	0.491963	0	0	0	0	1	1	1	0.535
228	6206	RPS12	6	4	1	8	1	10	SCC	DOID:1749					viral_process&nuclear-transcribed_mRNA_catabolic_proce...&SRP-dependent_cotranslational_protein_ta...&translational_initiation	GO:0016032&GO:0000184&GO:0006614&GO:0006413	22	1	3	3	3	3	3	3	3	3	2	0.376	0	1	30636	0.120452	2.657	0.000891	0	0	0	0.307166	0	0.224259	0.03399	0	0	0	0	0.915635	0.979852	0.871706	0.523
272	8239	USP9X	1	1	8	5	18	9	BC&CNSC&GISC&HCC&ID&NSC	DOID:1612&DOID:3620&DOID:3119&DOID:684&DOID:1059&DOID:3093							5	11	3	1	3	3	3	1	3	3	6	0.376	734.323	0.133	26604	0.104599	2.657	0.002432	0	0	0	0.61356	0.519374	0.47231	0.267027	0	0	0	0	0.888476	0.998177	0.960008	0.711
196	5704	PSMC4	7	12	1	1	3	10	GISC&PD	DOID:3119&DOID:14330					axon_guidance&small_GTPase_mediated_signal_transductio...&vascular_endothelial_growth_factor_recep...&activation_of_MAPKK_activity&Ras_protein_signal_transduction&neurotrophin_TRK_receptor_signaling_path...&Fc-epsilon_receptor_signaling_pathway&epidermal_growth_factor_receptor_signali...&insulin_receptor_signaling_pathway&fibroblast_growth_factor_receptor_signal...&DNA_damage_response,_signal_tra…	GO:0007411&GO:0007264&GO:0048010&GO:0000186&GO:0007265&GO:0048011&GO:0038095&GO:0007173&GO:0008286&GO:0008543&GO:0006977&GO:0051437&GO:0002223&GO:0002479&GO:0016032&GO:0038061&GO:0006521&GO:0090090&GO:0051436&GO:0031145&GO:0090263&GO:0045087&GO:0033209&GO:0000209&GO:0043066&GO:0045899	25	7	3	3	3	3	3	3	3	3	18	0.377	19.049	0.725	76994	0.302718	2.651	0.004065	0	0	0	0.139064	0.175771	0	0.00573056	0	0	0	0	1	1	1	0.995
199	5707	PSMD1	7	12	1	1	3	10							axon_guidance&small_GTPase_mediated_signal_transductio...&vascular_endothelial_growth_factor_recep...&activation_of_MAPKK_activity&Ras_protein_signal_transduction&neurotrophin_TRK_receptor_signaling_path...&Fc-epsilon_receptor_signaling_pathway&epidermal_growth_factor_receptor_signali...&insulin_receptor_signaling_pathway&fibroblast_growth_factor_receptor_signal...&DNA_damage_response,_signal_tra…	GO:0007411&GO:0007264&GO:0048010&GO:0000186&GO:0007265&GO:0048011&GO:0038095&GO:0007173&GO:0008286&GO:0008543&GO:0006977&GO:0051437&GO:0002223&GO:0002479&GO:0016032&GO:0038061&GO:0006521&GO:0090090&GO:0051436&GO:0031145&GO:0090263&GO:0045087&GO:0033209&GO:0000209&GO:0043066	25	7	3	3	3	3	3	3	3	3	13	0.377	13.183	0.846	65447	0.257319	2.651	0.003054	0	0	0	0.0472111	0.0657951	0	0.00573077	0	0	0	0	1	1	1	0.881
265	79026	AHNAK	3	1	2	9	2	1									11	10	3	3	3	3	3	3	1	3	5	0.377	40.573	0.3	34533	0.135774	2.651	0.001612	0	0	0	0.372275	0.437532	0.495864	0.552692	0	0	0	0	0.966478	0.977401	0.955397	0.36
202	5714	PSMD8	7	12	1	1	3	10							axon_guidance&small_GTPase_mediated_signal_transductio...&vascular_endothelial_growth_factor_recep...&activation_of_MAPKK_activity&Ras_protein_signal_transduction&neurotrophin_TRK_receptor_signaling_path...&Fc-epsilon_receptor_signaling_pathway&epidermal_growth_factor_receptor_signali...&insulin_receptor_signaling_pathway&fibroblast_growth_factor_receptor_signal...&DNA_damage_response,_signal_tra…	GO:0007411&GO:0007264&GO:0048010&GO:0000186&GO:0007265&GO:0048011&GO:0038095&GO:0007173&GO:0008286&GO:0008543&GO:0006977&GO:0051437&GO:0002223&GO:0002479&GO:0016032&GO:0038061&GO:0006521&GO:0090090&GO:0051436&GO:0031145&GO:0090263&GO:0045087&GO:0033209&GO:0000209&GO:0043066	25	7	3	3	3	3	3	3	3	3	13	0.378	24.382	0.846	63726	0.250552	2.648	0.003053	0	0	0	0.186279	0.137639	0.0938764	0.00573077	0	0	0	0	1	1	1	0.995
2	10043	TOM1	1	1	5	6	1	1									5	11	3	3	3	3	3	1	3	3	7	0.379	49.05	0.381	31347	0.123247	2.637	0.002278	0	0	0	0.586806	0.346102	0.378068	0.376116	0	0	0	0	0.991918	0.991372	0.999126	0.995
163	54927	CHCHD3	1	1	5	3	9	1				mitochondria					10	10	3	3	3	3	3	3	3	3	6	0.379	402.396	0.067	26747	0.105162	2.637	0.002401	0	0	0	0.377831	0.459545	0.202952	0.385713	0	0	0	0	0.994734	0.998511	0.999986	0.995
204	5718	PSMD12	7	12	1	1	3	10							axon_guidance&small_GTPase_mediated_signal_transductio...&vascular_endothelial_growth_factor_recep...&activation_of_MAPKK_activity&Ras_protein_signal_transduction&neurotrophin_TRK_receptor_signaling_path...&Fc-epsilon_receptor_signaling_pathway&epidermal_growth_factor_receptor_signali...&insulin_receptor_signaling_pathway&fibroblast_growth_factor_receptor_signal...&DNA_damage_response,_signal_tra…	GO:0007411&GO:0007264&GO:0048010&GO:0000186&GO:0007265&GO:0048011&GO:0038095&GO:0007173&GO:0008286&GO:0008543&GO:0006977&GO:0051437&GO:0002223&GO:0002479&GO:0016032&GO:0038061&GO:0006521&GO:0090090&GO:0051436&GO:0031145&GO:0090263&GO:0045087&GO:0033209&GO:0000209&GO:0043066	25	7	3	3	3	3	3	3	3	3	11	0.379	54.937	0.691	57100	0.224501	2.637	0.002697	0	0	0	0.0980309	0.226675	0.0836596	0.103716	0	0	0	0	1	1	1	0.498
310	908	CCT6A	2	4	6	9	6	15	GISC&SCC	DOID:3119&DOID:1749	RPSFB				'de_novo'_posttranslational_protein_fold...	GO:0051084	2	3	3	3	3	3	3	3	3	3	9	0.379	66.46	0.25	43393	0.170609	2.637	0.002472	0	0	0	0.183352	0.320953	0.209443	0.00573111	0	0	0	0	1	1	1	0.498
20	10627	MYL12A	1	5	5	3	16	1							axon_guidance&ephrin_receptor_signaling_pathway&platelet_activation	GO:0007411&GO:0048013&GO:0030168	12	5	3	1	3	3	1	1	3	3	7	0.38	171.445	0.19	33056	0.129967	2.634	0.002243	0	0	0	0.57188	0.616655	0.504146	0.346736	0	0	0	0	0.997158	0.964953	0.989368	0.995
198	5706	PSMC6	7	12	1	1	3	10							axon_guidance&small_GTPase_mediated_signal_transductio...&vascular_endothelial_growth_factor_recep...&activation_of_MAPKK_activity&Ras_protein_signal_transduction&neurotrophin_TRK_receptor_signaling_path...&Fc-epsilon_receptor_signaling_pathway&epidermal_growth_factor_receptor_signali...&insulin_receptor_signaling_pathway&fibroblast_growth_factor_receptor_signal...&DNA_damage_response,_signal_tra…	GO:0007411&GO:0007264&GO:0048010&GO:0000186&GO:0007265&GO:0048011&GO:0038095&GO:0007173&GO:0008286&GO:0008543&GO:0006977&GO:0051437&GO:0002223&GO:0002479&GO:0016032&GO:0038061&GO:0006521&GO:0090090&GO:0051436&GO:0031145&GO:0090263&GO:0045087&GO:0033209&GO:0000209&GO:0043066&GO:0045899	25	7	3	3	3	3	3	3	3	3	14	0.38	29.358	0.692	64466	0.253462	2.634	0.003258	0	0	0	0.194285	0.290382	0.1865	0.131431	0	0	0	0	1	1	1	0.416
79	23164	MPRIP	1	5	5	3	2	1	HCNC&GISC	DOID:219&DOID:3119							11	10	3	3	3	3	3	3	3	3	12	0.38	232.232	0.333	48439	0.190448	2.631	0.003492	0	0	0	0.33573	0.454705	0.479632	0.364307	0	0	0	0	0.999998	0.99999	0.999909	0.406
85	2547	XRCC6	8	4	3	7	11	7	ANSN&BC&HCNC&GISC&HCC&MG&MEL&NSC&NB&PNSN&SCC&SC&SCA	DOID:2621&DOID:1612&DOID:219&DOID:3119&DOID:684&DOID:3070&DOID:1909&DOID:3093&DOID:769&DOID:1192&DOID:1749&DOID:10534&DOID:5517					viral_process&innate_immune_response	GO:0016032&GO:0045087	24	8	3	1	3	3	1	1	1	3	11	0.38	249.677	0.055	32798	0.128952	2.631	0.00335	0	0	0	0.673792	0.572185	0.597162	0.510932	0	0	0	0	0.965689	0.999994	0.99964	0.674
127	387	RHOA	1	1	5	3	15	2	AD&BC&HCNC&Epi&GAC&GISC&HCC&HTN&MG&MEL&NSC&SCC&SC&SCA	DOID:10652&DOID:1612&DOID:219&DOID:1826&DOID:3717&DOID:3119&DOID:684&DOID:10763&DOID:3070&DOID:1909&DOID:3093&DOID:1749&DOID:10534&DOID:5517	Intracellular_Signal_Transduction				axon_guidance&small_GTPase_mediated_signal_transductio...&vascular_endothelial_growth_factor_recep...&Ras_protein_signal_transduction&neurotrophin_TRK_receptor_signaling_path...&viral_process&ephrin_receptor_signaling_pathway&cell_junction_assembly&platelet_activation&actin_filament_bundle_assembly&substantia_nigra_development	GO:0007411&GO:0007264&GO:0048010&GO:0007265&GO:0048011&GO:0016032&GO:0048013&GO:0034329&GO:0030168&GO:0051017&GO:0021762	11	1	3	3	3	3	3	1	1	3	6	0.38	438.076	0.133	27425	0.107827	2.628	0.002462	0	0	0	0.517461	0.389473	0.418267	0.548973	0	0	0	0	0.953604	1	0.982524	0.849
3	10049	DNAJB6	2	4	4	1	1	10	BC	DOID:1612					negative_regulation_of_apoptotic_process	GO:0043066	21	8	3	3	3	3	3	1	3	3	6	0.382	11.091	0.467	39179	0.154041	2.62	0.001789	0	0	0	0.528985	0.216949	0.302203	0.197075	0	0	0	0	0.965403	0.999711	0.994953	0.932
230	6208	RPS14	3	4	4	8	1	5						YES	viral_process&nuclear-transcribed_mRNA_catabolic_proce...&SRP-dependent_cotranslational_protein_ta...&translational_initiation	GO:0016032&GO:0000184&GO:0006614&GO:0006413	19	2	3	3	3	3	3	3	3	3	8	0.382	43.641	0.393	55639	0.218757	2.62	0.002306	0	0	0	0.478387	0.389451	0.29747	0.363202	0	0	0	0	0.999196	0.998066	0.999545	0.651
74	23043	TNIK	9	1	1	1	3	10	GISC&HCC&SCH	DOID:3119&DOID:684&DOID:5419					activation_of_MAPKK_activity	GO:0000186	25	7	3	1	3	3	1	1	1	3	15	0.382	369.153	0.105	43809	0.172244	2.617	0.00408	0	0	0	0.67553	0.619323	0.606141	0.563997	0	0	0	0	0.999776	0.999778	0.998333	0.814
122	3728	JUP	3	1	5	7	5	2	BC&CNSC&GISC&HCC&MG&NSC&SCC	DOID:1612&DOID:3620&DOID:3119&DOID:684&DOID:3070&DOID:3093&DOID:1749					vascular_endothelial_growth_factor_recep...&positive_regulation_of_canonical_Wnt_sig...&cell_junction_assembly&adherens_junction_organization	GO:0048010&GO:0090263&GO:0034329&GO:0034332	4	4	3	3	3	3	3	3	3	3	11	0.382	535.222	0.145	39552	0.155507	2.617	0.003637	0	0	0	0.408216	0.420962	0.477913	0.44713	0	0	0	0	0.999984	0.999992	0.999978	0.62
132	4172	MCM3	7	4	3	8	7	7	CNSC&GISC&MG&MEL&NSC	DOID:3620&DOID:3119&DOID:3070&DOID:1909&DOID:3093							21	5	3	1	3	3	1	1	3	3	8	0.383	64.798	0.286	39261	0.154363	2.614	0.002361	0	0	0	0.620272	0.545096	0.576303	0.35219	0	0	0	0	0.719328	0.991007	0.972582	0.995
195	5702	PSMC3	7	12	1	1	3	10							axon_guidance&small_GTPase_mediated_signal_transductio...&vascular_endothelial_growth_factor_recep...&activation_of_MAPKK_activity&Ras_protein_signal_transduction&neurotrophin_TRK_receptor_signaling_path...&Fc-epsilon_receptor_signaling_pathway&epidermal_growth_factor_receptor_signali...&insulin_receptor_signaling_pathway&fibroblast_growth_factor_receptor_signal...&DNA_damage_response,_signal_tra…	GO:0007411&GO:0007264&GO:0048010&GO:0000186&GO:0007265&GO:0048011&GO:0038095&GO:0007173&GO:0008286&GO:0008543&GO:0006977&GO:0051437&GO:0002223&GO:0002479&GO:0016032&GO:0038061&GO:0006521&GO:0090090&GO:0051436&GO:0031145&GO:0090263&GO:0045087&GO:0033209&GO:0000209&GO:0043066&GO:0045899	25	7	3	3	3	3	3	3	3	3	22	0.383	256.669	0.502	81465	0.320297	2.614	0.00518	0	0	0	0.218077	0.236096	0.213893	0.00916727	0	0	0	0	1	1	1	0.498
221	6133	RPL9	6	4	4	8	1	5							viral_process&nuclear-transcribed_mRNA_catabolic_proce...&SRP-dependent_cotranslational_protein_ta...&translational_initiation	GO:0016032&GO:0000184&GO:0006614&GO:0006413	21	2	3	3	3	3	3	3	3	3	5	0.383	121.459	0.4	46293	0.182011	2.611	0.001681	0	0	0	0.388297	0.116157	0.311436	0.435856	0	0	0	0	0.975251	0.998287	0.991205	0.969
118	3376	IARS	2	4	7	8	1	8									22	9	3	3	3	3	1	1	1	3	6	0.383	95.975	0.067	32656	0.128394	2.608	0.001952	0	0	0	0.566861	0.392443	0.575816	0.532072	0	0	0	0	0.976884	0.995638	0.999411	0.574
256	7284	TUFM	2	4	4	8	1	5				mitochondria					26	2	3	3	3	3	3	3	3	3	5	0.383	10.014	0.7	45652	0.179491	2.608	0.001589	0	0	0	0.430882	0.225338	0.30682	0.363624	0	0	0	0	0.928287	0.998287	0.991205	0.995
295	92609	TIMM50	6	4	4	6	1	8									22	1	3	3	3	3	1	3	3	3	4	0.383	35.083	0.333	36892	0.145049	2.608	0.001423	0	0	0	0.403337	0	0.523638	0.301705	0	0	0	0	0.989544	0.999597	0.973329	0.443
14	10383	TUBB4B	3	4	4	8	1	5	FTD&GISC	DOID:9255&DOID:3119	Structural_plasticity				innate_immune_response&'de_novo'_posttranslational_protein_fold...&G2/M_transition_of_mitotic_cell_cycle	GO:0045087&GO:0051084&GO:0000086	1	2	3	3	3	3	3	3	3	3	9	0.384	18.567	0.389	64699	0.254378	2.605	0.002481	0	0	0	0.376447	0.207147	0.267988	0.336839	0	0	0	0	0.985097	0.999971	0.999931	0.599
82	23384	SPECC1L	1	5	5	3	2	1									11	10	3	3	3	3	3	3	3	3	5	0.384	21.532	0.7	37735	0.148363	2.605	0.00162	0	0	0	0.140815	0.210181	0.194054	0.219608	0	0	0	0	0.999919	0.999965	0.999848	0.459
301	9532	BAG2	7	4	4	1	1	10	PD	DOID:14330							21	8	3	3	3	3	3	1	3	3	10	0.384	77.675	0.289	46141	0.181413	2.605	0.00269	0	0	0	0.567368	0.429413	0.403381	0.429812	0	0	0	0	0.988263	0.993796	0.999765	0.818
35	1315	COPB1	1	3	3	7	19	11							viral_process	GO:0016032	9	1	3	1	3	3	1	1	3	3	8	0.384	584.465	0.107	33280	0.130847	2.602	0.003086	0	0	0	0.532993	0.503254	0.627294	0.240895	0	0	0	0	0.999785	1	1	0.756
192	5694	PSMB6	7	12	1	1	3	10							axon_guidance&small_GTPase_mediated_signal_transductio...&vascular_endothelial_growth_factor_recep...&activation_of_MAPKK_activity&Ras_protein_signal_transduction&neurotrophin_TRK_receptor_signaling_path...&Fc-epsilon_receptor_signaling_pathway&epidermal_growth_factor_receptor_signali...&insulin_receptor_signaling_pathway&fibroblast_growth_factor_receptor_signal...&DNA_damage_response,_signal_tra…	GO:0007411&GO:0007264&GO:0048010&GO:0000186&GO:0007265&GO:0048011&GO:0038095&GO:0007173&GO:0008286&GO:0008543&GO:0006977&GO:0051437&GO:0002223&GO:0002479&GO:0016032&GO:0038061&GO:0006521&GO:0090090&GO:0051436&GO:0031145&GO:0090263&GO:0045087&GO:0033209&GO:0000209&GO:0010499&GO:0043066	25	7	3	3	3	3	3	3	3	3	10	0.384	221.794	0.689	53672	0.211023	2.602	0.002679	0	0	0	0.106443	0.233145	0.0904818	0.007414	0	0	0	0	1	1	1	0.58
205	5719	PSMD13	7	12	1	1	3	10							axon_guidance&small_GTPase_mediated_signal_transductio...&vascular_endothelial_growth_factor_recep...&activation_of_MAPKK_activity&Ras_protein_signal_transduction&neurotrophin_TRK_receptor_signaling_path...&Fc-epsilon_receptor_signaling_pathway&epidermal_growth_factor_receptor_signali...&insulin_receptor_signaling_pathway&fibroblast_growth_factor_receptor_signal...&DNA_damage_response,_signal_tra…	GO:0007411&GO:0007264&GO:0048010&GO:0000186&GO:0007265&GO:0048011&GO:0038095&GO:0007173&GO:0008286&GO:0008543&GO:0006977&GO:0051437&GO:0002223&GO:0002479&GO:0016032&GO:0038061&GO:0006521&GO:0090090&GO:0051436&GO:0031145&GO:0090263&GO:0045087&GO:0033209&GO:0000209&GO:0043066	25	7	3	3	3	3	3	3	3	3	22	0.384	109.62	0.554	84384	0.331774	2.602	0.004942	0	0	0	0.0819359	0.0450211	0.0889905	0.00793045	0	0	0	0	1	1	1	0.663
193	5700	PSMC1	7	12	1	1	3	10	PD	DOID:14330					axon_guidance&small_GTPase_mediated_signal_transductio...&vascular_endothelial_growth_factor_recep...&activation_of_MAPKK_activity&Ras_protein_signal_transduction&neurotrophin_TRK_receptor_signaling_path...&Fc-epsilon_receptor_signaling_pathway&epidermal_growth_factor_receptor_signali...&insulin_receptor_signaling_pathway&fibroblast_growth_factor_receptor_signal...&DNA_damage_response,_signal_tra…	GO:0007411&GO:0007264&GO:0048010&GO:0000186&GO:0007265&GO:0048011&GO:0038095&GO:0007173&GO:0008286&GO:0008543&GO:0006977&GO:0051437&GO:0002223&GO:0002479&GO:0016032&GO:0038061&GO:0006521&GO:0090090&GO:0051436&GO:0031145&GO:0090263&GO:0045087&GO:0033209&GO:0000209&GO:0043066&GO:0045899	25	7	3	3	3	3	3	3	3	3	22	0.385	95.71	0.563	86069	0.338399	2.599	0.004999	0	0	0	0.106814	0.0630624	0.054045	0.0525586	0	0	0	0	1	1	1	0.995
277	8440	NCK2	4	1	6	5	8	9	AD&MEL	DOID:10652&DOID:1909					axon_guidance&vascular_endothelial_growth_factor_recep...&epidermal_growth_factor_receptor_signali...&ephrin_receptor_signaling_pathway&intrinsic_apoptotic_signaling_pathway&translational_initiation	GO:0007411&GO:0048010&GO:0007173&GO:0048013&GO:0097193&GO:0006413	9	1	3	3	3	3	3	1	3	3	14	0.385	806.456	0.055	36386	0.143059	2.597	0.004505	0	0	0	0.504206	0.41749	0.496499	0.00573071	0	0	0	0	1	1	0.999996	0.728
203	5717	PSMD11	7	12	1	1	3	10							axon_guidance&small_GTPase_mediated_signal_transductio...&vascular_endothelial_growth_factor_recep...&activation_of_MAPKK_activity&Ras_protein_signal_transduction&neurotrophin_TRK_receptor_signaling_path...&Fc-epsilon_receptor_signaling_pathway&epidermal_growth_factor_receptor_signali...&insulin_receptor_signaling_pathway&fibroblast_growth_factor_receptor_signal...&DNA_damage_response,_signal_tra…	GO:0007411&GO:0007264&GO:0048010&GO:0000186&GO:0007265&GO:0048011&GO:0038095&GO:0007173&GO:0008286&GO:0008543&GO:0006977&GO:0051437&GO:0002223&GO:0002479&GO:0016032&GO:0038061&GO:0006521&GO:0090090&GO:0051436&GO:0031145&GO:0090263&GO:0045087&GO:0033209&GO:0000209&GO:0043066	25	7	3	3	3	3	3	3	3	3	12	0.386	45.949	0.621	65502	0.257535	2.591	0.002876	0	0	0	0.279401	0.261629	0.191951	0.0625708	0	0	0	0	1	1	1	0.995
104	292	SLC25A5	3	4	4	8	1	5	BC&GISC&HCC	DOID:1612&DOID:3119&DOID:684	Cell_metabolism	mitochondria		YES	viral_process&negative_regulation_of_apoptotic_process	GO:0016032&GO:0043066	19	2	3	3	3	3	3	3	3	3	9	0.386	64.312	0.333	63237	0.24863	2.588	0.002526	0	0	0	0.429725	0.163349	0.267097	0.302063	0	0	0	0	0.998677	0.999971	0.999931	0.995
246	6840	SVIL	1	5	5	3	2	1									11	10	3	3	3	3	3	3	3	3	16	0.386	670.623	0.267	53934	0.212053	2.588	0.004896	0	0	0	0.472929	0.415423	0.236076	0.385937	0	0	0	0	1	1	1	0.995
51	1639	DCTN1	1	1	5	6	9	1			Intracellular_trafficking				G2/M_transition_of_mitotic_cell_cycle	GO:0000086	10	9	3	1	3	3	3	1	1	3	13	0.387	568.817	0.154	40514	0.159289	2.582	0.004042	0	0	0	0.614243	0.616823	0.47918	0.605093	0	0	0	0	0.999998	0.999997	0.999849	0.951
200	5708	PSMD2	7	4	4	1	3	10	PD	DOID:14330					axon_guidance&small_GTPase_mediated_signal_transductio...&vascular_endothelial_growth_factor_recep...&activation_of_MAPKK_activity&Ras_protein_signal_transduction&neurotrophin_TRK_receptor_signaling_path...&Fc-epsilon_receptor_signaling_pathway&epidermal_growth_factor_receptor_signali...&insulin_receptor_signaling_pathway&fibroblast_growth_factor_receptor_signal...&DNA_damage_response,_signal_tra…	GO:0007411&GO:0007264&GO:0048010&GO:0000186&GO:0007265&GO:0048011&GO:0038095&GO:0007173&GO:0008286&GO:0008543&GO:0006977&GO:0051437&GO:0002223&GO:0002479&GO:0016032&GO:0038061&GO:0006521&GO:0090090&GO:0051436&GO:0031145&GO:0090263&GO:0045087&GO:0033209&GO:0000209&GO:0043066	25	7	3	3	3	3	3	1	3	3	20	0.388	349.717	0.284	66950	0.263228	2.576	0.004898	0	0	0	0.512592	0.390152	0.409272	0.362246	0	0	0	0	1	1	1	0.995
309	999	CDH1	1	1	5	7	5	2	BC&CNSC&HCNC&GAC&GCCA&GISC&HCC&HD&HTN&MG&MEL&NSC&SCC&SC&SCA	DOID:1612&DOID:3620&DOID:219&DOID:3717&DOID:6270&DOID:3119&DOID:684&DOID:12858&DOID:10763&DOID:3070&DOID:1909&DOID:3093&DOID:1749&DOID:10534&DOID:5517	CAT_signaling				small_GTPase_mediated_signal_transductio...&cell_junction_assembly&adherens_junction_organization&synapse_assembly	GO:0007264&GO:0034329&GO:0034332&GO:0007416	4	4	3	3	3	3	3	3	1	3	19	0.388	748.512	0.175	54005	0.212332	2.576	0.005745	0	0	0	0.441832	0.473364	0.406795	0.639171	0	0	0	0	1	1	1	0.995
333	9255	AIMP1	6	4	7	8	1	8	GISC&MEL	DOID:3119&DOID:1909							22	7	3	3	3	3	3	3	3	3	6	0.389	36.456	0.533	41479	0.163084	2.573	0.0019	0	0	0	0.471936	0.392443	0.469427	0.441513	0	0	0	0	0.99859	0.995638	0.999411	0.994
185	5686	PSMA5	7	12	1	1	3	10							axon_guidance&small_GTPase_mediated_signal_transductio...&vascular_endothelial_growth_factor_recep...&activation_of_MAPKK_activity&Ras_protein_signal_transduction&neurotrophin_TRK_receptor_signaling_path...&Fc-epsilon_receptor_signaling_pathway&epidermal_growth_factor_receptor_signali...&insulin_receptor_signaling_pathway&fibroblast_growth_factor_receptor_signal...&DNA_damage_response,_signal_tra…	GO:0007411&GO:0007264&GO:0048010&GO:0000186&GO:0007265&GO:0048011&GO:0038095&GO:0007173&GO:0008286&GO:0008543&GO:0006977&GO:0051437&GO:0002223&GO:0002479&GO:0016032&GO:0038061&GO:0006521&GO:0090090&GO:0051436&GO:0031145&GO:0090263&GO:0045087&GO:0033209&GO:0000209&GO:0010499&GO:0043066	25	7	3	3	3	3	3	3	3	3	10	0.389	10.178	0.889	64108	0.252054	2.571	0.002524	0	0	0	0.106443	0.233145	0.0904818	0.006349	0	0	0	0	1	1	1	0.516
194	5701	PSMC2	7	12	1	1	3	10							axon_guidance&small_GTPase_mediated_signal_transductio...&vascular_endothelial_growth_factor_recep...&activation_of_MAPKK_activity&Ras_protein_signal_transduction&neurotrophin_TRK_receptor_signaling_path...&Fc-epsilon_receptor_signaling_pathway&epidermal_growth_factor_receptor_signali...&insulin_receptor_signaling_pathway&fibroblast_growth_factor_receptor_signal...&DNA_damage_response,_signal_tra…	GO:0007411&GO:0007264&GO:0048010&GO:0000186&GO:0007265&GO:0048011&GO:0038095&GO:0007173&GO:0008286&GO:0008543&GO:0006977&GO:0051437&GO:0002223&GO:0002479&GO:0016032&GO:0038061&GO:0006521&GO:0090090&GO:0051436&GO:0031145&GO:0090263&GO:0045087&GO:0033209&GO:0000209&GO:0043066&GO:0045899	25	7	3	3	3	3	3	3	3	3	16	0.389	69.259	0.708	77483	0.304641	2.571	0.003723	0	0	0	0.232197	0.140169	0.12182	0.0828256	0	0	0	0	1	1	1	0.995
306	9817	KEAP1	8	4	3	8	7	7	BC&HCNC&Epi&FEpi&GISC&MG&MEL&TLE	DOID:1612&DOID:219&DOID:1826&DOID:2234&DOID:3119&DOID:3070&DOID:1909&DOID:3328					proteasomal_ubiquitin-independent_protei...	GO:0010499	21	5	3	1	3	3	1	3	3	3	10	0.389	557.908	0.111	36747	0.144479	2.571	0.003342	0	0	0	0.499913	0.542572	0.581393	0.008804	0	0	0	0	0.998829	0.999328	0.999752	0.761
108	3030	HADHA	2	4	2	4	12	4	GISC&HTN&SCC	DOID:3119&DOID:10763&DOID:1749		mitochondria					21	5	3	1	3	3	3	1	3	3	6	0.389	88.667	0.333	38502	0.151379	2.568	0.001962	0	0	0	0.566861	0.51713	0.490863	0.325408	0	0	0	0	0.965403	0.999008	0.980132	0.498
216	5908	RAP1B	2	4	3	8	7	3	BI&GISC&HCC&MG&SCC	DOID:3312&DOID:3119&DOID:684&DOID:3070&DOID:1749	Intracellular_Signal_Transduction				small_GTPase_mediated_signal_transductio...&Ras_protein_signal_transduction&cell_junction_assembly&platelet_activation	GO:0007264&GO:0007265&GO:0034329&GO:0030168	26	3	3	1	3	3	1	3	1	3	4	0.389	22.185	0.333	31706	0.124659	2.568	0.001375	0	0	0	0.498636	0.502682	0.523638	0.506475	0	0	0	0	0.940369	0.924115	0.950753	0.995
8	10211	FLOT1	1	5	5	3	2	1	AD&ANSN&BC&GISC&NSC&NB&PNSN&SCC	DOID:10652&DOID:2621&DOID:1612&DOID:3119&DOID:3093&DOID:769&DOID:1192&DOID:1749	Unknown	Endocytosis-related_proteins			small_GTPase_mediated_signal_transductio...&Ras_protein_signal_transduction&synaptic_transmission&innate_immune_response&cell_junction_assembly	GO:0007264&GO:0007265&GO:0007268&GO:0045087&GO:0034329	11	10	3	3	3	3	3	3	3	3	6	0.39	71.397	0.4	39005	0.153357	2.562	0.001921	0	0	0	0.431215	0.41805	0.31071	0.482182	0	0	0	0	0.995726	0.997686	0.999586	0.785
136	4430	MYO1B	1	5	5	3	2	1	GISC&HCC	DOID:3119&DOID:684					actin_filament_bundle_assembly	GO:0051017	11	10	3	3	3	3	3	3	3	3	8	0.391	111.615	0.5	49410	0.194266	2.556	0.002366	0	0	0	0.282487	0.295728	0.178791	0.245306	0	0	0	0	0.999998	1	0.999996	0.857
152	5052	PRDX1	3	4	4	8	1	5	AD&BC&HCNC&GISC&HCC&MG&MEL&SCH&SCC	DOID:10652&DOID:1612&DOID:219&DOID:3119&DOID:684&DOID:3070&DOID:1909&DOID:5419&DOID:1749	Cell_metabolism			YES	innate_immune_response	GO:0045087	19	2	3	3	3	3	3	1	3	3	11	0.391	80.83	0.291	65152	0.256159	2.556	0.003009	0	0	0	0.504774	0.284625	0.333659	0.367945	0	0	0	0	0.99711	0.999813	0.999976	0.652
17	10574	CCT7	2	4	6	9	6	15			RPSFB				'de_novo'_posttranslational_protein_fold...&toxin_transport	GO:0051084&GO:1901998	2	3	3	3	3	3	3	3	3	3	13	0.392	139.965	0.205	56929	0.223829	2.553	0.003475	0	0	0	0.280394	0.448217	0.379479	0.00573077	0	0	0	0	1	1	1	0.989
134	4301	MLLT4	1	1	6	5	4	9	BC&HCNC&GISC&PD	DOID:1612&DOID:219&DOID:3119&DOID:14330					cell_junction_assembly&adherens_junction_organization	GO:0034329&GO:0034332	9	9	3	1	3	3	3	1	1	3	13	0.392	442.562	0.141	43643	0.171592	2.553	0.003921	0	0	0	0.558828	0.587748	0.399223	0.647388	0	0	0	0	0.987126	0.999732	1	0.769
217	5917	RARS	6	4	7	8	1	8									22	9	3	3	3	3	3	3	3	3	5	0.392	33.71	0.5	43696	0.1718	2.553	0.00166	0	0	0	0.430882	0.225338	0.472911	0.078432	0	0	0	0	0.999246	0.998287	0.999564	0.995
138	4641	MYO1C	1	5	5	3	2	1							innate_immune_response&cell_junction_assembly&Fc-gamma_receptor_signaling_pathway_invo...	GO:0045087&GO:0034329&GO:0038096	11	10	3	3	3	3	3	3	3	3	27	0.393	683.713	0.222	65158	0.256183	2.545	0.00765	0	0	0	0.136316	0.283939	0.172322	0.0676507	0	0	0	0	1	1	1	0.735
293	9093	DNAJA3	3	4	6	8	1	5	BC	DOID:1612		Chaperones			small_GTPase_mediated_signal_transductio...&innate_immune_response&negative_regulation_of_apoptotic_process	GO:0007264&GO:0045087&GO:0043066	1	8	3	3	3	3	1	3	3	3	7	0.393	38.305	0.429	47016	0.184853	2.545	0.002095	0	0	0	0.452343	0.40667	0.506361	0.464199	0	0	0	0	0.992609	0.991372	0.975885	0.418
191	5693	PSMB5	7	12	1	1	3	10							axon_guidance&small_GTPase_mediated_signal_transductio...&vascular_endothelial_growth_factor_recep...&activation_of_MAPKK_activity&Ras_protein_signal_transduction&neurotrophin_TRK_receptor_signaling_path...&Fc-epsilon_receptor_signaling_pathway&epidermal_growth_factor_receptor_signali...&insulin_receptor_signaling_pathway&fibroblast_growth_factor_receptor_signal...&DNA_damage_response,_signal_tra…	GO:0007411&GO:0007264&GO:0048010&GO:0000186&GO:0007265&GO:0048011&GO:0038095&GO:0007173&GO:0008286&GO:0008543&GO:0006977&GO:0051437&GO:0002223&GO:0002479&GO:0016032&GO:0038061&GO:0006521&GO:0090090&GO:0051436&GO:0031145&GO:0090263&GO:0045087&GO:0033209&GO:0000209&GO:0010499&GO:0043066	25	7	3	3	3	3	3	3	3	3	17	0.394	55.883	0.61	81182	0.319184	2.539	0.003945	0	0	0	0.0914155	0.128908	0.102095	0.00573059	0	0	0	0	1	1	1	0.995
264	7846	TUBA1A	3	1	4	5	4	9	SCH	DOID:5419	Structural_plasticity	Cytoskeletal_and_associated_proteins			'de_novo'_posttranslational_protein_fold...&G2/M_transition_of_mitotic_cell_cycle	GO:0051084&GO:0000086	1	9	3	3	3	3	3	3	3	3	13	0.394	397.669	0.282	54718	0.215136	2.536	0.003921	0	0	0	0.318053	0.425094	0.498104	0.418514	0	0	0	0	1	0.999999	0.999998	0.636
90	2597	GAPDH	3	4	4	8	1	5	AD&BC&HCNC&GISC&HD&MG&MEL&SCH	DOID:10652&DOID:1612&DOID:219&DOID:3119&DOID:12858&DOID:3070&DOID:1909&DOID:5419	Cell_metabolism			YES	innate_immune_response	GO:0045087	1	2	3	3	3	3	3	1	1	3	13	0.395	113.104	0.231	70952	0.278963	2.53	0.003431	0	0	0	0.554558	0.478812	0.479106	0.645687	0	0	0	0	0.993849	0.995848	0.999168	0.934
114	3301	DNAJA1	6	4	4	8	1	5			RPSFB				negative_regulation_of_apoptotic_process&toxin_transport	GO:0043066&GO:1901998	22	2	3	3	3	3	3	3	3	3	9	0.395	8.999	0.611	75277	0.295968	2.53	0.002461	0	0	0	0.408396	0.176809	0.437433	0.38597	0	0	0	0	0.742975	0.999971	0.9991	0.573
72	22948	CCT5	5	4	4	9	6	15							'de_novo'_posttranslational_protein_fold...&toxin_transport	GO:0051084&GO:1901998	2	3	3	3	3	3	1	3	3	3	12	0.396	222.546	0.273	56559	0.222374	2.527	0.003366	0	0	0	0.449612	0.437141	0.519613	0.0551175	0	0	0	0	0.999999	0.999991	0.999999	0.995
117	3313	HSPA9	3	4	4	8	1	5	AD&ANSN&BC&HCNC&GISC&HCC&NSC&NB&PD&PNSN&SCH&SCC	DOID:10652&DOID:2621&DOID:1612&DOID:219&DOID:3119&DOID:684&DOID:3093&DOID:769&DOID:14330&DOID:1192&DOID:5419&DOID:1749					negative_regulation_of_apoptotic_process	GO:0043066	1	2	3	3	3	3	3	3	1	3	12	0.396	162.986	0.167	72039	0.283237	2.524	0.003369	0	0	0	0.474433	0.358494	0.357623	0.603955	0	0	0	0	0.995317	0.999623	0.999949	0.349
303	9584	RBM39	8	4	3	7	11	7	BC	DOID:1612							22	8	3	1	3	3	1	1	3	3	7	0.397	134.693	0.143	40441	0.159002	2.519	0.002304	0	0	0	0.610144	0.515683	0.561893	0.0194343	0	0	0	0	0.969605	0.996704	0.978183	0.989
5	10121	ACTR1A	1	1	5	6	1	1	CNSC&NSC	DOID:3620&DOID:3093					G2/M_transition_of_mitotic_cell_cycle	GO:0000086	22	3	3	3	3	3	3	1	3	3	5	0.397	61.626	0.4	40537	0.15938	2.516	0.001648	0	0	0	0.562451	0.494431	0.47696	0.13738	0	0	0	0	0.820704	0.875109	0.955397	0.347
111	3185	HNRNPF	6	4	4	8	1	5	GISC	DOID:3119							19	2	3	3	3	3	3	3	3	3	9	0.398	15	0.472	75449	0.296644	2.51	0.002476	0	0	0	0.461519	0.247292	0.271366	0.418501	0	0	0	0	0.999911	0.999971	0.999931	0.684
254	7203	CCT3	2	4	6	9	6	15	GISC&HCC&SCH	DOID:3119&DOID:684&DOID:5419	RPSFB				'de_novo'_posttranslational_protein_fold...&toxin_transport	GO:0051084&GO:1901998	2	3	3	3	3	3	3	3	3	3	13	0.398	209.332	0.205	62868	0.247179	2.51	0.003427	0	0	0	0.316179	0.487635	0.435724	0.0909438	0	0	0	0	1	1	1	0.995
52	1642	DDB1	3	4	4	8	1	5							viral_process&negative_regulation_of_apoptotic_process	GO:0016032&GO:0043066	19	2	3	3	3	3	3	1	3	3	10	0.399	144.127	0.422	60876	0.239347	2.507	0.002932	0	0	0	0.600677	0.245356	0.362063	0.388861	0	0	0	0	0.997985	0.999919	0.999848	0.923
197	5705	PSMC5	7	12	1	1	3	10							axon_guidance&small_GTPase_mediated_signal_transductio...&vascular_endothelial_growth_factor_recep...&activation_of_MAPKK_activity&Ras_protein_signal_transduction&neurotrophin_TRK_receptor_signaling_path...&Fc-epsilon_receptor_signaling_pathway&epidermal_growth_factor_receptor_signali...&insulin_receptor_signaling_pathway&fibroblast_growth_factor_receptor_signal...&DNA_damage_response,_signal_tra…	GO:0007411&GO:0007264&GO:0048010&GO:0000186&GO:0007265&GO:0048011&GO:0038095&GO:0007173&GO:0008286&GO:0008543&GO:0006977&GO:0051437&GO:0002223&GO:0002479&GO:0016032&GO:0038061&GO:0006521&GO:0090090&GO:0051436&GO:0031145&GO:0090263&GO:0045087&GO:0033209&GO:0000209&GO:0043066&GO:0045899	25	7	3	3	3	3	3	3	3	3	19	0.401	239.508	0.567	85009	0.334231	2.496	0.004338	0	0	0	0.288731	0.265975	0.199492	0.0824226	0	0	0	0	1	1	1	0.995
186	5687	PSMA6	7	12	1	1	3	10	HTN	DOID:10763					axon_guidance&small_GTPase_mediated_signal_transductio...&vascular_endothelial_growth_factor_recep...&activation_of_MAPKK_activity&Ras_protein_signal_transduction&neurotrophin_TRK_receptor_signaling_path...&Fc-epsilon_receptor_signaling_pathway&epidermal_growth_factor_receptor_signali...&insulin_receptor_signaling_pathway&fibroblast_growth_factor_receptor_signal...&DNA_damage_response,_signal_tra…	GO:0007411&GO:0007264&GO:0048010&GO:0000186&GO:0007265&GO:0048011&GO:0038095&GO:0007173&GO:0008286&GO:0008543&GO:0006977&GO:0051437&GO:0002223&GO:0002479&GO:0016032&GO:0038061&GO:0006521&GO:0090090&GO:0051436&GO:0031145&GO:0090263&GO:0045087&GO:0033209&GO:0000209&GO:0010499&GO:0043066	25	7	3	3	3	3	3	3	3	3	17	0.401	146.866	0.588	84917	0.333869	2.493	0.004136	0	0	0	0.251639	0.22396	0.231255	0.0708735	0	0	0	0	1	1	1	0.498
187	5688	PSMA7	7	12	1	1	3	10	GISC	DOID:3119					axon_guidance&small_GTPase_mediated_signal_transductio...&vascular_endothelial_growth_factor_recep...&activation_of_MAPKK_activity&Ras_protein_signal_transduction&neurotrophin_TRK_receptor_signaling_path...&Fc-epsilon_receptor_signaling_pathway&epidermal_growth_factor_receptor_signali...&insulin_receptor_signaling_pathway&fibroblast_growth_factor_receptor_signal...&DNA_damage_response,_signal_tra…	GO:0007411&GO:0007264&GO:0048010&GO:0000186&GO:0007265&GO:0048011&GO:0038095&GO:0007173&GO:0008286&GO:0008543&GO:0006977&GO:0051437&GO:0002223&GO:0002479&GO:0016032&GO:0038061&GO:0006521&GO:0090090&GO:0051436&GO:0031145&GO:0090263&GO:0045087&GO:0033209&GO:0000209&GO:0010499&GO:0043066	25	7	3	3	3	3	3	3	3	3	16	0.401	113.109	0.567	78564	0.308891	2.493	0.003946	0	0	0	0.302934	0.304594	0.221757	0.00992625	0	0	0	0	1	1	1	0.425
54	1655	DDX5	3	4	4	8	1	5	BC&HCNC&GISC&MG	DOID:1612&DOID:219&DOID:3119&DOID:3070					viral_process&intrinsic_apoptotic_signaling_pathway	GO:0016032&GO:0097193	19	8	3	3	3	3	3	3	3	3	14	0.402	191.888	0.286	74616	0.293369	2.487	0.003838	0	0	0	0.482771	0.266354	0.300192	0.498178	0	0	0	0	0.999993	0.999998	1	0.995
64	203068	TUBB	3	1	4	5	4	9	BC&FTD&SCH	DOID:1612&DOID:9255&DOID:5419	Structural_plasticity	Cytoskeletal_and_associated_proteins			innate_immune_response&G2/M_transition_of_mitotic_cell_cycle	GO:0045087&GO:0000086	1	2	3	3	3	3	3	1	1	3	16	0.403	226.55	0.292	86785	0.341214	2.484	0.004225	0	0	0	0.510284	0.362302	0.348994	0.566318	0	0	0	0	0.999976	0.999995	0.999999	0.995
167	5518	PPP2R1A	5	4	6	9	6	15	BC&ID	DOID:1612&DOID:1059	Intracellular_Signal_Transduction				fibroblast_growth_factor_receptor_signal...&nuclear-transcribed_mRNA_catabolic_proce...&G2/M_transition_of_mitotic_cell_cycle	GO:0008543&GO:0000184&GO:0000086	2	3	3	1	3	3	1	1	1	3	20	0.403	869.82	0.089	55814	0.219445	2.481	0.005666	0	0	0	0.675276	0.561307	0.651006	0.520763	0	0	0	0	0.99998	0.999995	0.999983	0.995
31	1191	CLU	8	4	3	8	11	7	AD&ANSN&BC&HCNC&GISC&HCC&HTN&MEL&NSC&NB&PD&PNSN&SCH&SCC&SC&SCA	DOID:10652&DOID:2621&DOID:1612&DOID:219&DOID:3119&DOID:684&DOID:10763&DOID:1909&DOID:3093&DOID:769&DOID:14330&DOID:1192&DOID:5419&DOID:1749&DOID:10534&DOID:5517					innate_immune_response&negative_regulation_of_apoptotic_process&platelet_activation&intrinsic_apoptotic_signaling_pathway	GO:0045087&GO:0043066&GO:0030168&GO:0097193	21	5	3	1	3	3	3	1	3	3	9	0.405	376.238	0.222	53739	0.211286	2.467	0.002892	0	0	0	0.552208	0.545668	0.432023	0.249179	0	0	0	0	0.999237	0.995057	0.997133	0.991
16	10521	DDX17	3	4	4	8	1	5	HCNC&GISC	DOID:219&DOID:3119							19	8	3	3	3	3	3	1	3	3	9	0.406	36.582	0.5	66297	0.260661	2.461	0.002552	0	0	0	0.50354	0.224958	0.262064	0.439613	0	0	0	0	0.998677	0.999971	0.999931	0.465
253	71	ACTG1	1	1	5	3	2	1	SCH	DOID:5419	Structural_plasticity				axon_guidance&small_GTPase_mediated_signal_transductio...&vascular_endothelial_growth_factor_recep...&innate_immune_response&ephrin_receptor_signaling_pathway&cell_junction_assembly&adherens_junction_organization&platelet_activation&Fc-gamma_receptor_signaling_pathway_invo...	GO:0007411&GO:0007264&GO:0048010&GO:0045087&GO:0048013&GO:0034329&GO:0034332&GO:0030168&GO:0038096	11	10	3	3	3	3	1	1	1	3	17	0.407	560.518	0.235	72386	0.284601	2.458	0.004686	0	0	0	0.61267	0.498615	0.532506	0.519421	0	0	0	0	0.999711	0.999916	0.999913	0.498
9	10213	PSMD14	7	12	1	1	3	10							axon_guidance&small_GTPase_mediated_signal_transductio...&vascular_endothelial_growth_factor_recep...&activation_of_MAPKK_activity&Ras_protein_signal_transduction&neurotrophin_TRK_receptor_signaling_path...&Fc-epsilon_receptor_signaling_pathway&epidermal_growth_factor_receptor_signali...&insulin_receptor_signaling_pathway&fibroblast_growth_factor_receptor_signal...&DNA_damage_response,_signal_tra…	GO:0007411&GO:0007264&GO:0048010&GO:0000186&GO:0007265&GO:0048011&GO:0038095&GO:0007173&GO:0008286&GO:0008543&GO:0006977&GO:0051437&GO:0002223&GO:0002479&GO:0016032&GO:0038061&GO:0006521&GO:0090090&GO:0051436&GO:0031145&GO:0090263&GO:0045087&GO:0033209&GO:0000209&GO:0043066	25	7	3	3	3	3	3	3	3	3	29	0.407	292.913	0.461	111541	0.438547	2.455	0.006494	0	0	0	0.219321	0.122152	0.0882578	0.00750379	0	0	0	0	1	1	1	0.365
53	1654	DDX3X	3	4	3	8	1	5	GISC&ID	DOID:3119&DOID:1059					viral_process&innate_immune_response&negative_regulation_of_apoptotic_process&intrinsic_apoptotic_signaling_pathway&translational_initiation	GO:0016032&GO:0045087&GO:0043066&GO:0097193&GO:0006413	19	11	3	3	3	3	3	1	1	3	14	0.408	519.191	0.198	69006	0.271312	2.452	0.004063	0	0	0	0.673598	0.437019	0.47301	0.632434	0	0	0	0	0.99337	0.993907	0.99873	0.992
262	7532	YWHAG	3	1	4	5	4	9	AD&BC&CNSC&Epi&GISC&HCC&NSC&SCH	DOID:10652&DOID:1612&DOID:3620&DOID:1826&DOID:3119&DOID:684&DOID:3093&DOID:5419	Intracellular_Signal_Transduction				small_GTPase_mediated_signal_transductio...&synaptic_transmission&regulation_of_synaptic_plasticity&intrinsic_apoptotic_signaling_pathway&G2/M_transition_of_mitotic_cell_cycle	GO:0007264&GO:0007268&GO:0048167&GO:0097193&GO:0000086	1	9	3	3	3	3	3	3	3	3	22	0.408	643.106	0.186	69817	0.2745	2.452	0.006224	0	0	0	0.39077	0.378849	0.355265	0.00573091	0	0	0	0	1	1	1	0.609
18	10575	CCT4	6	4	6	9	6	15			RPSFB				'de_novo'_posttranslational_protein_fold...&toxin_transport	GO:0051084&GO:1901998	2	3	3	3	3	3	3	3	3	3	12	0.409	156.536	0.303	76011	0.298854	2.447	0.003157	0	0	0	0.333081	0.428874	0.388484	0.140239	0	0	0	0	1	1	1	0.995
133	4174	MCM5	3	4	4	8	1	5	BC&HCNC&GISC	DOID:1612&DOID:219&DOID:3119							1	8	3	3	3	3	3	1	1	3	21	0.409	551.873	0.067	65612	0.257968	2.447	0.00577	0	0	0	0.559814	0.334612	0.479797	0.530556	0	0	0	0	0.999859	0.999997	0.999991	0.995
80	23197	FAF2	9	4	4	6	1	5	AD	DOID:10652							22	9	3	3	3	3	3	1	3	3	16	0.41	913.404	0.142	68981	0.271214	2.441	0.004894	0	0	0	0.584695	0.308576	0.497873	0.498638	0	0	0	0	0.999721	0.999999	0.99958	0.995
19	10576	CCT2	7	4	4	9	6	15	BC&GISC	DOID:1612&DOID:3119	RPSFB				'de_novo'_posttranslational_protein_fold...&toxin_transport	GO:0051084&GO:1901998	2	3	3	3	3	3	3	3	3	3	15	0.412	194.709	0.229	81944	0.32218	2.427	0.003783	0	0	0	0.420355	0.481739	0.46926	0.103053	0	0	0	0	1	0.999999	1	0.872
66	2064	ERBB2	4	1	5	7	5	2	AD&BC&CNSC&HCNC&GAC&GISC&HCC&ID&MG&MEL&NSC&PD&PNSN&SCC&SC&SCA	DOID:10652&DOID:1612&DOID:3620&DOID:219&DOID:3717&DOID:3119&DOID:684&DOID:1059&DOID:3070&DOID:1909&DOID:3093&DOID:14330&DOID:1192&DOID:1749&DOID:10534&DOID:5517	CAT_signaling				axon_guidance&small_GTPase_mediated_signal_transductio...&vascular_endothelial_growth_factor_recep...&activation_of_MAPKK_activity&Ras_protein_signal_transduction&neurotrophin_TRK_receptor_signaling_path...&Fc-epsilon_receptor_signaling_pathway&epidermal_growth_factor_receptor_signali...&insulin_receptor_signaling_pathway&fibroblast_growth_factor_receptor_signal...&innate_immune_response	GO:0007411&GO:0007264&GO:0048010&GO:0000186&GO:0007265&GO:0048011&GO:0038095&GO:0007173&GO:0008286&GO:0008543&GO:0045087	4	6	3	3	3	3	3	1	3	3	19	0.413	603.773	0.164	60948	0.23963	2.424	0.005474	0	0	0	0.598828	0.442641	0.487973	0.394224	0	0	0	0	1	1	1	0.615
284	84790	TUBA1C	3	4	4	9	1	15	GISC&HCC	DOID:3119&DOID:684					'de_novo'_posttranslational_protein_fold...	GO:0051084	2	3	3	3	3	3	1	1	1	3	31	0.413	915.91	0.131	98780	0.388375	2.424	0.008282	0	0	0	0.600287	0.400984	0.544766	0.500492	0	0	0	0	1	0.999998	1	0.565
211	5879	RAC1	1	1	5	6	8	1	AD&ASD&AUT&BC&HCNC&Epi&GISC&HCC&HTN&MG&MEL&SCC&SC&SCA	DOID:10652&DOID:0060041&DOID:12849&DOID:1612&DOID:219&DOID:1826&DOID:3119&DOID:684&DOID:10763&DOID:3070&DOID:1909&DOID:1749&DOID:10534&DOID:5517	Intracellular_Signal_Transduction			YES	axon_guidance&small_GTPase_mediated_signal_transductio...&vascular_endothelial_growth_factor_recep...&Ras_protein_signal_transduction&neurotrophin_TRK_receptor_signaling_path...&Fc-epsilon_receptor_signaling_pathway&viral_process&synaptic_transmission&innate_immune_response&ephrin_receptor_signaling_pathway&cell_junction_assembly&adherens_junction_organization&platelet_activation&Fc-gamma_recepto…	GO:0007411&GO:0007264&GO:0048010&GO:0007265&GO:0048011&GO:0038095&GO:0016032&GO:0007268&GO:0045087&GO:0048013&GO:0034329&GO:0034332&GO:0030168&GO:0038096&GO:0051017	5	10	3	1	3	3	1	1	1	3	16	0.413	505.034	0.142	56883	0.223648	2.421	0.004659	0	0	0	0.565809	0.59195	0.525325	0.571985	0	0	0	0	0.973278	0.999539	0.999995	0.335
141	4646	MYO6	1	1	5	6	10	1	HTN	DOID:10763					synaptic_transmission&regulation_of_synaptic_plasticity&synapse_assembly	GO:0007268&GO:0048167&GO:0007416	11	10	3	1	3	3	3	1	3	3	14	0.414	273.701	0.22	55014	0.216299	2.415	0.004035	0	0	0	0.58746	0.598839	0.375208	0.492926	0	0	0	0	0.999049	0.999975	1	0.399
288	8607	RUVBL1	1	1	5	5	4	9	BC&HCNC&GISC	DOID:1612&DOID:219&DOID:3119							5	11	3	1	3	3	1	1	3	3	14	0.415	387.32	0.253	67258	0.264439	2.412	0.004028	0	0	0	0.583604	0.577796	0.625083	0.39464	0	0	0	0	0.998174	0.976356	0.994721	0.482
308	998	CDC42	1	1	5	8	16	2	BC&HCNC&Epi&GISC&HCC&MEL&SCH&SCC	DOID:1612&DOID:219&DOID:1826&DOID:3119&DOID:684&DOID:1909&DOID:5419&DOID:1749	Structural_plasticity				axon_guidance&small_GTPase_mediated_signal_transductio...&vascular_endothelial_growth_factor_recep...&epidermal_growth_factor_receptor_signali...&innate_immune_response&ephrin_receptor_signaling_pathway&adherens_junction_organization&Fc-gamma_receptor_signaling_pathway_invo...&actin_filament_bundle_assembly&substantia_nigra_development&negative_regulation_of_epidermal_growth_...	GO:0007411&GO:0007264&GO:0048010&GO:0007173&GO:0045087&GO:0048013&GO:0034332&GO:0038096&GO:0051017&GO:0021762&GO:0042059	4	11	3	1	3	3	1	1	3	3	18	0.415	1046.23	0.085	61244	0.240794	2.412	0.005373	0	0	0	0.668989	0.629543	0.536399	0.31033	0	0	0	0	0.998307	0.999482	0.999983	0.995
42	1457	CSNK2A1	1	4	3	8	11	7	BC&CNSC&GISC&MG&NSC&SCH&SCC&SC&SCA	DOID:1612&DOID:3620&DOID:3119&DOID:3070&DOID:3093&DOID:5419&DOID:1749&DOID:10534&DOID:5517	Intracellular_Signal_Transduction		YES		axon_guidance&anaphase-promoting_complex-dependent_pro...&negative_regulation_of_apoptotic_process	GO:0007411&GO:0031145&GO:0043066	20	5	3	1	3	3	1	1	3	3	21	0.415	1727.18	0.071	64318	0.25288	2.409	0.006521	0	0	0	0.638822	0.728062	0.541516	0.356728	0	0	0	0	0.999999	0.999359	1	0.909
147	4734	NEDD4	9	1	5	6	1	5	GISC&PD&SCH	DOID:3119&DOID:14330&DOID:5419					vascular_endothelial_growth_factor_recep...&viral_process&protein_polyubiquitination	GO:0048010&GO:0016032&GO:0000209	5	11	3	3	3	3	1	1	3	3	20	0.415	1218	0.105	70206	0.27603	2.409	0.006072	0	0	0	0.541821	0.403122	0.507124	0.055688	0	0	0	0	1	0.999908	0.999704	0.39
182	5683	PSMA2	7	12	1	1	3	10							axon_guidance&small_GTPase_mediated_signal_transductio...&vascular_endothelial_growth_factor_recep...&activation_of_MAPKK_activity&Ras_protein_signal_transduction&neurotrophin_TRK_receptor_signaling_path...&Fc-epsilon_receptor_signaling_pathway&epidermal_growth_factor_receptor_signali...&insulin_receptor_signaling_pathway&fibroblast_growth_factor_receptor_signal...&DNA_damage_response,_signal_tra…	GO:0007411&GO:0007264&GO:0048010&GO:0000186&GO:0007265&GO:0048011&GO:0038095&GO:0007173&GO:0008286&GO:0008543&GO:0006977&GO:0051437&GO:0002223&GO:0002479&GO:0016032&GO:0038061&GO:0006521&GO:0090090&GO:0051436&GO:0031145&GO:0090263&GO:0045087&GO:0033209&GO:0000209&GO:0010499&GO:0043066	25	7	3	3	3	3	3	3	3	3	34	0.416	446.792	0.362	126220	0.496261	2.403	0.007672	0	0	0	0.226068	0.157409	0.17323	0.0748997	0	0	0	0	1	1	1	0.995
22	10694	CCT8	6	4	6	9	6	15			RPSFB				'de_novo'_posttranslational_protein_fold...&toxin_transport	GO:0051084&GO:1901998	2	3	3	1	3	3	3	3	3	3	11	0.418	154.181	0.309	71981	0.283009	2.395	0.002916	0	0	0	0.41202	0.50125	0.464842	0.00573091	0	0	0	0	0.999999	0.999994	0.999999	0.902
46	1499	CTNNB1	3	1	5	7	5	2	AD&ASD&AUT&ANSN&BI&BC&CNSC&HCNC&FTD&GAC&GISC&HCC&HTN&ID&MG&MEL&NSC&NB&PNSN&SCH&SCC&SC&SCA	DOID:10652&DOID:0060041&DOID:12849&DOID:2621&DOID:3312&DOID:1612&DOID:3620&DOID:219&DOID:9255&DOID:3717&DOID:3119&DOID:684&DOID:10763&DOID:1059&DOID:3070&DOID:1909&DOID:3093&DOID:769&DOID:1192&DOID:5419&DOID:1749&DOID:10534&DOID:5517	Intracellular_Signal_Transduction	Adhesion_and_cell_surface_molecules	YES		small_GTPase_mediated_signal_transductio...&fibroblast_growth_factor_receptor_signal...&synaptic_transmission&positive_regulation_of_canonical_Wnt_sig...&innate_immune_response&cell_junction_assembly&adherens_junction_organization&negative_regulation_of_apoptotic_process	GO:0007264&GO:0008543&GO:0007268&GO:0090263&GO:0045087&GO:0034329&GO:0034332&GO:0043066	4	11	3	3	3	3	3	3	3	3	26	0.419	1982.9	0.108	68714	0.270164	2.389	0.00829	0	0	0	0.455974	0.460852	0.451818	0.0736992	0	0	0	0	1	1	1	0.884
145	4673	NAP1L1	6	1	4	8	9	5									20	5	3	3	3	3	3	1	3	3	14	0.419	1269.48	0.198	74430	0.292637	2.389	0.004704	0	0	0	0.54455	0.466449	0.460363	0.337906	0	0	0	0	0.999934	0.999996	0.999833	0.614
280	8451	CUL4A	3	4	4	8	1	5	BC&GISC&HCC	DOID:1612&DOID:3119&DOID:684					viral_process&intrinsic_apoptotic_signaling_pathway	GO:0016032&GO:0097193	19	2	3	3	3	3	3	3	3	3	29	0.419	706.752	0.155	91758	0.360766	2.389	0.007574	0	0	0	0.476637	0.202048	0.357728	0.29958	0	0	0	0	1	1	1	0.679
261	7531	YWHAE	3	1	4	5	4	9	BI&CNSC&GISC&HCC&NSC&SCH&SCC	DOID:3312&DOID:3620&DOID:3119&DOID:684&DOID:3093&DOID:5419&DOID:1749	Intracellular_Signal_Transduction			YES	small_GTPase_mediated_signal_transductio...&neurotrophin_TRK_receptor_signaling_path...&viral_process&substantia_nigra_development&intrinsic_apoptotic_signaling_pathway&G2/M_transition_of_mitotic_cell_cycle	GO:0007264&GO:0048011&GO:0016032&GO:0021762&GO:0097193&GO:0000086	1	9	3	3	3	3	3	3	3	3	17	0.419	279.17	0.309	75597	0.297226	2.386	0.004555	0	0	0	0.425948	0.493813	0.474237	0.323786	0	0	0	0	1	0.999999	0.999999	0.995
275	830	CAPZA2	1	5	5	3	2	1	GISC&HCC	DOID:3119&DOID:684	Structural_plasticity			YES	innate_immune_response&actin_filament_capping	GO:0045087&GO:0051693	11	10	3	3	3	3	3	3	3	3	48	0.42	2983.17	0.113	92789	0.36482	2.38	0.0138	0	0	0	0.348568	0.369701	0.213067	0.300669	0	0	0	0	1	1	1	0.698
304	9782	MATR3	1	4	4	8	1	5									19	8	3	3	3	3	3	1	3	3	17	0.422	622.631	0.199	67974	0.267254	2.369	0.004856	0	0	0	0.611206	0.286984	0.432133	0.0120294	0	0	0	0	0.999738	1	0.99999	0.958
260	7529	YWHAB	1	1	6	5	4	9	CNSC&NSC&SCH&SCC	DOID:3620&DOID:3093&DOID:5419&DOID:1749	Intracellular_Signal_Transduction				axon_guidance&small_GTPase_mediated_signal_transductio...&vascular_endothelial_growth_factor_recep...&activation_of_MAPKK_activity&Ras_protein_signal_transduction&neurotrophin_TRK_receptor_signaling_path...&Fc-epsilon_receptor_signaling_pathway&epidermal_growth_factor_receptor_signali...&insulin_receptor_signaling_pathway&fibroblast_growth_factor_receptor_signal...&viral_process&innate_immune_res…	GO:0007411&GO:0007264&GO:0048010&GO:0000186&GO:0007265&GO:0048011&GO:0038095&GO:0007173&GO:0008286&GO:0008543&GO:0016032&GO:0045087&GO:0097193	1	9	3	3	3	3	3	3	3	3	22	0.425	1289.53	0.208	76837	0.302101	2.354	0.006704	0	0	0	0.407604	0.290611	0.272179	0.144025	0	0	0	0	1	1	1	0.995
292	8878	SQSTM1	8	4	3	4	12	7	AD&ANSN&BC&FTD&GISC&HCC&MG&MEL&NSC&NB&PD&PNSN&SCC	DOID:10652&DOID:2621&DOID:1612&DOID:9255&DOID:3119&DOID:684&DOID:3070&DOID:1909&DOID:3093&DOID:769&DOID:14330&DOID:1192&DOID:1749					small_GTPase_mediated_signal_transductio...&Ras_protein_signal_transduction&neurotrophin_TRK_receptor_signaling_path...&negative_regulation_of_apoptotic_process	GO:0007264&GO:0007265&GO:0048011&GO:0043066	21	5	3	1	3	3	1	1	3	3	21	0.427	1521.05	0.133	76224	0.299691	2.34	0.006886	0	0	0	0.573894	0.633937	0.557762	0.316509	0	0	0	0	1	1	0.999998	0.714
61	1936	EEF1D	3	4	3	8	7	7	BC&CNSC&GISC&NSC	DOID:1612&DOID:3620&DOID:3119&DOID:3093							17	5	3	1	3	3	1	1	3	3	13	0.428	321.953	0.205	74868	0.29436	2.337	0.003663	0	0	0	0.73577	0.567462	0.616398	0.141402	0	0	0	0	0.992671	0.981477	0.992634	0.993
164	5499	PPP1CA	4	1	5	3	2	1	GISC&NSC&SCC	DOID:3119&DOID:3093&DOID:1749					translational_initiation	GO:0006413	11	8	3	1	3	3	1	1	3	3	24	0.429	1517.22	0.167	89441	0.351656	2.329	0.006959	0	0	0	0.657403	0.62442	0.522838	0.346382	0	0	0	0	0.999761	0.999944	1	0.54
279	8450	CUL4B	3	4	4	8	1	5	HCNC&GISC&HCC&ID	DOID:219&DOID:3119&DOID:684&DOID:1059							19	2	3	3	3	3	3	3	3	3	38	0.43	1011.17	0.148	111394	0.437969	2.326	0.010106	0	0	0	0.383162	0.139896	0.194824	0.0223026	0	0	0	0	1	1	1	0.668
201	5710	PSMD4	7	12	1	1	3	10	GISC	DOID:3119					axon_guidance&small_GTPase_mediated_signal_transductio...&vascular_endothelial_growth_factor_recep...&activation_of_MAPKK_activity&Ras_protein_signal_transduction&neurotrophin_TRK_receptor_signaling_path...&Fc-epsilon_receptor_signaling_pathway&epidermal_growth_factor_receptor_signali...&insulin_receptor_signaling_pathway&fibroblast_growth_factor_receptor_signal...&DNA_damage_response,_signal_tra…	GO:0007411&GO:0007264&GO:0048010&GO:0000186&GO:0007265&GO:0048011&GO:0038095&GO:0007173&GO:0008286&GO:0008543&GO:0006977&GO:0051437&GO:0002223&GO:0002479&GO:0016032&GO:0038061&GO:0006521&GO:0090090&GO:0051436&GO:0031145&GO:0090263&GO:0045087&GO:0033209&GO:0000209&GO:0043066	25	7	3	3	3	3	3	3	3	3	30	0.431	896.178	0.352	122592	0.481997	2.323	0.007238	0	0	0	0.303218	0.293449	0.300993	0.249422	0	0	0	0	1	1	1	0.73
244	6714	SRC	4	1	5	7	5	2	AD&ASD&AUT&BC&CNSC&HCNC&GISC&HCC&MG&MEL&NSC&SCC	DOID:10652&DOID:0060041&DOID:12849&DOID:1612&DOID:3620&DOID:219&DOID:3119&DOID:684&DOID:3070&DOID:1909&DOID:3093&DOID:1749					axon_guidance&small_GTPase_mediated_signal_transductio...&vascular_endothelial_growth_factor_recep...&Ras_protein_signal_transduction&neurotrophin_TRK_receptor_signaling_path...&epidermal_growth_factor_receptor_signali...&fibroblast_growth_factor_receptor_signal...&stimulatory_C-type_lectin_receptor_signa...&viral_process&positive_regulation_of_canonical_Wnt_sig...&innate_immune_response&ephrin_r…	GO:0007411&GO:0007264&GO:0048010&GO:0007265&GO:0048011&GO:0007173&GO:0008543&GO:0002223&GO:0016032&GO:0090263&GO:0045087&GO:0048013&GO:0034329&GO:0034332&GO:0043066&GO:0030168&GO:0038096&GO:0051017&GO:0097193	4	6	3	1	3	3	3	3	3	3	22	0.433	1474.38	0.147	73191	0.287766	2.308	0.006632	0	0	0	0.448474	0.505172	0.335671	0.141522	0	0	0	0	1	1	1	0.545
112	3190	HNRNPK	3	4	4	8	1	5	HCNC&GISC&HCC&MEL&SCH&SCC&SC&SCA	DOID:219&DOID:3119&DOID:684&DOID:1909&DOID:5419&DOID:1749&DOID:10534&DOID:5517					viral_process&negative_regulation_of_apoptotic_process	GO:0016032&GO:0043066	19	2	3	3	3	3	3	1	1	3	18	0.435	673.798	0.248	95869	0.376929	2.297	0.004978	0	0	0	0.590151	0.489141	0.489431	0.682514	0	0	0	0	0.999647	0.999786	0.999862	0.589
131	4163	MCC	7	4	3	8	7	3	BI&BC&HCNC&GISC&HCC&SCH	DOID:3312&DOID:1612&DOID:219&DOID:3119&DOID:684&DOID:5419					negative_regulation_of_canonical_Wnt_sig...	GO:0090090	26	5	3	1	3	3	1	1	1	3	40	0.438	3225.72	0.073	105560	0.415032	2.285	0.011457	0	0	0	0.680312	0.649763	0.623435	0.57288	0	0	0	0	1	1	1	0.995
183	5684	PSMA3	7	4	1	1	3	10							axon_guidance&small_GTPase_mediated_signal_transductio...&vascular_endothelial_growth_factor_recep...&activation_of_MAPKK_activity&Ras_protein_signal_transduction&neurotrophin_TRK_receptor_signaling_path...&Fc-epsilon_receptor_signaling_pathway&epidermal_growth_factor_receptor_signali...&insulin_receptor_signaling_pathway&fibroblast_growth_factor_receptor_signal...&DNA_damage_response,_signal_tra…	GO:0007411&GO:0007264&GO:0048010&GO:0000186&GO:0007265&GO:0048011&GO:0038095&GO:0007173&GO:0008286&GO:0008543&GO:0006977&GO:0051437&GO:0002223&GO:0002479&GO:0016032&GO:0038061&GO:0006521&GO:0090090&GO:0051436&GO:0031145&GO:0090263&GO:0045087&GO:0033209&GO:0000209&GO:0010499&GO:0043066	25	7	4	4	4	4	4	2	4	4	43	0.44	1619.12	0.166	146182	0.574746	2.271	0.01067	0	0	0	0.533456	0.471156	0.448742	0.472914	0	0	0	0	1	1	1	0.472
165	5500	PPP1CB	1	5	5	3	2	1	MEL&NSC	DOID:1909&DOID:3093	Intracellular_Signal_Transduction				small_GTPase_mediated_signal_transductio...&G2/M_transition_of_mitotic_cell_cycle	GO:0007264&GO:0000086	11	10	3	3	3	3	3	3	3	3	37	0.441	2019.03	0.176	99117	0.3897	2.268	0.010352	0	0	0	0.258535	0.313268	0.242848	0.146443	0	0	0	0	1	1	1	0.995
290	8826	IQGAP1	1	5	5	3	2	1	BC&HCNC&GISC&HCC&MG	DOID:1612&DOID:219&DOID:3119&DOID:684&DOID:3070					small_GTPase_mediated_signal_transductio...&epidermal_growth_factor_receptor_signali...&fibroblast_growth_factor_receptor_signal...	GO:0007264&GO:0007173&GO:0008543	11	10	3	3	3	3	3	3	3	3	43	0.441	2299.33	0.165	113287	0.445412	2.268	0.011936	0	0	0	0.267683	0.303876	0.183618	0.161106	0	0	0	0	1	1	1	0.975
115	3309	HSPA5	8	4	2	8	1	5	AD&ANSN&BI&BC&CNSC&HCNC&GISC&HCC&HTN&MG&MEL&NSC&NB&PNSN&SCH&SCC&SC&SCA	DOID:10652&DOID:2621&DOID:3312&DOID:1612&DOID:3620&DOID:219&DOID:3119&DOID:684&DOID:10763&DOID:3070&DOID:1909&DOID:3093&DOID:769&DOID:1192&DOID:5419&DOID:1749&DOID:10534&DOID:5517	RPSFB				negative_regulation_of_apoptotic_process&platelet_activation&toxin_transport&substantia_nigra_development	GO:0043066&GO:0030168&GO:1901998&GO:0021762	21	2	3	1	3	3	1	1	1	3	29	0.444	2051.64	0.165	124276	0.488618	2.254	0.008217	0	0	0	0.692893	0.533522	0.550393	0.697792	0	0	0	0	0.999788	0.999974	0.999995	0.588
33	1213	CLTC	1	1	5	6	10	1			Endocytosis	Endocytosis-related_proteins		YES			10	8	3	1	3	3	3	1	1	3	29	0.447	1751.98	0.153	108825	0.427869	2.239	0.008334	0	0	0	0.611767	0.61545	0.463145	0.658391	0	0	0	0	0.999999	1	1	0.396
116	3312	HSPA8	3	1	4	8	1	5	AD&BC&HCNC&GISC&MG&PD&SCH	DOID:10652&DOID:1612&DOID:219&DOID:3119&DOID:3070&DOID:14330&DOID:5419	RPSFB	Chaperones			axon_guidance&viral_process&synaptic_transmission&'de_novo'_posttranslational_protein_fold...&neurotransmitter_secretion	GO:0007411&GO:0016032&GO:0007268&GO:0051084&GO:0007269	1	8	4	4	4	4	2	2	2	4	29	0.447	1008.54	0.2	136028	0.534823	2.236	0.007513	0	0	0	0.691693	0.445545	0.543752	0.56081	0	0	0	0	0.996631	0.999999	0.999852	0.583
270	8065	CUL5	3	4	4	8	1	5	GISC&HCC	DOID:3119&DOID:684					viral_process&intrinsic_apoptotic_signaling_pathway	GO:0016032&GO:0097193	19	2	4	4	4	4	4	2	4	4	48	0.447	1770.57	0.136	142900	0.561842	2.236	0.013014	0	0	0	0.505408	0.119265	0.17978	0.196515	0	0	0	0	1	1	1	0.279
219	60	ACTB	1	1	5	3	1	1	BC&HCNC&GISC&PD&SCH	DOID:1612&DOID:219&DOID:3119&DOID:14330&DOID:5419	Structural_plasticity	Cytoskeletal_and_associated_proteins			axon_guidance&small_GTPase_mediated_signal_transductio...&vascular_endothelial_growth_factor_recep...&innate_immune_response&ephrin_receptor_signaling_pathway&cell_junction_assembly&adherens_junction_organization&platelet_activation&Fc-gamma_receptor_signaling_pathway_invo...&'de_novo'_posttranslational_protein_fold...&substantia_nigra_development	GO:0007411&GO:0007264&GO:0048010&GO:0045087&GO:0048013&GO:0034329&GO:0034332&GO:0030168&GO:0038096&GO:0051084&GO:0021762	12	11	3	1	3	3	1	1	1	3	26	0.449	1089.48	0.197	116300	0.457258	2.228	0.006906	0	0	0	0.630763	0.583809	0.552925	0.52723	0	0	0	0	0.999593	0.990813	0.999996	0.611
26	10971	YWHAQ	3	1	4	5	4	9	BC&CNSC&HTN&NSC	DOID:1612&DOID:3620&DOID:10763&DOID:3093	Intracellular_Signal_Transduction	Signaling_molecules			small_GTPase_mediated_signal_transductio...&substantia_nigra_development&intrinsic_apoptotic_signaling_pathway	GO:0007264&GO:0021762&GO:0097193	1	9	3	3	3	3	1	1	1	3	37	0.449	1801.34	0.134	119505	0.469859	2.225	0.009803	0	0	0	0.630307	0.497589	0.571701	0.565139	0	0	0	0	1	1	1	0.995
281	8453	CUL2	3	4	4	8	1	5							viral_process&intrinsic_apoptotic_signaling_pathway	GO:0016032&GO:0097193	19	2	4	4	4	4	4	2	4	4	53	0.454	2508.93	0.09	143894	0.56575	2.202	0.014192	0	0	0	0.573494	0.225042	0.300589	0.225415	0	0	0	0	1	1	1	0.809
269	801	CALM1	1	1	3	2	13	7	AD&SCH	DOID:10652&DOID:5419	Intracellular_Signal_Transduction				axon_guidance&small_GTPase_mediated_signal_transductio...&vascular_endothelial_growth_factor_recep...&activation_of_MAPKK_activity&Ras_protein_signal_transduction&neurotrophin_TRK_receptor_signaling_path...&Fc-epsilon_receptor_signaling_pathway&epidermal_growth_factor_receptor_signali...&insulin_receptor_signaling_pathway&fibroblast_growth_factor_receptor_signal...&stimulatory_C-type_lectin_recep…	GO:0007411&GO:0007264&GO:0048010&GO:0000186&GO:0007265&GO:0048011&GO:0038095&GO:0007173&GO:0008286&GO:0008543&GO:0002223&GO:0007268&GO:0045087&GO:0030168&GO:0021762	11	8	3	1	3	3	1	1	3	3	36	0.46	3873.96	0.083	113211	0.445113	2.176	0.011246	0	0	0	0.573391	0.661471	0.558406	0.47096	0	0	0	0	1	1	1	0.348
157	51474	LIMA1	1	5	5	3	2	1	BC&GISC	DOID:1612&DOID:3119					actin_filament_bundle_assembly	GO:0051017	11	10	3	3	3	3	3	3	3	3	49	0.463	3506.19	0.118	124389	0.489062	2.159	0.013977	0	0	0	0.420426	0.468797	0.346799	0.251634	0	0	0	0	1	1	1	0.995
102	2885	GRB2	3	1	6	9	4	9	BC&GISC&HCC&SCH&SCC	DOID:1612&DOID:3119&DOID:684&DOID:5419&DOID:1749	Intracellular_Signal_Transduction				axon_guidance&small_GTPase_mediated_signal_transductio...&vascular_endothelial_growth_factor_recep...&activation_of_MAPKK_activity&Ras_protein_signal_transduction&neurotrophin_TRK_receptor_signaling_path...&Fc-epsilon_receptor_signaling_pathway&epidermal_growth_factor_receptor_signali...&insulin_receptor_signaling_pathway&fibroblast_growth_factor_receptor_signal...&viral_process&innate_immune_res…	GO:0007411&GO:0007264&GO:0048010&GO:0000186&GO:0007265&GO:0048011&GO:0038095&GO:0007173&GO:0008286&GO:0008543&GO:0016032&GO:0045087&GO:0030168&GO:0038096&GO:0042059	1	3	4	2	4	4	2	2	2	4	63	0.481	4964.67	0.08	168776	0.663579	2.078	0.016742	0	0	0	0.697372	0.617903	0.677021	0.704311	0	0	0	0	1	1	1	0.995
282	8454	CUL1	6	4	4	8	1	5	BC&HTN&MG&MEL	DOID:1612&DOID:10763&DOID:3070&DOID:1909					Fc-epsilon_receptor_signaling_pathway&positive_regulation_of_ubiquitin-protein...&stimulatory_C-type_lectin_receptor_signa...&viral_process&NIK/NF-kappaB_signaling&anaphase-promoting_complex-dependent_pro...&innate_immune_response&tumor_necrosis_factor-mediated_signaling...&intrinsic_apoptotic_signaling_pathway&G2/M_transition_of_mitotic_cell_cycle	GO:0038095&GO:0051437&GO:0002223&GO:0016032&GO:0038061&GO:0031145&GO:0045087&GO:0033209&GO:0097193&GO:0000086	22	2	4	4	4	4	4	2	2	4	84	0.499	7416.46	0.06	202853	0.79756	2.003	0.022644	0	0	0	0.521716	0.369193	0.473615	0.576032	0	0	0	0	1	1	1	0.313
257	7316	UBC	2	4	1	1	1	10	Epi	DOID:1826					axon_guidance&small_GTPase_mediated_signal_transductio...&vascular_endothelial_growth_factor_recep...&activation_of_MAPKK_activity&Ras_protein_signal_transduction&neurotrophin_TRK_receptor_signaling_path...&Fc-epsilon_receptor_signaling_pathway&epidermal_growth_factor_receptor_signali...&insulin_receptor_signaling_pathway&fibroblast_growth_factor_receptor_signal...&DNA_damage_response,_signal_tra…	GO:0007411&GO:0007264&GO:0048010&GO:0000186&GO:0007265&GO:0048011&GO:0038095&GO:0007173&GO:0008286&GO:0008543&GO:0006977&GO:0051437&GO:0002223&GO:0002479&GO:0016032&GO:0038061&GO:0090090&GO:0051436&GO:0031145&GO:0090263&GO:0045087&GO:0033209&GO:0000209&GO:0043066&GO:0042059&GO:0000086	21	7	4	2	4	4	2	2	2	4	97	0.54	13254.8	0.068	254342	1	1.853	0.026298	0	0	0	0.64828	0.594617	0.615144	0.74627	0	0	0	0	1	1	1	0.995
[truncated: 9 more columns]

## Sheet: Community_syn
id	Entrez.ID	GeneName	lec	wt	fc	lourvain	infomap	sgG1	TopOntoOVG	TopOntoOVGHDOID	Schanno	chua	COREPRE	COREPSD	GOBPID	GOBP	Spectral	SVI	fcREGION	infomapREGION	lecREGION	lourvainREGION	sgG1REGION	SpectralREGION	SVIREGION	wtREGION	DEGREE	Closeness	Bet	CC	Cl	Clnorm	SP	PR	BRIDGE_fc	BRIDGE_lourvain	BRIDGE_lec	BRIDGE_Spectral	BRIDGE_infomap	BRIDGE_sgG1	BRIDGE_SVI	BRIDGE_wt	PROB_fc	PROB_lourvain	PROB_lec	PROB_Spectral	PROB_infomap	PROB_sgG1	PROB_SVI
0	1000	CDH2	1	22	1	6	4	13	AD&BI&BC&HCNC&GISC&HCC&MG&MEL&SCC	DOID:10652&DOID:3312&DOID:1612&DOID:219&DOID:3119&DOID:684&DOID:3070&DOID:1909&DOID:1749	CAT_signaling				GO:0007264&GO:0007265&GO:0090090&GO:0034329&GO:0034332&GO:0007416	small_GTPase_mediated_signal_transductio...&Ras_protein_signal_transduction&negative_regulation_of_canonical_Wnt_sig...&cell_junction_assembly&adherens_junction_organization&synapse_assembly	13	8	3	3	3	3	3	3	3	3	6	0.285	124.955	0.2	1653	0.064788	3.51	0.006502	0	0	0	0.111527	0.143032	0	0.177117	0	0	0	0	1	1	1	0.815
1	1004	CDH6	3	22	1	6	4	13	AD	DOID:10652	CAT_signaling				GO:0034329&GO:0034332	cell_junction_assembly&adherens_junction_organization	13	8	3	3	3	3	3	3	3	3	1	0.261	0	NaN	646	0.0253194	3.835	0.001636	0	0	0	0	0	0	0.0099	0	0	0	0	0.9777	0.975467	0.964976	0.991
2	1008	CDH10	3	22	1	6	4	13			CAT_signaling				GO:0034329&GO:0034332	cell_junction_assembly&adherens_junction_organization	13	8	3	3	3	3	3	3	3	3	2	0.277	0	1	989	0.038763	3.61	0.002486	0	0	0	0	0	0	0.0099	0	0	0	0	0.999527	0.999425	0.998811	0.703
3	1009	CDH11	1	22	1	6	4	13	ASD&AUT&BC&MG&NSC	DOID:0060041&DOID:12849&DOID:1612&DOID:3070&DOID:3093	CAT_signaling				GO:0034329&GO:0034332	cell_junction_assembly&adherens_junction_organization	13	8	3	3	3	3	3	3	3	3	2	0.262	0	1	913	0.0357843	3.815	0.002557	0	0	0	0	0	0	0.0099	0	0	0	0	0.999527	0.999425	0.998811	0.991
4	10094	ARPC3	2	4	7	1	1	4			Structural_plasticity				GO:0007411&GO:0007264&GO:0045087&GO:0048013&GO:0038096	axon_guidance&small_GTPase_mediated_signal_transductio...&innate_immune_response&ephrin_receptor_signaling_pathway&Fc-gamma_receptor_signaling_pathway_invo...	3	15	3	3	3	3	3	3	3	3	10	0.332	377.189	0.578	11786	0.461942	3.01	0.00785	0	0	0	0.110124	0.00595	0.0167073	0.109235	0	0	0	0	1	1	1	0.661
5	10097	ACTR2	2	4	7	1	1	4	GISC	DOID:3119	Structural_plasticity	Cytoskeletal_and_associated_proteins			GO:0007411&GO:0007264&GO:0045087&GO:0048013&GO:0038096	axon_guidance&small_GTPase_mediated_signal_transductio...&innate_immune_response&ephrin_receptor_signaling_pathway&Fc-gamma_receptor_signaling_pathway_invo...	3	15	4	4	4	4	4	4	4	4	13	0.348	309.84	0.462	13740	0.538528	2.875	0.009947	0	0	0	0.0482374	0.0280862	0.0473577	0.168163	0	0	0	0	1	1	1	0.991
6	10109	ARPC2	2	4	7	1	1	4	Epi	DOID:1826					GO:0007411&GO:0007264&GO:0045087&GO:0048013&GO:0038096	axon_guidance&small_GTPase_mediated_signal_transductio...&innate_immune_response&ephrin_receptor_signaling_pathway&Fc-gamma_receptor_signaling_pathway_invo...	3	15	3	3	3	3	3	3	3	3	7	0.318	32.575	0.762	9416	0.369052	3.145	0.005457	0	0	0	0	0	0	0.00990143	0	0	0	0	1	1	1	0.661
7	10211	FLOT1	2	4	7	1	1	4	AD&ANSN&BC&GISC&NSC&NB&PNSN&SCC	DOID:10652&DOID:2621&DOID:1612&DOID:3119&DOID:3093&DOID:769&DOID:1192&DOID:1749	Unknown	Endocytosis-related_proteins			GO:0007264&GO:0007265&GO:0007268&GO:0045087&GO:0034329	small_GTPase_mediated_signal_transductio...&Ras_protein_signal_transduction&synaptic_transmission&innate_immune_response&cell_junction_assembly	3	14	3	3	3	3	3	3	3	3	5	0.312	2.299	0.8	8256	0.323587	3.2	0.004251	0	0	0	0	0	0	0.217786	0	0	0	0	0.999982	0.999982	0.999983	0.991
8	10243	GPHN	6	21	12	3	18	7	AD&ASD&AUT&Epi&FEpi&SCH&TLE	DOID:10652&DOID:0060041&DOID:12849&DOID:1826&DOID:2234&DOID:5419&DOID:3328					GO:0007416	synapse_assembly	12	8	3	3	3	3	3	3	3	3	1	0.186	0	NaN	34	0.0013326	5.37	0.002359	0	0	0	0	0	0	0.0099	0	0	0	0	0.99557	0.99557	0.96778	0.991
9	10458	BAIAP2	5	1	3	4	7	5	ASD&AUT	DOID:0060041&DOID:12849	Intracellular_Signal_Transduction			YES	GO:0007264&GO:0048010&GO:0008286&GO:0007268&GO:0045087&GO:0048167&GO:0038096&GO:0051017	small_GTPase_mediated_signal_transductio...&vascular_endothelial_growth_factor_recep...&insulin_receptor_signaling_pathway&synaptic_transmission&innate_immune_response&regulation_of_synaptic_plasticity&Fc-gamma_receptor_signaling_pathway_invo...&actin_filament_bundle_assembly	11	12	3	3	3	3	3	3	3	3	6	0.309	318.28	0.133	2198	0.0861488	3.24	0.006234	0	0	0	0.143864	0.355611	0.411314	0.411793	0	0	0	0	1	1	1	0.892
10	10552	ARPC1A	2	4	7	1	1	4			Structural_plasticity				GO:0007411&GO:0007264&GO:0045087&GO:0048013&GO:0038096	axon_guidance&small_GTPase_mediated_signal_transductio...&innate_immune_response&ephrin_receptor_signaling_pathway&Fc-gamma_receptor_signaling_pathway_invo...	3	15	3	3	3	3	3	3	3	3	5	0.301	8.74	0.9	4672	0.183115	3.325	0.004095	0	0	0	0	0	0	0.009902	0	0	0	0	0.999982	0.999982	0.999983	0.835
11	1073	CFL2	13	4	7	1	1	4									3	14	3	3	3	3	3	3	3	3	5	0.328	1.376	0.8	9887	0.387513	3.05	0.004166	0	0	0	0	0	0	0.202108	0	0	0	0	0.999982	0.999982	0.999983	0.991
12	11021	RAB35	4	27	6	11	10	9			Intracellular_trafficking	Synaptic_vesicle_proteins			GO:0007264&GO:0007265	small_GTPase_mediated_signal_transductio...&Ras_protein_signal_transduction	9	2	3	3	3	3	3	3	3	3	1	0.228	0	NaN	241	0.00944579	4.39	0.00187	0	0	0	0	0	0	0.0099	0	0	0	0	0.989631	0.99217	0.992152	0.991
13	11069	RAPGEF4	3	11	8	7	15	10			Intracellular_Signal_Transduction				GO:0007264&GO:0030168	small_GTPase_mediated_signal_transductio...&platelet_activation	18	14	3	3	3	3	3	3	3	3	1	0.216	0	NaN	106	0.00415458	4.625	0.002092	0	0	0	0	0	0	0.0099	0	0	0	0	0.9978	0.989955	0.986348	0.475
14	11217	AKAP2	2	4	7	1	1	4									3	14	3	3	3	3	3	3	3	3	4	0.322	0	1	9105	0.356863	3.11	0.003398	0	0	0	0	0	0	0.0099025	0	0	0	0	0.999837	0.999835	0.999842	0.545
15	113246	C12orf57	3	6	6	11	3	8	ID	DOID:1059							20	7	3	3	3	3	3	3	3	3	1	0.275	0	NaN	1240	0.0486008	3.635	0.001639	0	0	0	0	0	0	0.0099	0	0	0	0	0.977804	0.968458	0.965721	0.565
16	11346	SYNPO	2	4	7	1	1	4	HTN&ID&SCH	DOID:10763&DOID:1059&DOID:5419					GO:0051017	actin_filament_bundle_assembly	3	14	4	4	4	4	4	4	4	4	37	0.422	2826.77	0.156	25514	1	2.37	0.028659	0	0	0	0.343021	0.287071	0.306833	0.499839	0	0	0	0	1	1	1	0.991
17	114794	ELFN2	3	6	6	11	3	8									20	7	3	3	3	3	3	3	3	3	1	0.275	0	NaN	1240	0.0486008	3.635	0.001639	0	0	0	0	0	0	0.0099	0	0	0	0	0.977804	0.968458	0.965721	0.991
18	118	ADD1	2	4	7	3	5	7	GISC&HTN&SC	DOID:3119&DOID:10763&DOID:10534	Structural_plasticity				GO:0051693&GO:0051017	actin_filament_capping&actin_filament_bundle_assembly	1	16	3	3	3	3	3	3	3	3	8	0.313	129.094	0.286	5778	0.226464	3.19	0.006998	0	0	0	0.182911	0.215545	0.282695	0.297326	0	0	0	0	1	0.999999	0.999999	0.991
19	119	ADD2	1	2	7	3	5	7	HTN	DOID:10763	Structural_plasticity				GO:0051693&GO:0051017	actin_filament_capping&actin_filament_bundle_assembly	10	5	3	3	3	3	3	3	3	3	2	0.277	49.914	0	1100	0.0431136	3.615	0.002652	0	0	0	0.310699	0	0.054111	0.3208	0	0	0	0	0.948006	0.936584	0.93988	0.489
20	120	ADD3	2	4	7	3	5	7	ID&MG&NSC&PNSN	DOID:1059&DOID:3070&DOID:3093&DOID:1192	Structural_plasticity						1	16	3	3	3	3	3	3	3	3	4	0.306	83.535	0.5	5535	0.21694	3.265	0.003788	0	0	0	0.309636	0.184058	0.232401	0.0099025	0	0	0	0	0.994125	0.994568	0.99516	0.991
21	124044	SPATA2L	3	20	2	9	9	12	MEL	DOID:1909							14	11	3	3	3	3	3	3	3	3	1	0.214	0	NaN	108	0.00423297	4.67	0.001903	0	0	0	0	0	0	0.0099	0	0	0	0	0.996659	0.996659	0.996659	0.444
22	1271	CNTFR	1	2	4	2	2	1							GO:0043066	negative_regulation_of_apoptotic_process	10	5	3	3	3	3	3	3	3	3	1	0.274	0	NaN	972	0.0380967	3.65	0.001682	0	0	0	0	0	0	0.0099	0	0	0	0	0.972125	0.951715	0.951571	0.631
23	1272	CNTN1	3	13	3	4	19	5	AD&BI&GISC&MG&PD&SCC	DOID:10652&DOID:3312&DOID:3119&DOID:3070&DOID:14330&DOID:1749	CAT_signaling				GO:0007411	axon_guidance	20	7	3	3	3	3	3	3	3	3	2	0.277	211.102	0	1269	0.0497374	3.61	0.003191	0	0	0	0	0	0.054111	0.3208	0	0	0	0	0.999532	0.997797	0.968336	0.693
24	1463	NCAN	11	13	3	4	19	5	BI&GISC&HCC&MG&SCH	DOID:3312&DOID:3119&DOID:684&DOID:3070&DOID:5419	CAT_signaling				GO:0007411	axon_guidance	11	11	3	3	3	3	3	3	3	3	2	0.213	23.604	0	108	0.00423297	4.69	0.003644	0	0	0	0.310699	0	0	0.0099	0	0	0	0	0.956745	0.999998	0.999722	0.762
25	146691	TOM1L2	2	4	7	1	1	4									3	6	3	3	3	3	3	3	3	3	1	0.25	0	NaN	573	0.0224583	4.005	0.001522	0	0	0	0	0	0	0.0099	0	0	0	0	0.885434	0.885113	0.886179	0.641
26	1496	CTNNA2	3	22	1	6	4	13	AD&BI&HTN	DOID:10652&DOID:3312&DOID:10763	Intracellular_Signal_Transduction	Adhesion_and_cell_surface_molecules	YES				13	8	3	3	3	3	3	3	3	3	2	0.277	0	1	989	0.038763	3.61	0.002486	0	0	0	0	0	0	0.0099	0	0	0	0	0.999527	0.999425	0.998811	0.618
27	1499	CTNNB1	1	22	1	6	4	13	AD&ASD&AUT&ANSN&BI&BC&CNSC&HCNC&FTD&GAC&GISC&HCC&HTN&ID&MG&MEL&NSC&NB&PNSN&SCH&SCC&SC&SCA	DOID:10652&DOID:0060041&DOID:12849&DOID:2621&DOID:3312&DOID:1612&DOID:3620&DOID:219&DOID:9255&DOID:3717&DOID:3119&DOID:684&DOID:10763&DOID:1059&DOID:3070&DOID:1909&DOID:3093&DOID:769&DOID:1192&DOID:5419&DOID:1749&DOID:10534&DOID:5517	Intracellular_Signal_Transduction	Adhesion_and_cell_surface_molecules	YES		GO:0007264&GO:0008543&GO:0007268&GO:0090263&GO:0045087&GO:0034329&GO:0034332&GO:0043066	small_GTPase_mediated_signal_transductio...&fibroblast_growth_factor_receptor_signal...&synaptic_transmission&positive_regulation_of_canonical_Wnt_sig...&innate_immune_response&cell_junction_assembly&adherens_junction_organization&negative_regulation_of_apoptotic_process	13	8	3	3	3	3	3	3	3	3	14	0.352	1429.01	0.099	5050	0.197931	2.84	0.014651	0	0	0	0.394076	0.442148	0.461158	0.278848	0	0	0	0	1	1	1	0.991
28	1500	CTNND1	1	2	1	6	4	13	ASD&AUT&BC&GISC&HCC&MEL&SCC	DOID:0060041&DOID:12849&DOID:1612&DOID:3119&DOID:684&DOID:1909&DOID:1749	Intracellular_Signal_Transduction	Adhesion_and_cell_surface_molecules	YES		GO:0048010&GO:0090090&GO:0034329&GO:0034332	vascular_endothelial_growth_factor_recep...&negative_regulation_of_canonical_Wnt_sig...&cell_junction_assembly&adherens_junction_organization	13	8	3	3	3	3	3	3	3	3	4	0.317	67.737	0.5	2763	0.108293	3.15	0.004311	0	0	0	0.393067	0.0151192	0.0408779	0.0099025	0	0	0	0	0.997834	0.999957	0.999864	0.496
29	1501	CTNND2	1	12	5	6	22	13	AD&BI&GISC&ID&SCH&SCC	DOID:10652&DOID:3312&DOID:3119&DOID:1059&DOID:5419&DOID:1749	Intracellular_Signal_Transduction	Adhesion_and_cell_surface_molecules			GO:0007268&GO:0048167	synaptic_transmission&regulation_of_synaptic_plasticity	13	3	3	3	3	3	3	3	3	3	1	0.208	0	NaN	91	0.00356667	4.81	0.001865	0	0	0	0	0	0	0.0099	0	0	0	0	0.9777	0.996696	0.964976	0.496
30	153090	DAB2IP	9	30	2	9	9	12	BC&CNSC&GISC&HCC&NSC	DOID:1612&DOID:3620&DOID:3119&DOID:684&DOID:3093					GO:0007411&GO:0007264&GO:0048010&GO:0000186&GO:0007265&GO:0048011&GO:0038095&GO:0007173&GO:0008286&GO:0008543&GO:0090090&GO:0045087&GO:0097193&GO:0042059	axon_guidance&small_GTPase_mediated_signal_transductio...&vascular_endothelial_growth_factor_recep...&activation_of_MAPKK_activity&Ras_protein_signal_transduction&neurotrophin_TRK_receptor_signaling_path...&Fc-epsilon_receptor_signaling_pathway&epidermal_growth_factor_receptor_signali...&insulin_receptor_signaling_pathway&fibroblast_growth_factor_receptor_signal...&negative_regulation_of_canonica…	14	13	3	3	3	3	3	3	3	3	1	0.178	0	NaN	26	0.00101905	5.63	0.002606	0	0	0	0	0	0	0.0099	0	0	0	0	0.996659	0.996659	0.996659	0.991
31	1540	CYLD	1	20	2	9	9	12	ANSN&BC&HCNC&GISC&HCC&MEL&NSC&NB&PD&PNSN	DOID:2621&DOID:1612&DOID:219&DOID:3119&DOID:684&DOID:1909&DOID:3093&DOID:769&DOID:14330&DOID:1192					GO:0090090&GO:0045087&GO:0097193	negative_regulation_of_canonical_Wnt_sig...&innate_immune_response&intrinsic_apoptotic_signaling_pathway	14	11	3	3	3	3	3	3	3	3	4	0.272	439.976	0	976	0.0382535	3.675	0.005443	0	0	0	0.393067	0.198845	0.244777	0.0099025	0	0	0	0	1	1	1	0.496
32	161742	SPRED1	3	6	6	11	3	8	BI	DOID:3312					GO:0007411&GO:0007264&GO:0048010&GO:0000186&GO:0007265&GO:0048011&GO:0038095&GO:0007173&GO:0008286&GO:0008543&GO:0045087	axon_guidance&small_GTPase_mediated_signal_transductio...&vascular_endothelial_growth_factor_recep...&activation_of_MAPKK_activity&Ras_protein_signal_transduction&neurotrophin_TRK_receptor_signaling_path...&Fc-epsilon_receptor_signaling_pathway&epidermal_growth_factor_receptor_signali...&insulin_receptor_signaling_pathway&fibroblast_growth_factor_receptor_signal...&innate_immune_response	20	7	3	3	3	3	3	3	3	3	1	0.275	0	NaN	1240	0.0486008	3.635	0.001639	0	0	0	0	0	0	0.0099	0	0	0	0	0.977804	0.968458	0.965721	0.743
33	1627	DBN1	2	4	7	1	1	4	AD&HCNC&GISC&MG	DOID:10652&DOID:219&DOID:3119&DOID:3070	Structural_plasticity				GO:0007268&GO:0048167	synaptic_transmission&regulation_of_synaptic_plasticity	3	14	4	4	4	4	4	4	4	4	36	0.413	2660.38	0.159	24803	0.972133	2.42	0.028575	0	0	0	0.264302	0.290583	0.263427	0.416733	0	0	0	0	1	1	1	0.844
34	1740	DLG2	1	2	4	2	2	1	Epi&FEpi&PD&TLE	DOID:1826&DOID:2234&DOID:14330&DOID:3328	Protein_cluster			YES	GO:0007268&GO:0046710&GO:0046037	synaptic_transmission&GDP_metabolic_process&GMP_metabolic_process	19	1	3	3	3	3	3	3	3	3	7	0.309	205.233	0.238	3404	0.133417	3.235	0.006776	0	0	0	0.161012	0.0948318	0.0190743	0.147884	0	0	0	0	1	0.999997	1	0.991
35	1741	DLG3	1	2	4	2	2	1	ID&SCH	DOID:1059&DOID:5419	Protein_cluster			YES	GO:0007411&GO:0007268&GO:0046710&GO:0046037	axon_guidance&synaptic_transmission&GDP_metabolic_process&GMP_metabolic_process	19	1	3	3	3	3	3	3	3	3	7	0.316	262.113	0.238	3610	0.141491	3.16	0.006702	0	0	0	0.0937052	0.236045	0.160571	0.147884	0	0	0	0	1	0.999897	0.999997	0.783
36	1742	DLG4	1	2	4	2	2	1	AD&PD&SCH	DOID:10652&DOID:14330&DOID:5419	Protein_cluster	Postsynaptic		YES	GO:0007411&GO:0007264&GO:0048010&GO:0000186&GO:0007265&GO:0048011&GO:0038095&GO:0007173&GO:0008286&GO:0008543&GO:0007268&GO:0045087&GO:0048167&GO:0007416&GO:0046710&GO:2000463&GO:0071625&GO:0050885&GO:0046037&GO:0035176	axon_guidance&small_GTPase_mediated_signal_transductio...&vascular_endothelial_growth_factor_recep...&activation_of_MAPKK_activity&Ras_protein_signal_transduction&neurotrophin_TRK_receptor_signaling_path...&Fc-epsilon_receptor_signaling_pathway&epidermal_growth_factor_receptor_signali...&insulin_receptor_signaling_pathway&fibroblast_growth_factor_receptor_signal...&synaptic_transmission&innate_im…	19	1	3	3	3	3	3	3	3	3	17	0.321	1078.29	0.125	4739	0.185741	3.115	0.016373	0	0	0	0.3669	0.101687	0.0425579	0.296092	0	0	0	0	1	1	1	0.991
37	2043	EPHA4	1	17	10	8	14	11	BC&GISC	DOID:1612&DOID:3119	Tyrosine_kinase_signaling				GO:0007411&GO:0048013	axon_guidance&ephrin_receptor_signaling_pathway	16	5	3	3	3	3	3	3	3	3	3	0.278	979	0	1038	0.0406835	3.6	0.005648	0	0	0	0.275475	0.0188707	0.10073	0.00990333	0	0	0	0	1	1	1	0.991
38	221692	PHACTR1	3	6	6	11	3	8	BC	DOID:1612					GO:0051017	actin_filament_bundle_assembly	20	7	3	3	3	3	3	3	3	3	1	0.275	0	NaN	1240	0.0486008	3.635	0.001639	0	0	0	0	0	0	0.0099	0	0	0	0	0.977804	0.968458	0.965721	0.991
39	2239	GPC4	4	27	6	11	10	9									9	2	3	3	3	3	3	3	3	3	1	0.228	0	NaN	241	0.00944579	4.39	0.00187	0	0	0	0	0	0	0.0099	0	0	0	0	0.989631	0.99217	0.992152	0.661
40	22859	ADGRL1	12	3	5	11	8	15			GPCR_signaling				GO:0007268&GO:0007416&GO:0007269	synaptic_transmission&synapse_assembly&neurotransmitter_secretion	20	13	3	3	3	3	3	3	3	3	1	0.212	0	NaN	169	0.00662381	4.715	0.002032	0	0	0	0	0	0	0.0099	0	0	0	0	0.977804	0.994407	0.995551	0.991
41	22866	CNKSR2	11	12	5	6	22	13	ID&SCH	DOID:1059&DOID:5419	Protein_cluster						13	2	3	3	3	3	3	3	3	3	2	0.26	70.806	0	564	0.0221055	3.845	0.002806	0	0	0	0	0	0	0.3208	0	0	0	0	0.999527	0.995604	0.998811	0.991
42	22874	PLEKHA6	6	25	7	3	18	7									12	3	3	3	3	3	3	3	3	3	1	0.228	0	NaN	326	0.0127773	4.385	0.00179	0	0	0	0	0	0	0.0099	0	0	0	0	0.99557	0.99557	0.96778	0.575
43	22941	SHANK2	1	2	4	2	2	1	ASD&AUT&ID	DOID:0060041&DOID:12849&DOID:1059	Protein_cluster				GO:0007268&GO:0048167&GO:0007416&GO:0071625&GO:0035176	synaptic_transmission&regulation_of_synaptic_plasticity&synapse_assembly&vocalization_behavior&social_behavior	10	17	3	3	3	3	3	1	3	3	5	0.288	52.481	0.2	1968	0.0771341	3.47	0.004903	0	0	0	0.514896	0	0.0327627	0.009902	0	0	0	0	0.994763	0.99998	0.99998	0.991
44	22999	RIMS1	4	2	2	10	6	3	SCH	DOID:5419	Exocytosis	Active_zone_proteins	YES		GO:0007268&GO:0048167&GO:2000463&GO:0007269	synaptic_transmission&regulation_of_synaptic_plasticity&positive_regulation_of_excitatory_postsy...&neurotransmitter_secretion	9	18	3	3	3	3	3	3	3	3	4	0.295	453.534	0.167	1550	0.060751	3.39	0.004615	0	0	0	0.424951	0.195047	0.256891	0.0099025	0	0	0	0	0.99967	0.999998	0.999998	0.63
45	23025	UNC13A	4	9	2	10	6	3	FTD	DOID:9255	Exocytosis				GO:0007268&GO:0048167&GO:0007269	synaptic_transmission&regulation_of_synaptic_plasticity&neurotransmitter_secretion	9	18	3	3	3	3	3	3	3	3	2	0.213	0	1	236	0.00924982	4.705	0.002841	0	0	0	0	0	0	0.0099	0	0	0	0	0.999904	0.999905	0.999905	0.661
46	23043	TNIK	11	1	5	6	11	13	GISC&HCC&SCH	DOID:3119&DOID:684&DOID:5419					GO:0000186	activation_of_MAPKK_activity	13	2	3	3	3	3	3	3	3	3	11	0.333	1283.46	0	3964	0.155366	3.005	0.012179	0	0	0	0.446215	0.374802	0.466337	0.00990182	0	0	0	0	1	0.999999	0.999996	0.541
47	23072	HECW1	12	3	5	11	8	15	AD&GISC	DOID:10652&DOID:3119					GO:0090090	negative_regulation_of_canonical_Wnt_sig...	20	13	3	3	3	3	3	3	3	3	1	0.212	0	NaN	169	0.00662381	4.715	0.002032	0	0	0	0	0	0	0.0099	0	0	0	0	0.977804	0.994407	0.995551	0.534
48	23085	ERC1	6	26	8	7	15	10			Protein_cluster						2	5	3	3	3	3	3	3	3	3	1	0.267	0	NaN	533	0.0208905	3.74	0.001685	0	0	0	0	0	0	0.0099	0	0	0	0	0.986441	0.989955	0.986348	0.991
49	2314	FLII	13	4	7	1	1	4									3	14	3	3	3	3	3	3	3	3	7	0.333	336.917	0.571	10622	0.41632	3.005	0.006011	0	0	0	0.274772	0.154361	0.178953	0.343724	0	0	0	0	0.99974	0.999736	0.999748	0.653
50	23229	ARHGEF9	6	21	12	3	18	7	ANSN&Epi&ID&NSC&NB&PNSN	DOID:2621&DOID:1826&DOID:1059&DOID:3093&DOID:769&DOID:1192					GO:0007264&GO:0007265&GO:0048011&GO:0007268	small_GTPase_mediated_signal_transductio...&Ras_protein_signal_transduction&neurotrophin_TRK_receptor_signaling_path...&synaptic_transmission	12	3	3	3	3	3	3	3	3	3	2	0.229	199	0	334	0.0130909	4.375	0.003796	0	0	0	0	0	0	0.3208	0	0	0	0	0.999985	0.999985	0.998997	0.566
51	23266	ADGRL2	5	24	4	2	21	1									11	17	3	3	3	3	3	3	3	3	1	0.231	0	NaN	229	0.00897546	4.33	0.001734	0	0	0	0	0	0	0.0099	0	0	0	0	0.976717	0.99559	0.951571	0.991
52	23345	SYNE1	11	1	5	6	11	13	ASD&AUT&BI&BC&GISC&ID&SCH	DOID:0060041&DOID:12849&DOID:3312&DOID:1612&DOID:3119&DOID:1059&DOID:5419							13	2	3	3	3	3	3	3	3	3	1	0.25	0	NaN	473	0.0185388	4	0.001687	0	0	0	0	0	0	0.0099	0	0	0	0	0.9777	0.983146	0.964976	0.522
53	23426	GRIP1	1	8	11	11	20	8	ASD&AUT&BI&SCH	DOID:0060041&DOID:12849&DOID:3312&DOID:5419					GO:0007268	synaptic_transmission	8	4	3	3	3	3	3	3	3	3	4	0.265	253.051	0	821	0.0321784	3.78	0.005157	0	0	0	0.237129	0.195047	0.256891	0.0099025	0	0	0	0	1	1	0.999873	0.991
54	23499	MACF1	2	1	5	7	11	10	SCH	DOID:5419	Structural_plasticity				GO:0034329&GO:0034332	cell_junction_assembly&adherens_junction_organization	2	16	3	3	3	3	3	1	3	3	4	0.313	192.785	0	3316	0.129968	3.19	0.004352	0	0	0	0.535939	0.198845	0.284072	0.424177	0	0	0	0	0.961101	0.948944	0.960848	0.328
55	23504	RIMBP2	12	3	5	11	8	15	AD	DOID:10652	Unknown						20	7	3	3	3	3	3	3	3	3	2	0.28	66.417	0	1409	0.0552246	3.57	0.002925	0	0	0	0	0	0.054111	0.3208	0	0	0	0	0.999532	0.991092	0.993348	0.453
56	2534	FYN	1	2	4	2	2	1	AD&ANSN&BI&BC&MEL&NSC&NB&PNSN&SCH	DOID:10652&DOID:2621&DOID:3312&DOID:1612&DOID:1909&DOID:3093&DOID:769&DOID:1192&DOID:5419					GO:0007411&GO:0007264&GO:0048010&GO:0000186&GO:0007265&GO:0048011&GO:0038095&GO:0007173&GO:0008286&GO:0008543&GO:0002223&GO:0016032&GO:0045087&GO:0048013&GO:0043066&GO:0030168&GO:0038096	axon_guidance&small_GTPase_mediated_signal_transductio...&vascular_endothelial_growth_factor_recep...&activation_of_MAPKK_activity&Ras_protein_signal_transduction&neurotrophin_TRK_receptor_signaling_path...&Fc-epsilon_receptor_signaling_pathway&epidermal_growth_factor_receptor_signali...&insulin_receptor_signaling_pathway&fibroblast_growth_factor_receptor_signal...&stimulatory_C-type_lectin_recep…	10	5	3	3	3	3	3	3	3	3	22	0.377	3861.04	0.048	7486	0.293408	2.655	0.024224	0	0	0	0.499817	0.402133	0.418837	0.401622	0	0	0	0	1	1	1	0.706
57	2550	GABBR1	1	16	4	2	23	1	AD&ASD&AUT&Epi&FEpi&GISC&SCH&TLE	DOID:10652&DOID:0060041&DOID:12849&DOID:1826&DOID:2234&DOID:3119&DOID:5419&DOID:3328	LGIC_signaling				GO:0007268	synaptic_transmission	10	5	3	3	3	3	3	3	3	3	2	0.275	199	0	995	0.0389982	3.64	0.003627	0	0	0	0	0	0	0.0099	0	0	0	0	0.999253	1	0.997709	0.769
58	25822	DNAJB5	12	3	5	11	8	15									20	13	3	3	3	3	3	3	3	3	2	0.229	26.155	0	238	0.00932821	4.375	0.003355	0	0	0	0.310699	0	0	0.3208	0	0	0	0	0.958832	0.999975	0.999985	0.508
59	26037	SIPA1L1	1	2	4	7	12	1	AD&SCH	DOID:10652&DOID:5419					GO:0007264&GO:0007268&GO:0048013&GO:0048167	small_GTPase_mediated_signal_transductio...&synaptic_transmission&ephrin_receptor_signaling_pathway&regulation_of_synaptic_plasticity	19	16	3	3	3	3	3	3	3	3	3	0.324	114.581	0	3322	0.130203	3.085	0.003126	0	0	0	0.275475	0.0188707	0.10073	0.279597	0	0	0	0	0.996559	0.970412	0.99379	0.529
60	26059	ERC2	4	9	2	10	6	3	BI&SCH	DOID:3312&DOID:5419	Protein_cluster	Active_zone_proteins					9	10	3	3	3	3	3	3	3	3	9	0.269	522.533	0.194	966	0.0378616	3.715	0.010424	0	0	0	0	0	0.0156828	0.374831	0	0	0	0	1	1	1	0.724
61	26115	TANC2	3	6	6	11	3	8	BC&FTD	DOID:1612&DOID:9255							20	9	3	3	3	3	3	3	3	3	2	0.282	0	1	2096	0.082151	3.55	0.002466	0	0	0	0.310699	0	0	0.039875	0	0	0	0	0.958832	0.999039	0.998861	0.63
62	27445	PCLO	4	9	2	10	6	3	BI&SCH	DOID:3312&DOID:5419	Protein_cluster	Active_zone_proteins	YES		GO:0007268&GO:0007416&GO:0007269	synaptic_transmission&synapse_assembly&neurotransmitter_secretion	9	10	3	3	3	3	3	3	3	3	2	0.234	0	1	401	0.0157169	4.265	0.002646	0	0	0	0	0	0	0.0099	0	0	0	0	0.999904	0.999905	0.999905	0.991
63	2781	GNAZ	3	29	10	8	14	11	MEL	DOID:1909	G-protein_relay						16	10	3	3	3	3	3	3	3	3	4	0.219	594	0	117	0.00458572	4.565	0.009276	0	0	0	0	0	0	0.231195	0	0	0	0	1	1	1	0.619
64	286	ANK1	5	4	7	3	5	7	AD	DOID:10652					GO:0007411	axon_guidance	1	11	3	3	3	3	3	3	3	3	3	0.264	1.816	0.667	1038	0.0406835	3.785	0.003197	0	0	0	0	0	0	0.00990333	0	0	0	0	0.99996	0.999964	0.99997	0.407
65	288	ANK3	3	19	9	5	13	6	AD&ASD&AUT&BI&ID&SCH	DOID:10652&DOID:0060041&DOID:12849&DOID:3312&DOID:1059&DOID:5419	Structural_plasticity				GO:0007411	axon_guidance	17	13	3	3	3	3	3	3	3	3	1	0.191	0	NaN	49	0.00192051	5.225	0.002565	0	0	0	0	0	0	0.0099	0	0	0	0	0.99778	0.99778	0.99778	0.991
66	2890	GRIA1	13	8	11	11	20	8	AD&BI&CNSC&Epi&FEpi&MG&NSC&SCH&TLE	DOID:10652&DOID:3312&DOID:3620&DOID:1826&DOID:2234&DOID:3070&DOID:3093&DOID:5419&DOID:3328	LGIC_signaling			YES	GO:0007268&GO:0048167	synaptic_transmission&regulation_of_synaptic_plasticity	8	4	3	3	3	3	3	3	3	3	3	0.28	59.406	0	1844	0.072274	3.57	0.003474	0	0	0	0.451939	0.0188707	0.0514835	0.181777	0	0	0	0	0.993429	0.993429	0.996918	0.991
67	28964	GIT1	4	9	2	10	6	3	BC&GISC&HD&SCC	DOID:1612&DOID:3119&DOID:12858&DOID:1749	Endocytosis		YES		GO:0007411&GO:0048013	axon_guidance&ephrin_receptor_signaling_pathway	9	10	3	3	3	3	3	3	3	3	8	0.289	704.964	0.214	1730	0.0678059	3.455	0.008611	0	0	0	0.340559	0.143359	0.159665	0.00990125	0	0	0	0	1	1	1	0.496
68	2902	GRIN1	1	2	4	2	2	1	AD&BI&BC&Epi&FEpi&ID&SCH&TLE	DOID:10652&DOID:3312&DOID:1612&DOID:1826&DOID:2234&DOID:1059&DOID:5419&DOID:3328	LGIC_signaling			YES	GO:0007411&GO:0007264&GO:0048010&GO:0000186&GO:0007265&GO:0048011&GO:0038095&GO:0007173&GO:0008286&GO:0008543&GO:0007268&GO:0045087&GO:0048013&GO:0048167&GO:0043066&GO:0007416&GO:2000463&GO:0035176	axon_guidance&small_GTPase_mediated_signal_transductio...&vascular_endothelial_growth_factor_recep...&activation_of_MAPKK_activity&Ras_protein_signal_transduction&neurotrophin_TRK_receptor_signaling_path...&Fc-epsilon_receptor_signaling_pathway&epidermal_growth_factor_receptor_signali...&insulin_receptor_signaling_pathway&fibroblast_growth_factor_receptor_signal...&synaptic_transmission&innate_im…	19	17	3	3	3	3	3	3	3	3	5	0.304	214.456	0.4	2873	0.112605	3.285	0.005448	0	0	0	0.351762	0.157668	0.171442	0.2047	0	0	0	0	0.999673	0.99998	0.99998	0.535
69	2903	GRIN2A	1	2	4	2	2	1	AD&ASD&AUT&BI&Epi&FEpi&HD&ID&MEL&PD&SCH	DOID:10652&DOID:0060041&DOID:12849&DOID:3312&DOID:1826&DOID:2234&DOID:12858&DOID:1059&DOID:1909&DOID:14330&DOID:5419	LGIC_signaling			YES	GO:0007411&GO:0007264&GO:0048010&GO:0000186&GO:0007265&GO:0048011&GO:0038095&GO:0007173&GO:0008286&GO:0008543&GO:0007268&GO:0045087&GO:0048167	axon_guidance&small_GTPase_mediated_signal_transductio...&vascular_endothelial_growth_factor_recep...&activation_of_MAPKK_activity&Ras_protein_signal_transduction&neurotrophin_TRK_receptor_signaling_path...&Fc-epsilon_receptor_signaling_pathway&epidermal_growth_factor_receptor_signali...&insulin_receptor_signaling_pathway&fibroblast_growth_factor_receptor_signal...&synaptic_transmission&innate_im…	19	17	3	3	3	3	3	3	3	3	6	0.318	109.578	0.333	3551	0.139178	3.145	0.0058	0	0	0	0.253102	0.0948318	0.143892	0.316902	0	0	0	0	0.999985	0.999999	0.999999	0.991
70	2904	GRIN2B	1	2	4	2	2	1	AD&ASD&AUT&BI&BC&Epi&FEpi&GISC&HD&ID&PD&SCH&SCC&TLE	DOID:10652&DOID:0060041&DOID:12849&DOID:3312&DOID:1612&DOID:1826&DOID:2234&DOID:3119&DOID:12858&DOID:1059&DOID:14330&DOID:5419&DOID:1749&DOID:3328	LGIC_signaling			YES	GO:0007411&GO:0007264&GO:0048010&GO:0000186&GO:0007265&GO:0048011&GO:0038095&GO:0007173&GO:0008286&GO:0008543&GO:0007268&GO:0045087&GO:0048013&GO:0048167	axon_guidance&small_GTPase_mediated_signal_transductio...&vascular_endothelial_growth_factor_recep...&activation_of_MAPKK_activity&Ras_protein_signal_transduction&neurotrophin_TRK_receptor_signaling_path...&Fc-epsilon_receptor_signaling_pathway&epidermal_growth_factor_receptor_signali...&insulin_receptor_signaling_pathway&fibroblast_growth_factor_receptor_signal...&synaptic_transmission&innate_im…	19	1	3	3	3	3	3	3	3	3	10	0.345	423.731	0.2	5285	0.207141	2.895	0.00924	0	0	0	0.351563	0.0834764	0.1485	0.367514	0	0	0	0	1	1	1	0.991
71	29110	TBK1	9	5	2	9	9	12	BC&CNSC&FTD&GISC&HCC&MEL&NSC&SCC	DOID:1612&DOID:3620&DOID:9255&DOID:3119&DOID:684&DOID:1909&DOID:3093&DOID:1749					GO:0016032&GO:0045087	viral_process&innate_immune_response	14	11	3	3	3	3	3	3	3	3	3	0.23	223.967	0	213	0.00834836	4.35	0.00517	0	0	0	0	0	0	0.279597	0	0	0	0	1	1	1	0.991
72	2911	GRM1	3	28	9	5	13	6	AD&BI&BC&Epi&FEpi&MEL&SCH&TLE	DOID:10652&DOID:3312&DOID:1612&DOID:1826&DOID:2234&DOID:1909&DOID:5419&DOID:3328	GPCR_signaling				GO:0000186&GO:0007268	activation_of_MAPKK_activity&synaptic_transmission	17	13	3	3	3	3	3	3	3	3	1	0.236	0	NaN	231	0.00905385	4.24	0.0021	0	0	0	0	0	0	0.0099	0	0	0	0	0.99778	0.99778	0.99778	0.496
73	2915	GRM5	3	28	9	5	13	6	AD&ASD&AUT&BI&Epi&ID&MEL&PD&SCH	DOID:10652&DOID:0060041&DOID:12849&DOID:3312&DOID:1826&DOID:1059&DOID:1909&DOID:14330&DOID:5419	GPCR_signaling				GO:0007268&GO:0048167	synaptic_transmission&regulation_of_synaptic_plasticity	17	13	3	3	3	3	3	3	3	3	1	0.236	0	NaN	231	0.00905385	4.24	0.0021	0	0	0	0	0	0	0.0099	0	0	0	0	0.99778	0.99778	0.99778	0.991
74	2977	GUCY1A2	1	2	4	2	2	1	SCH	DOID:5419	Intracellular_Signal_Transduction						19	1	3	3	3	3	3	3	3	3	5	0.295	222.032	0.2	2268	0.0888924	3.385	0.005441	0	0	0	0.173039	0.156349	0.182639	0.009902	0	0	0	0	0.999994	0.99998	0.99998	0.991
75	2983	GUCY1B3	1	2	4	2	2	1	HTN	DOID:10763	Intracellular_Signal_Transduction						19	1	3	3	3	3	3	3	3	3	1	0.228	0	NaN	242	0.00948499	4.38	0.001671	0	0	0	0	0	0	0.0099	0	0	0	0	0.963812	0.951715	0.951571	0.496
76	30011	SH3KBP1	6	26	8	7	15	10	BC&GISC&SCC	DOID:1612&DOID:3119&DOID:1749					GO:0007173&GO:0042059	epidermal_growth_factor_receptor_signali...&negative_regulation_of_epidermal_growth_...	2	5	3	3	3	3	3	1	3	3	11	0.364	1631.4	0.055	7821	0.306538	2.745	0.012153	0	0	0	0.612115	0.380193	0.37199	0.397783	0	0	0	0	0.999995	1	1	0.991
77	322	APBB1	5	10	3	4	7	5	AD	DOID:10652							11	4	3	3	3	3	3	3	3	3	1	0.202	0	NaN	83	0.00325312	4.955	0.001825	0	0	0	0	0	0	0.0099	0	0	0	0	0.976717	0.982916	0.982759	0.991
78	340527	NHSL2	11	1	3	4	7	5									11	12	3	3	3	3	3	3	3	3	1	0.262	0	NaN	625	0.0244964	3.815	0.001618	0	0	0	0	0	0	0.0099	0	0	0	0	0.976717	0.982916	0.982759	0.31
79	3761	KCNJ4	1	2	4	2	2	1			Excitability				GO:0007268	synaptic_transmission	19	1	3	3	3	3	3	3	3	3	3	0.264	0.952	0.667	1282	0.0502469	3.79	0.003219	0	0	0	0.262748	0	0	0.00990333	0	0	0	0	0.996559	0.999895	0.999894	0.991
80	3800	KIF5C	3	28	9	5	13	6	AD&ASD&AUT&BI&ID&SCH	DOID:10652&DOID:0060041&DOID:12849&DOID:3312&DOID:1059&DOID:5419	Structural_plasticity				GO:0007411	axon_guidance	17	13	3	3	3	3	3	3	3	3	1	0.236	0	NaN	231	0.00905385	4.24	0.0021	0	0	0	0	0	0	0.0099	0	0	0	0	0.99778	0.99778	0.99778	0.991
81	3983	ABLIM1	2	4	7	1	1	4			Structural_plasticity			YES	GO:0007411	axon_guidance	3	14	3	3	3	3	3	3	3	3	7	0.335	275.924	0.381	10215	0.400368	2.985	0.006279	0	0	0	0.278976	0	0.0190743	0.41835	0	0	0	0	0.99974	0.999989	0.999989	0.991
82	399687	MYO18A	2	4	7	1	1	4							GO:0043066	negative_regulation_of_apoptotic_process	3	14	4	4	4	4	4	4	4	4	27	0.404	1924.03	0.225	22146	0.867994	2.475	0.020613	0	0	0	0.22892	0.156625	0.170125	0.418633	0	0	0	0	1	1	1	0.991
83	4008	LMO7	2	4	7	1	1	4	BC	DOID:1612							3	14	3	3	3	3	3	3	3	3	4	0.322	0	1	9105	0.356863	3.11	0.003398	0	0	0	0	0	0	0.0099025	0	0	0	0	0.999837	0.999835	0.999842	0.661
84	4067	LYN	6	11	8	7	15	10	BC&GISC&MG	DOID:1612&DOID:3119&DOID:3070					GO:0007411&GO:0038095&GO:0002223&GO:0016032&GO:0045087&GO:0048013&GO:0030168&GO:0038096	axon_guidance&Fc-epsilon_receptor_signaling_pathway&stimulatory_C-type_lectin_receptor_signa...&viral_process&innate_immune_response&ephrin_receptor_signaling_pathway&platelet_activation&Fc-gamma_receptor_signaling_pathway_invo...	18	5	3	3	3	3	3	3	3	3	2	0.269	22.756	0	639	0.0250451	3.72	0.003031	0	0	0	0.310699	0	0	0.0099	0	0	0	0	0.997802	0.99991	0.999829	0.283
85	4131	MAP1B	12	18	6	11	8	9			Structural_plasticity						20	2	3	3	3	3	3	3	3	3	4	0.294	390.161	0	1687	0.0661206	3.405	0.005715	0	0	0	0.223605	0.198845	0.271373	0.424177	0	0	0	0	0.999969	0.999955	0.99985	0.991
86	421	ARVCF	1	2	1	2	4	13	SCH	DOID:5419							21	7	3	3	3	3	3	3	3	3	1	0.273	0	NaN	878	0.0344125	3.66	0.001565	0	0	0	0	0	0	0.0099	0	0	0	0	0.979661	0.975467	0.964976	0.566
87	4217	MAP3K5	9	30	2	9	9	12	BC&GISC&HD&MEL&NSC&PD	DOID:1612&DOID:3119&DOID:12858&DOID:1909&DOID:3093&DOID:14330					GO:0000186&GO:0016032&GO:0045087&GO:0097193	activation_of_MAPKK_activity&viral_process&innate_immune_response&intrinsic_apoptotic_signaling_pathway	14	13	3	3	3	3	3	3	3	3	3	0.216	397	0	107	0.00419378	4.635	0.006565	0	0	0	0	0	0	0.00990333	0	0	0	0	1	1	1	0.661
88	4301	MLLT4	2	2	3	4	12	2	BC&HCNC&GISC&PD	DOID:1612&DOID:219&DOID:3119&DOID:14330					GO:0034329&GO:0034332	cell_junction_assembly&adherens_junction_organization	6	12	3	3	3	3	3	1	3	3	7	0.328	401.925	0.19	6607	0.258956	3.045	0.006736	0	0	0	0.50241	0.237236	0.330598	0.313046	0	0	0	0	0.992826	0.99999	0.99995	0.991
89	4354	MPP1	1	2	1	2	4	13							GO:0046710&GO:0046037	GDP_metabolic_process&GMP_metabolic_process	21	7	3	3	3	3	3	3	3	3	1	0.273	0	NaN	878	0.0344125	3.66	0.001565	0	0	0	0	0	0	0.0099	0	0	0	0	0.979661	0.975467	0.964976	0.708
90	4628	MYH10	2	4	7	1	1	4	CNSC&MEL&NSC	DOID:3620&DOID:1909&DOID:3093	Structural_plasticity	Cytoskeletal_and_associated_proteins			GO:0007411&GO:0007264&GO:0048013&GO:0050885	axon_guidance&small_GTPase_mediated_signal_transductio...&ephrin_receptor_signaling_pathway&neuromuscular_process_controlling_balanc...	3	16	3	3	3	3	3	3	3	3	1	0.291	0	NaN	2506	0.0982206	3.44	0.001416	0	0	0	0	0	0	0.0099	0	0	0	0	0.885434	0.885113	0.886179	0.849
91	4642	MYO1D	3	6	6	11	3	8	HTN&SCH	DOID:10763&DOID:5419							20	7	3	3	3	3	3	3	3	3	1	0.275	0	NaN	1240	0.0486008	3.635	0.001639	0	0	0	0	0	0	0.0099	0	0	0	0	0.977804	0.968458	0.965721	0.672
92	4644	MYO5A	13	4	7	1	1	4			Intracellular_trafficking				GO:0007268	synaptic_transmission	3	14	3	3	3	3	3	3	3	3	6	0.33	156.042	0.4	9503	0.372462	3.03	0.005216	0	0	0	0.309885	0.155588	0.177468	0.326692	0	0	0	0	0.998273	0.99825	0.998315	0.546
93	4646	MYO6	2	4	7	1	1	4	HTN	DOID:10763					GO:0007268&GO:0048167&GO:0007416	synaptic_transmission&regulation_of_synaptic_plasticity&synapse_assembly	3	6	3	3	3	3	3	3	3	3	8	0.332	568.182	0.429	10530	0.412715	3.01	0.007302	0	0	0	0.105447	0.143359	0.144321	0.403244	0	0	0	0	0.999999	0.999999	0.999999	0.571
94	4673	NAP1L1	2	4	6	1	10	4									3	14	3	3	3	3	3	3	3	3	3	0.317	188.433	0.333	5069	0.198675	3.15	0.003214	0	0	0	0.262748	0.0188707	0.0521181	0.279597	0	0	0	0	0.966306	0.983485	0.966717	0.991
95	4741	NEFM	11	23	6	11	10	9	AD&SCH	DOID:10652&DOID:5419	Structural_plasticity						13	2	3	3	3	3	3	3	3	3	3	0.272	167.303	0	760	0.0297876	3.675	0.004172	0	0	0	0.451939	0.0188707	0.10073	0.279597	0	0	0	0	0.942795	0.999888	0.999887	0.991
96	4744	NEFH	10	14	6	11	24	7	AD	DOID:10652	Structural_plasticity						1	9	3	3	3	3	3	3	3	3	1	0.224	0	NaN	168	0.00658462	4.46	0.001845	0	0	0	0	0	0	0.0099	0	0	0	0	0.964747	0.997805	0.96778	0.595
97	4747	NEFL	10	14	6	11	24	7	AD&BC&PD&SCH	DOID:10652&DOID:1612&DOID:14330&DOID:5419	Structural_plasticity			YES	GO:0007411&GO:0007264&GO:0048010&GO:0000186&GO:0007265&GO:0048011&GO:0038095&GO:0007173&GO:0008286&GO:0008543&GO:0007268&GO:0045087&GO:0043066&GO:0050885	axon_guidance&small_GTPase_mediated_signal_transductio...&vascular_endothelial_growth_factor_recep...&activation_of_MAPKK_activity&Ras_protein_signal_transduction&neurotrophin_TRK_receptor_signaling_path...&Fc-epsilon_receptor_signaling_pathway&epidermal_growth_factor_receptor_signali...&insulin_receptor_signaling_pathway&fibroblast_growth_factor_receptor_signal...&synaptic_transmission&innate_im…	1	9	3	3	3	3	3	3	3	3	3	0.289	210.996	0	1818	0.071255	3.465	0.003879	0	0	0	0.270435	0.0188707	0.0514835	0.00990333	0	0	0	0	0.996732	1	0.997294	0.849
98	50944	SHANK1	5	24	4	2	21	1	ID&SCH	DOID:1059&DOID:5419					GO:0007268&GO:0051017&GO:2000463&GO:0071625&GO:0050885&GO:0035176	synaptic_transmission&actin_filament_bundle_assembly&positive_regulation_of_excitatory_postsy...&vocalization_behavior&neuromuscular_process_controlling_balanc...&social_behavior	11	17	3	3	3	3	3	3	3	3	6	0.3	438.434	0.133	2065	0.080936	3.335	0.006974	0	0	0	0.309885	0.346628	0.339179	0.00990167	0	0	0	0	0.999998	1	0.999948	0.991
99	51248	PDZD11	6	25	7	3	18	7							GO:0007268&GO:0007269	synaptic_transmission&neurotransmitter_secretion	12	3	3	3	3	3	3	3	3	3	1	0.228	0	NaN	326	0.0127773	4.385	0.00179	0	0	0	0	0	0	0.0099	0	0	0	0	0.99557	0.99557	0.96778	0.991
100	5127	CDK16	6	7	8	7	17	10	ANSN&CNSC&NSC&NB&PNSN	DOID:2621&DOID:3620&DOID:3093&DOID:769&DOID:1192							2	18	3	3	3	3	3	3	3	3	4	0.272	350.125	0.167	725	0.0284158	3.675	0.005751	0	0	0	0	0.195047	0	0.231195	0	0	0	0	1	1	1	0.991
101	5129	CDK18	6	7	8	7	17	10									2	18	3	3	3	3	3	3	3	3	2	0.221	0	1	256	0.0100337	4.525	0.00306	0	0	0	0	0	0	0.0099	0	0	0	0	0.999831	0.999993	0.999829	0.743
102	51517	NCKIPSD	11	1	3	4	7	5			Intracellular_Signal_Transduction				GO:0007264&GO:0045087&GO:0038096	small_GTPase_mediated_signal_transductio...&innate_immune_response&Fc-gamma_receptor_signaling_pathway_invo...	11	12	3	3	3	3	3	3	3	3	4	0.345	192.322	0.167	4403	0.172572	2.895	0.004107	0	0	0	0.421687	0.0151192	0.08131	0.424177	0	0	0	0	0.997608	0.998818	0.998796	0.496
103	5297	PI4KA	6	7	8	7	17	10	GISC&HCC&SCH	DOID:3119&DOID:684&DOID:5419	Cell_metabolism	Signaling_molecules					2	18	3	3	3	3	3	3	3	3	1	0.208	0	NaN	140	0.00548718	4.8	0.001838	0	0	0	0	0	0	0.0099	0	0	0	0	0.986441	0.996674	0.986348	0.991
104	5339	PLEC	2	4	7	3	5	7	GISC&HCC&SCH&SCC	DOID:3119&DOID:684&DOID:5419&DOID:1749	Structural_plasticity	Cytoskeletal_and_associated_proteins			GO:0034329	cell_junction_assembly	7	6	3	3	3	3	3	3	3	3	7	0.333	657.175	0.333	8348	0.327193	3	0.006458	0	0	0	0.491018	0.261577	0.295135	0.313046	0	0	0	0	0.971744	0.986697	0.999435	0.991
105	54413	NLGN3	1	2	4	2	12	1	ASD&AUT&BI&ID	DOID:0060041&DOID:12849&DOID:3312&DOID:1059	CAT_signaling				GO:0007268&GO:0048167&GO:0007416&GO:2000463&GO:0071625&GO:0035176	synaptic_transmission&regulation_of_synaptic_plasticity&synapse_assembly&positive_regulation_of_excitatory_postsy...&vocalization_behavior&social_behavior	19	1	3	3	3	3	3	3	3	3	5	0.268	88.913	0.2	1641	0.0643176	3.725	0.005141	0	0	0	0.173039	0.267387	0.182639	0.305684	0	0	0	0	0.999994	0.999315	0.99998	0.991
106	54477	PLEKHA5	6	25	7	3	18	7									12	3	3	3	3	3	3	3	3	3	7	0.295	817.365	0.095	2718	0.10653	3.39	0.008597	0	0	0	0.473027	0.227702	0.0278922	0.313046	0	0	0	0	1	1	1	0.743
107	5499	PPP1CA	13	6	6	11	3	8	GISC&NSC&SCC	DOID:3119&DOID:3093&DOID:1749					GO:0006413	translational_initiation	20	7	4	4	4	4	4	4	4	4	23	0.379	2875.14	0.091	14725	0.577134	2.64	0.024167	0	0	0	0.458582	0.351497	0.251237	0.353851	0	0	0	0	1	1	1	0.991
108	5501	PPP1CC	13	6	6	11	3	8							GO:0007264	small_GTPase_mediated_signal_transductio...	4	9	3	3	3	3	3	1	3	3	14	0.365	1556.09	0.187	10367	0.406326	2.74	0.01362	0	0	0	0.574199	0.448752	0.466318	0.00990143	0	0	0	0	0.999018	1	1	0.991
109	55607	PPP1R9A	13	6	7	1	3	8									3	14	3	3	3	3	3	3	3	3	5	0.328	4.41	0.9	9364	0.367014	3.05	0.00447	0	0	0	0.340736	0.167586	0.19673	0.320504	0	0	0	0	0.989401	0.993115	0.991771	0.991
110	55740	ENAH	5	10	3	4	7	5	BC&GISC&HCC&SCH	DOID:1612&DOID:3119&DOID:684&DOID:5419					GO:0007411	axon_guidance	11	4	3	3	3	3	3	3	3	3	4	0.253	219.247	0	675	0.0264561	3.96	0.005078	0	0	0	0.190311	0.184058	0.204951	0.231195	0	0	0	0	0.999964	0.999987	0.999987	0.991
111	55914	ERBB2IP	1	2	1	2	4	13	BC&GISC	DOID:1612&DOID:3119	CAT_signaling				GO:0007173&GO:0045087	epidermal_growth_factor_receptor_signali...&innate_immune_response	21	1	3	1	3	3	3	1	1	3	16	0.375	1623.17	0.067	8670	0.339813	2.665	0.015407	0	0	0	0.632599	0.531011	0.45441	0.537899	0	0	0	0	1	1	1	0.991
112	56243	KIAA1217	11	1	3	4	7	5									11	12	3	3	3	3	3	3	3	3	1	0.262	0	NaN	625	0.0244964	3.815	0.001618	0	0	0	0	0	0	0.0099	0	0	0	0	0.976717	0.982916	0.982759	0.496
113	56341	PRMT8	11	23	6	11	10	9									20	3	3	3	3	3	3	3	3	3	2	0.236	13.572	0	195	0.00764286	4.23	0.003204	0	0	0	0.310699	0	0	0.0099	0	0	0	0	0.958832	0.999947	0.999947	0.991
114	57180	ACTR3B	2	4	7	1	1	4									3	15	3	3	3	3	3	3	3	3	5	0.261	0.417	0.8	2947	0.115505	3.825	0.004079	0	0	0	0	0	0	0.009902	0	0	0	0	0.999982	0.999982	0.999983	0.566
115	57584	ARHGAP21	2	4	7	1	1	4									3	14	3	3	3	3	3	3	3	3	4	0.322	0	1	9105	0.356863	3.11	0.003398	0	0	0	0	0	0	0.0099025	0	0	0	0	0.999837	0.999835	0.999842	0.425
116	57596	BEGAIN	2	4	7	1	1	4			Intracellular_Signal_Transduction			YES			5	9	3	3	3	3	3	3	3	3	1	0.251	0	NaN	563	0.0220663	3.98	0.001509	0	0	0	0	0	0	0.0099	0	0	0	0	0.00218818	0.885113	0.886179	0.991
117	57670	KIAA1549	2	4	7	1	11	13	CNSC&MG&NSC	DOID:3620&DOID:3070&DOID:3093							1	10	3	3	3	3	3	3	3	3	1	0.254	0	NaN	530	0.0207729	3.93	0.001542	0	0	0	0	0	0	0.0099	0	0	0	0	0.964747	0.983146	0.964976	0.551
118	57731	SPTBN4	3	19	9	5	13	6							GO:0007411&GO:0007264&GO:0048010&GO:0000186&GO:0007265&GO:0048011&GO:0038095&GO:0007173&GO:0008286&GO:0008543&GO:0045087&GO:0051693	axon_guidance&small_GTPase_mediated_signal_transductio...&vascular_endothelial_growth_factor_recep...&activation_of_MAPKK_activity&Ras_protein_signal_transduction&neurotrophin_TRK_receptor_signaling_path...&Fc-epsilon_receptor_signaling_pathway&epidermal_growth_factor_receptor_signali...&insulin_receptor_signaling_pathway&fibroblast_growth_factor_receptor_signal...&innate_immune_response&actin_fi…	17	13	3	3	3	3	3	3	3	3	2	0.236	199	0	239	0.00936741	4.23	0.00428	0	0	0	0	0	0	0.0099	0	0	0	0	0.999998	0.999998	0.999998	0.991
119	58512	DLGAP3	1	2	4	2	2	1	SCH	DOID:5419	Protein_cluster			YES			10	17	3	3	3	3	3	3	3	3	4	0.293	20.337	0.5	2306	0.0903818	3.415	0.004164	0	0	0	0.237129	0	0	0.0099025	0	0	0	0	0.999934	0.999995	0.999995	0.991
120	5923	RASGRF1	13	6	6	1	3	8	BI&Epi&FEpi&TLE	DOID:3312&DOID:1826&DOID:2234&DOID:3328					GO:0007411&GO:0007264&GO:0048010&GO:0000186&GO:0007265&GO:0048011&GO:0038095&GO:0007173&GO:0008286&GO:0008543&GO:0007268&GO:0045087&GO:0048167	axon_guidance&small_GTPase_mediated_signal_transductio...&vascular_endothelial_growth_factor_recep...&activation_of_MAPKK_activity&Ras_protein_signal_transduction&neurotrophin_TRK_receptor_signaling_path...&Fc-epsilon_receptor_signaling_pathway&epidermal_growth_factor_receptor_signali...&insulin_receptor_signaling_pathway&fibroblast_growth_factor_receptor_signal...&synaptic_transmission&innate_im…	4	16	3	3	3	3	3	3	3	3	1	0.248	0	NaN	507	0.0198714	4.035	0.001568	0	0	0	0	0	0	0.0099	0	0	0	0	0.982083	0.968458	0.965721	0.991
121	60	ACTB	13	4	6	1	1	4	BC&HCNC&GISC&PD&SCH	DOID:1612&DOID:219&DOID:3119&DOID:14330&DOID:5419	Structural_plasticity	Cytoskeletal_and_associated_proteins			GO:0007411&GO:0007264&GO:0048010&GO:0045087&GO:0048013&GO:0034329&GO:0034332&GO:0030168&GO:0038096&GO:0051084&GO:0021762	axon_guidance&small_GTPase_mediated_signal_transductio...&vascular_endothelial_growth_factor_recep...&innate_immune_response&ephrin_receptor_signaling_pathway&cell_junction_assembly&adherens_junction_organization&platelet_activation&Fc-gamma_receptor_signaling_pathway_invo...&'de_novo'_posttranslational_protein_fold...&substantia_nigra_development	3	4	3	3	3	3	3	1	3	3	12	0.368	1207.32	0.197	9822	0.384965	2.72	0.010833	0	0	0	0.534555	0.447389	0.468258	0.33082	0	0	0	0	0.999485	0.999472	0.999503	0.496
122	613	BCR	1	15	3	4	12	2	CNSC&NSC	DOID:3620&DOID:3093					GO:0007264&GO:0007265&GO:0050885	small_GTPase_mediated_signal_transductio...&Ras_protein_signal_transduction&neuromuscular_process_controlling_balanc...	21	12	3	3	3	3	3	3	3	3	3	0.284	207.522	0	1305	0.0511484	3.515	0.003974	0	0	0	0.275475	0	0.0514835	0.279597	0	0	0	0	0.998972	0.999661	0.99989	0.661
123	65059	RAPH1	5	10	3	4	7	5									11	4	3	3	3	3	3	3	3	3	3	0.29	156.855	0	1241	0.04864	3.445	0.003636	0	0	0	0.275475	0.0188707	0.10073	0.463043	0	0	0	0	0.998632	0.999299	0.999286	0.496
124	667	DST	2	4	7	1	11	13	MEL	DOID:1909					GO:0034329	cell_junction_assembly	1	14	3	3	3	3	3	3	1	3	7	0.341	329.444	0.238	8545	0.334914	2.935	0.006554	0	0	0	0.471075	0.382025	0.42671	0.54458	0	0	0	0	0.985537	0.997816	0.999248	0.991
125	6708	SPTA1	5	4	7	3	5	7							GO:0007411&GO:0007264&GO:0048010&GO:0000186&GO:0007265&GO:0048011&GO:0038095&GO:0007173&GO:0008286&GO:0008543&GO:0045087&GO:0051693	axon_guidance&small_GTPase_mediated_signal_transductio...&vascular_endothelial_growth_factor_recep...&activation_of_MAPKK_activity&Ras_protein_signal_transduction&neurotrophin_TRK_receptor_signaling_path...&Fc-epsilon_receptor_signaling_pathway&epidermal_growth_factor_receptor_signali...&insulin_receptor_signaling_pathway&fibroblast_growth_factor_receptor_signal...&innate_immune_response&actin_fi…	1	11	3	3	3	3	3	3	3	3	5	0.268	96.82	0.2	1512	0.0592616	3.735	0.005099	0	0	0	0.372736	0.0126318	0.0331709	0.009902	0	0	0	0	0.999697	0.999995	0.999996	0.991
126	6709	SPTAN1	2	4	7	3	5	7	Epi&GISC&ID&SCH	DOID:1826&DOID:3119&DOID:1059&DOID:5419	Structural_plasticity	Cytoskeletal_and_associated_proteins			GO:0007411&GO:0007264&GO:0048010&GO:0000186&GO:0007265&GO:0048011&GO:0038095&GO:0007173&GO:0008286&GO:0008543&GO:0045087&GO:0051693	axon_guidance&small_GTPase_mediated_signal_transductio...&vascular_endothelial_growth_factor_recep...&activation_of_MAPKK_activity&Ras_protein_signal_transduction&neurotrophin_TRK_receptor_signaling_path...&Fc-epsilon_receptor_signaling_pathway&epidermal_growth_factor_receptor_signali...&insulin_receptor_signaling_pathway&fibroblast_growth_factor_receptor_signal...&innate_immune_response&actin_fi…	1	17	4	2	4	4	4	2	2	4	15	0.36	1318.6	0.2	13233	0.518656	2.78	0.013004	0	0	0	0.588346	0.543606	0.431714	0.506145	0	0	0	0	0.999842	0.999875	1	0.991
127	6711	SPTBN1	2	4	7	3	5	7	GISC&HCC	DOID:3119&DOID:684	Structural_plasticity	Cytoskeletal_and_associated_proteins		YES	GO:0007411&GO:0007264&GO:0048010&GO:0000186&GO:0007265&GO:0048011&GO:0038095&GO:0007173&GO:0008286&GO:0008543&GO:0045087&GO:0051693	axon_guidance&small_GTPase_mediated_signal_transductio...&vascular_endothelial_growth_factor_recep...&activation_of_MAPKK_activity&Ras_protein_signal_transduction&neurotrophin_TRK_receptor_signaling_path...&Fc-epsilon_receptor_signaling_pathway&epidermal_growth_factor_receptor_signali...&insulin_receptor_signaling_pathway&fibroblast_growth_factor_receptor_signal...&innate_immune_response&actin_fi…	1	14	3	3	3	3	3	3	3	3	10	0.351	680.673	0.311	11597	0.454535	2.85	0.008637	0	0	0	0.443924	0.346583	0.384108	0.389115	0	0	0	0	0.999915	0.99993	0.999998	0.991
128	6712	SPTBN2	13	4	7	1	1	4	BI	DOID:3312	Structural_plasticity				GO:0007411&GO:0007264&GO:0048010&GO:0000186&GO:0007265&GO:0048011&GO:0038095&GO:0007173&GO:0008286&GO:0008543&GO:0045087&GO:0051693&GO:0007416	axon_guidance&small_GTPase_mediated_signal_transductio...&vascular_endothelial_growth_factor_recep...&activation_of_MAPKK_activity&Ras_protein_signal_transduction&neurotrophin_TRK_receptor_signaling_path...&Fc-epsilon_receptor_signaling_pathway&epidermal_growth_factor_receptor_signali...&insulin_receptor_signaling_pathway&fibroblast_growth_factor_receptor_signal...&innate_immune_response&actin_fi…	3	6	3	3	3	3	3	3	3	3	4	0.324	0.885	0.833	7565	0.296504	3.09	0.003491	0	0	0	0	0	0	0.255182	0	0	0	0	0.999837	0.999835	0.999842	0.991
129	6801	STRN	8	31	1	6	16	14	SCH	DOID:5419			YES		GO:0034329	cell_junction_assembly	15	17	3	3	3	3	3	3	3	3	2	0.173	0	1	27	0.00105824	5.785	0.003787	0	0	0	0	0	0	0.0099	0	0	0	0	1	0.999985	0.999985	0.809
130	7070	THY1	1	2	4	2	2	1	BC&GISC&HCC&MEL	DOID:1612&DOID:3119&DOID:684&DOID:1909	Intracellular_Signal_Transduction	Adhesion_and_cell_surface_molecules			GO:0034329&GO:0034332	cell_junction_assembly&adherens_junction_organization	10	5	3	3	3	3	3	3	3	3	1	0.274	0	NaN	972	0.0380967	3.65	0.001682	0	0	0	0	0	0	0.0099	0	0	0	0	0.972125	0.951715	0.951571	0.991
131	7111	TMOD1	2	4	7	1	1	4							GO:0051693	actin_filament_capping	3	14	3	3	3	3	3	3	3	3	6	0.325	10.977	0.733	10148	0.397742	3.075	0.004872	0	0	0	0.178972	0	0.028045	0.21295	0	0	0	0	0.99991	0.999909	0.999913	0.991
132	7143	TNR	11	13	3	4	19	5	MG	DOID:3070	CAT_signaling				GO:0007411&GO:0007268&GO:0048167&GO:0050885	axon_guidance&synaptic_transmission&regulation_of_synaptic_plasticity&neuromuscular_process_controlling_balanc...	11	11	3	3	3	3	3	3	3	3	2	0.264	182.898	0	645	0.0252802	3.79	0.003166	0	0	0	0	0	0	0.3208	0	0	0	0	0.999483	0.997797	0.999722	0.496
133	7187	TRAF3	9	5	2	9	9	12	GISC&SCH	DOID:3119&DOID:5419					GO:0045087&GO:0033209	innate_immune_response&tumor_necrosis_factor-mediated_signaling...	14	13	3	3	3	3	3	3	3	3	3	0.273	764.505	0	924	0.0362154	3.66	0.004898	0	0	0	0.262748	0.0188707	0.0521181	0.279597	0	0	0	0	0.999993	0.999993	0.999993	0.991
134	773	CACNA1A	12	3	5	11	8	15	Epi&ID	DOID:1826&DOID:1059	Excitability				GO:0007268&GO:0043066&GO:0007416&GO:0050885&GO:0007269	synaptic_transmission&negative_regulation_of_apoptotic_process&synapse_assembly&neuromuscular_process_controlling_balanc...&neurotransmitter_secretion	20	13	3	3	3	3	3	3	3	3	7	0.269	731.151	0	872	0.0341773	3.72	0.010589	0	0	0	0.0937052	0.0948318	0.294854	0.00990143	0	0	0	0	1	1	1	0.78
135	7917	BAG6	6	7	8	7	17	10	HTN&SCH	DOID:10763&DOID:5419					GO:0043066&GO:0097193	negative_regulation_of_apoptotic_process&intrinsic_apoptotic_signaling_pathway	2	18	3	3	3	3	3	3	3	3	5	0.263	325.004	0.1	1041	0.0408011	3.805	0.006424	0	0	0	0.202902	0.273003	0.311394	0.009902	0	0	0	0	1	1	1	0.991
136	815	CAMK2A	1	2	2	2	6	3	AD&FTD&GISC&SCH&SCC	DOID:10652&DOID:9255&DOID:3119&DOID:5419&DOID:1749	Intracellular_Signal_Transduction	Signaling_molecules		YES	GO:0007411&GO:0007264&GO:0048010&GO:0000186&GO:0007265&GO:0048011&GO:0038095&GO:0007173&GO:0008286&GO:0008543&GO:0007268&GO:0045087&GO:0048167&GO:0007269	axon_guidance&small_GTPase_mediated_signal_transductio...&vascular_endothelial_growth_factor_recep...&activation_of_MAPKK_activity&Ras_protein_signal_transduction&neurotrophin_TRK_receptor_signaling_path...&Fc-epsilon_receptor_signaling_pathway&epidermal_growth_factor_receptor_signali...&insulin_receptor_signaling_pathway&fibroblast_growth_factor_receptor_signal...&synaptic_transmission&innate_im…	19	9	3	3	3	3	3	1	1	3	7	0.318	476.647	0.048	2535	0.0993572	3.145	0.006903	0	0	0	0.52753	0.380996	0.480412	0.585136	0	0	0	0	0.984837	0.999686	0.999686	0.843
137	81	ACTN4	2	4	7	1	1	4	BC&GISC&MG&MEL&SCC	DOID:1612&DOID:3119&DOID:3070&DOID:1909&DOID:1749					GO:0038061&GO:0034329&GO:0030168&GO:0051017	NIK/NF-kappaB_signaling&cell_junction_assembly&platelet_activation&actin_filament_bundle_assembly	3	6	3	3	3	3	3	3	3	3	7	0.345	178.431	0.381	10352	0.405738	2.895	0.005999	0	0	0	0.428472	0.143032	0.203135	0.404184	0	0	0	0	0.996636	0.99659	0.996715	0.991
138	81873	ARPC5L	2	4	7	1	1	4									3	15	3	3	3	3	3	3	3	3	7	0.328	38.082	0.81	10954	0.429333	3.045	0.00541	0	0	0	0	0	0	0.00990143	0	0	0	0	1	1	1	0.991
139	829	CAPZA1	2	4	7	1	1	4	HTN&MEL	DOID:10763&DOID:1909					GO:0045087&GO:0051693	innate_immune_response&actin_filament_capping	3	6	3	3	3	3	3	3	3	3	4	0.315	17.188	0.667	5449	0.213569	3.17	0.00378	0	0	0	0.237129	0.195047	0.256891	0.0099025	0	0	0	0	0.995009	0.994964	0.995103	0.375
140	830	CAPZA2	2	4	7	1	1	4	GISC&HCC	DOID:3119&DOID:684	Structural_plasticity			YES	GO:0045087&GO:0051693	innate_immune_response&actin_filament_capping	3	14	4	4	4	4	4	4	4	4	39	0.409	2305.38	0.135	24945	0.977699	2.445	0.030745	0	0	0	0.353557	0.453381	0.39114	0.470521	0	0	0	0	1	1	1	0.991
141	83699	SH3BGRL2	4	27	6	11	10	9	Epi&FEpi&ID	DOID:1826&DOID:2234&DOID:1059							9	2	3	3	3	3	3	3	3	3	1	0.228	0	NaN	241	0.00944579	4.39	0.00187	0	0	0	0	0	0	0.0099	0	0	0	0	0.989631	0.99217	0.992152	0.496
142	83992	CTTNBP2	8	31	1	6	16	14									15	17	3	3	3	3	3	3	3	3	3	0.209	396	0.333	135	0.00529121	4.795	0.005052	0	0	0	0.270435	0	0	0.279597	0	0	0	0	1	1	1	0.991
143	8440	NCK2	11	1	3	4	7	5	AD&MEL	DOID:10652&DOID:1909					GO:0007411&GO:0048010&GO:0007173&GO:0048013&GO:0097193&GO:0006413	axon_guidance&vascular_endothelial_growth_factor_recep...&epidermal_growth_factor_receptor_signali...&ephrin_receptor_signaling_pathway&intrinsic_apoptotic_signaling_pathway&translational_initiation	11	12	3	3	3	3	3	3	3	3	14	0.355	1599.71	0.066	6025	0.236145	2.82	0.014353	0	0	0	0.365049	0.448772	0.474824	0.159548	0	0	0	0	1	1	1	0.991
144	8470	SORBS2	2	4	7	4	1	4	AD	DOID:10652							3	14	3	3	3	3	3	3	3	3	9	0.344	168.798	0.472	11281	0.442149	2.91	0.007497	0	0	0	0.314096	0.268627	0.298896	0.288464	0	0	0	0	0.99991	0.999908	0.999913	0.991
145	8499	PPFIA2	4	9	2	10	6	3	SCH	DOID:5419	Protein_cluster	Active_zone_proteins	YES		GO:0007268&GO:0007269	synaptic_transmission&neurotransmitter_secretion	9	10	3	3	3	3	3	3	3	3	3	0.235	0	1	467	0.0183037	4.26	0.003692	0	0	0	0	0	0	0.00990333	0	0	0	0	0.999999	0.999999	0.999999	0.991
146	85358	SHANK3	1	2	4	2	2	1	ASD&AUT&ID&SCH	DOID:0060041&DOID:12849&DOID:1059&DOID:5419	Protein_cluster				GO:0007268&GO:0048167&GO:0051017&GO:0007416&GO:2000463&GO:0071625&GO:0035176	synaptic_transmission&regulation_of_synaptic_plasticity&actin_filament_bundle_assembly&synapse_assembly&positive_regulation_of_excitatory_postsy...&vocalization_behavior&social_behavior	10	17	3	3	3	3	3	3	3	3	7	0.333	444.128	0.19	3786	0.148389	3.005	0.006834	0	0	0	0.48881	0.154361	0.184501	0.152913	0	0	0	0	0.999659	0.999897	0.999997	0.991
147	8541	PPFIA3	4	9	2	10	6	3			Protein_cluster		YES		GO:0007268&GO:0048167&GO:0007269	synaptic_transmission&regulation_of_synaptic_plasticity&neurotransmitter_secretion	9	10	3	3	3	3	3	3	3	3	3	0.235	0	1	467	0.0183037	4.26	0.003692	0	0	0	0	0	0	0.00990333	0	0	0	0	0.999999	0.999999	0.999999	0.962
148	8573	CASK	1	2	4	2	2	1	Epi&ID	DOID:1826&DOID:1059	Protein_cluster	Active_zone_proteins	YES		GO:0007268&GO:0046710&GO:0046037&GO:0007269	synaptic_transmission&GDP_metabolic_process&GMP_metabolic_process&neurotransmitter_secretion	21	1	3	3	3	3	3	3	3	3	5	0.311	124.063	0.2	2614	0.102454	3.215	0.004888	0	0	0	0.486253	0.170141	0.204227	0.009902	0	0	0	0	0.927874	0.999187	0.999185	0.991
149	87	ACTN1	2	4	7	2	1	4	MG	DOID:3070	Structural_plasticity	Cytoskeletal_and_associated_proteins			GO:0034329&GO:0034332&GO:0030168&GO:0051017	cell_junction_assembly&adherens_junction_organization&platelet_activation&actin_filament_bundle_assembly	3	14	3	3	3	3	3	3	3	3	7	0.338	748.894	0.333	9372	0.367328	2.955	0.0064	0	0	0	0.389484	0.294261	0.327125	0.393736	0	0	0	0	0.996636	0.99659	0.996715	0.991
150	88	ACTN2	1	2	4	2	2	1	GISC	DOID:3119					GO:0007411&GO:0007264&GO:0048010&GO:0000186&GO:0007265&GO:0048011&GO:0038095&GO:0007173&GO:0008286&GO:0008543&GO:0007268&GO:0045087&GO:0034329&GO:0034332&GO:0030168	axon_guidance&small_GTPase_mediated_signal_transductio...&vascular_endothelial_growth_factor_recep...&activation_of_MAPKK_activity&Ras_protein_signal_transduction&neurotrophin_TRK_receptor_signaling_path...&Fc-epsilon_receptor_signaling_pathway&epidermal_growth_factor_receptor_signali...&insulin_receptor_signaling_pathway&fibroblast_growth_factor_receptor_signal...&synaptic_transmission&innate_im…	19	1	3	3	3	3	3	3	3	3	4	0.317	106.781	0.333	2915	0.114251	3.155	0.003936	0	0	0	0.393067	0.198845	0.244777	0.231195	0	0	0	0	0.99382	0.988853	0.98883	0.991
151	9223	MAGI1	2	4	1	6	16	14	AD&BI&GISC&HCC&SCH	DOID:10652&DOID:3312&DOID:3119&DOID:684&DOID:5419							7	6	3	3	3	3	3	3	3	3	4	0.325	309.352	0.333	3792	0.148624	3.075	0.004109	0	0	0	0.39894	0.184058	0.244292	0.24368	0	0	0	0	0.970056	0.995635	0.995635	0.991
152	9455	HOMER2	3	28	9	5	13	6	SCH	DOID:5419							17	13	3	3	3	3	3	3	3	3	1	0.236	0	NaN	231	0.00905385	4.24	0.0021	0	0	0	0	0	0	0.0099	0	0	0	0	0.99778	0.99778	0.99778	0.991
153	9604	RNF14	3	22	1	6	4	13							GO:0000209	protein_polyubiquitination	13	8	3	3	3	3	3	3	3	3	1	0.261	0	NaN	646	0.0253194	3.835	0.001636	0	0	0	0	0	0	0.0099	0	0	0	0	0.9777	0.975467	0.964976	0.991
154	3728	JUP	2	22	1	6	4	13	BC&CNSC&GISC&HCC&MG&NSC&SCC	DOID:1612&DOID:3620&DOID:3119&DOID:684&DOID:3070&DOID:3093&DOID:1749					GO:0048010&GO:0090263&GO:0034329&GO:0034332	vascular_endothelial_growth_factor_recep...&positive_regulation_of_canonical_Wnt_sig...&cell_junction_assembly&adherens_junction_organization	13	8	3	3	3	3	3	3	3	3	6	0.331	300.792	0.267	5921	0.232069	3.02	0.006003	0	0	0	0.250226	0.105013	0.167097	0.279598	0	0	0	0	0.999998	0.999997	0.999987	0.991
155	57554	LRRC7	1	12	5	6	22	13	HTN	DOID:10763	Protein_cluster						13	3	3	3	3	3	3	3	3	3	4	0.262	259.437	0	1064	0.0417026	3.815	0.005264	0	0	0	0.223605	0.198845	0.0408779	0.0099025	0	0	0	0	0.999969	1	0.999864	0.991
156	8502	PKP4	2	2	1	6	4	13	SCH	DOID:5419	CAT_signaling				GO:0034329	cell_junction_assembly	21	8	3	3	3	3	3	3	3	3	3	0.313	59.094	0	3651	0.143098	3.19	0.003156	0	0	0	0.451939	0.0188707	0.0521181	0.279597	0	0	0	0	0.947958	0.998472	0.996785	0.661
157	92521	SPECC1	2	4	7	1	1	4									3	14	3	3	3	3	3	3	3	3	5	0.326	0	1	10010	0.392334	3.07	0.004049	0	0	0	0	0	0	0.262764	0	0	0	0	0.999982	0.999982	0.999983	0.991
158	2319	FLOT2	2	4	7	1	1	4	BC&GISC&MEL&SC&SCA	DOID:1612&DOID:3119&DOID:1909&DOID:10534&DOID:5517	Unknown	Endocytosis-related_proteins					3	15	3	3	3	3	3	3	3	3	3	0.308	0	1	5197	0.203692	3.245	0.002802	0	0	0	0	0	0	0.297703	0	0	0	0	0.998539	0.998526	0.998567	0.991
159	8936	WASF1	11	1	3	4	7	5	AD	DOID:10652	Intracellular_Signal_Transduction		YES		GO:0007264&GO:0007265	small_GTPase_mediated_signal_transductio...&Ras_protein_signal_transduction	11	12	3	3	3	3	3	3	3	3	3	0.275	3.394	0.667	1640	0.0642784	3.63	0.003209	0	0	0	0.262748	0.0188707	0.0521181	0.00990333	0	0	0	0	0.998632	0.999299	0.999286	0.991
160	9657	IQCB1	4	27	6	11	10	9									9	2	3	3	3	3	3	3	3	3	8	0.295	982.281	0	1542	0.0604374	3.395	0.010573	0	0	0	0.400501	0.154607	0.19626	0.00990125	0	0	0	0	1	1	1	0.991
161	9699	RIMS2	1	11	8	7	15	10	BC&SCH	DOID:1612&DOID:5419	Exocytosis				GO:0007268&GO:2000463&GO:0007269	synaptic_transmission&positive_regulation_of_excitatory_postsy...&neurotransmitter_secretion	18	5	3	3	3	3	3	3	3	3	3	0.275	220.723	0	1107	0.0433879	3.63	0.004748	0	0	0	0.270435	0	0.0514835	0.279597	0	0	0	0	1	0.999791	0.999576	0.991
162	84687	PPP1R9B	13	6	6	1	3	8	GISC&HCC&SCH&SCC	DOID:3119&DOID:684&DOID:5419&DOID:1749	Intracellular_Signal_Transduction				GO:0007268	synaptic_transmission	4	9	3	3	3	3	3	3	3	3	6	0.329	203.41	0.6	9433	0.369719	3.04	0.005803	0	0	0	0.404589	0.256911	0.280662	0.293357	0	0	0	0	0.997685	0.999641	0.999526	0.743
163	147463	ANKRD29	7	2	7	3	5	7									1	16	3	3	3	3	3	3	3	3	3	0.264	15.544	0.333	842	0.0330015	3.795	0.003422	0	0	0	0.270435	0	0	0.00990333	0	0	0	0	0.996732	0.999964	0.99997	0.331
164	6710	SPTB	5	4	7	3	5	7	FTD	DOID:9255	Structural_plasticity	Cytoskeletal_and_associated_proteins			GO:0007411&GO:0007264&GO:0048010&GO:0000186&GO:0007265&GO:0048011&GO:0038095&GO:0007173&GO:0008286&GO:0008543&GO:0045087&GO:0051693	axon_guidance&small_GTPase_mediated_signal_transductio...&vascular_endothelial_growth_factor_recep...&activation_of_MAPKK_activity&Ras_protein_signal_transduction&neurotrophin_TRK_receptor_signaling_path...&Fc-epsilon_receptor_signaling_pathway&epidermal_growth_factor_receptor_signali...&insulin_receptor_signaling_pathway&fibroblast_growth_factor_receptor_signal...&innate_immune_response&actin_fi…	1	11	3	3	3	3	3	3	3	3	4	0.271	23.061	0.333	1693	0.0663557	3.695	0.003999	0	0	0	0	0	0	0.0099025	0	0	0	0	0.999999	0.999999	0.999999	0.991
165	6900	CNTN2	11	13	3	4	19	5	Epi	DOID:1826	CAT_signaling				GO:0007411&GO:0007268&GO:0048167	axon_guidance&synaptic_transmission&regulation_of_synaptic_plasticity	20	11	3	3	3	3	3	3	3	3	2	0.222	37.706	0	116	0.00454652	4.505	0.003651	0	0	0	0.310699	0	0	0.0099	0	0	0	0	0.958832	0.999998	0.999722	0.991
166	537	ATP6AP1	2	4	7	1	1	4	ID	DOID:1059	Ion_balance/transport	Synaptic_vesicle_proteins			GO:0008286	insulin_receptor_signaling_pathway	3	15	3	3	3	3	3	3	3	3	1	0.293	0	NaN	2322	0.0910089	3.415	0.001421	0	0	0	0	0	0	0.0099	0	0	0	0	0.885434	0.885113	0.886179	0.991
167	9456	HOMER1	13	28	9	5	13	6	AD&ASD&AUT&ANSN&GISC&ID&NSC&NB&PD&PNSN&SCH	DOID:10652&DOID:0060041&DOID:12849&DOID:2621&DOID:3119&DOID:1059&DOID:3093&DOID:769&DOID:14330&DOID:1192&DOID:5419	Intracellular_Signal_Transduction				GO:0007268	synaptic_transmission	17	13	3	3	3	3	3	3	3	3	7	0.308	1178.49	0	3341	0.130948	3.245	0.011147	0	0	0	0.227066	0.256911	0.296458	0.253919	0	0	0	0	1	1	1	0.991
168	2892	GRIA3	1	8	11	11	20	8	AD&Epi&FEpi&ID&SCH&TLE	DOID:10652&DOID:1826&DOID:2234&DOID:1059&DOID:5419&DOID:3328	LGIC_signaling			YES	GO:0007268	synaptic_transmission	8	1	3	3	3	3	3	3	3	3	2	0.25	60.972	0	800	0.0313553	4.005	0.002661	0	0	0	0.310699	0	0.054111	0.3208	0	0	0	0	0.993392	0.993392	0.936005	0.991
169	57575	PCDH10	1	2	4	2	2	1	CNSC&GISC&HCC&NSC	DOID:3620&DOID:3119&DOID:684&DOID:3093							19	1	3	3	3	3	3	3	3	3	1	0.243	0	NaN	685	0.026848	4.11	0.001565	0	0	0	0	0	0	0.0099	0	0	0	0	0.963812	0.951715	0.951571	0.991
170	9228	DLGAP2	1	2	4	2	2	1	SCH	DOID:5419	Protein_cluster			YES	GO:0007268	synaptic_transmission	10	17	3	3	3	3	3	3	3	3	4	0.293	20.337	0.5	2306	0.0903818	3.415	0.004164	0	0	0	0.237129	0	0	0.0099025	0	0	0	0	0.999934	0.999995	0.999995	0.496
171	25791	NGEF	3	17	10	8	14	11	ASD&AUT&BI&SCH	DOID:0060041&DOID:12849&DOID:3312&DOID:5419					GO:0007411&GO:0007264&GO:0007265&GO:0048011&GO:0048013	axon_guidance&small_GTPase_mediated_signal_transductio...&Ras_protein_signal_transduction&neurotrophin_TRK_receptor_signaling_path...&ephrin_receptor_signaling_pathway	16	5	3	3	3	3	3	3	3	3	1	0.218	0	NaN	99	0.00388022	4.595	0.002346	0	0	0	0	0	0	0.0099	0	0	0	0	0.998894	0.998894	0.998894	0.991
172	8874	ARHGEF7	1	2	4	2	2	1	BC&HCNC&GISC&MG	DOID:1612&DOID:219&DOID:3119&DOID:3070			YES		GO:0007411&GO:0007264&GO:0007265&GO:0048011&GO:0007173&GO:0048013&GO:0034329&GO:0034332&GO:0042059	axon_guidance&small_GTPase_mediated_signal_transductio...&Ras_protein_signal_transduction&neurotrophin_TRK_receptor_signaling_path...&epidermal_growth_factor_receptor_signali...&ephrin_receptor_signaling_pathway&cell_junction_assembly&adherens_junction_organization&negative_regulation_of_epidermal_growth_...	11	17	3	3	3	3	3	1	3	3	7	0.323	382.376	0.143	2880	0.112879	3.1	0.006833	0	0	0	0.525944	0.294261	0.32679	0.489761	0	0	0	0	0.994711	0.997845	0.999897	0.991
173	8927	BSN	4	9	2	10	6	3	SCH	DOID:5419	Protein_cluster	Active_zone_proteins	YES		GO:0007268&GO:0007416	synaptic_transmission&synapse_assembly	9	18	3	3	3	3	3	3	3	3	3	0.237	35.693	0.667	361	0.0141491	4.22	0.003919	0	0	0	0	0	0	0.00990333	0	0	0	0	0.999999	0.999999	0.999999	0.991
174	287	ANK2	12	3	5	11	8	15	SCH	DOID:5419	Structural_plasticity	Cytoskeletal_and_associated_proteins			GO:0007411	axon_guidance	13	2	3	3	3	3	3	3	3	3	2	0.255	93.094	0	503	0.0197147	3.925	0.003113	0	0	0	0.310699	0	0.054111	0.3208	0	0	0	0	0.958642	0.991092	0.993348	0.661
175	5414	SEPT4	11	1	5	6	11	13	HCNC&GISC&HCC&SCH	DOID:219&DOID:3119&DOID:684&DOID:5419					GO:0097193	intrinsic_apoptotic_signaling_pathway	13	2	3	3	3	3	3	3	3	3	1	0.25	0	NaN	473	0.0185388	4	0.001687	0	0	0	0	0	0	0.0099	0	0	0	0	0.9777	0.983146	0.964976	0.991
176	2912	GRM2	3	8	11	11	20	8	AD&BI&SCH	DOID:10652&DOID:3312&DOID:5419					GO:0007268	synaptic_transmission	8	4	3	3	3	3	3	3	3	3	1	0.209	0	NaN	115	0.00450733	4.775	0.001842	0	0	0	0	0	0	0.0099	0	0	0	0	0.99558	0.99558	0.965721	0.991
177	9378	NRXN1	1	2	4	7	12	1	ASD&AUT&BC&Epi&ID&SCH	DOID:0060041&DOID:12849&DOID:1612&DOID:1826&DOID:1059&DOID:5419	CAT_signaling			YES	GO:0007411&GO:0007268&GO:0007416&GO:2000463&GO:0071625&GO:0050885&GO:0035176&GO:0007269	axon_guidance&synaptic_transmission&synapse_assembly&positive_regulation_of_excitatory_postsy...&vocalization_behavior&neuromuscular_process_controlling_balanc...&social_behavior&neurotransmitter_secretion	19	16	3	3	3	3	3	3	3	3	4	0.272	51.399	0	953	0.037352	3.67	0.004249	0	0	0	0.424951	0.195047	0.27153	0.0099025	0	0	0	0	0.99382	0.999996	0.98883	0.991
178	26960	NBEA	1	2	4	2	2	1	ASD&AUT	DOID:0060041&DOID:12849	Unknown						10	5	3	3	3	3	3	3	3	3	1	0.274	0	NaN	972	0.0380967	3.65	0.001682	0	0	0	0	0	0	0.0099	0	0	0	0	0.972125	0.951715	0.951571	0.991
179	65268	WNK2	1	2	4	2	2	1	BC	DOID:1612							10	5	3	3	3	3	3	3	3	3	1	0.274	0	NaN	972	0.0380967	3.65	0.001682	0	0	0	0	0	0	0.0099	0	0	0	0	0.972125	0.951715	0.951571	0.991
180	9743	ARHGAP32	1	2	4	2	2	1	SCH	DOID:5419					GO:0007264	small_GTPase_mediated_signal_transductio...	10	18	3	3	3	3	3	3	3	3	3	0.303	80.493	0.333	2167	0.0849338	3.295	0.003339	0	0	0	0.451939	0.0188707	0.0521181	0.45912	0	0	0	0	0.927581	0.993814	0.99379	0.991
181	9568	GABBR2	1	16	4	2	23	1	ASD&AUT&Epi&FEpi&SCH&TLE	DOID:0060041&DOID:12849&DOID:1826&DOID:2234&DOID:5419&DOID:3328	LGIC_signaling				GO:0007268	synaptic_transmission	10	5	3	3	3	3	3	3	3	3	1	0.216	0	NaN	92	0.00360586	4.635	0.002288	0	0	0	0	0	0	0.0099	0	0	0	0	0.972125	0.998904	0.951571	0.991
182	80852	GRIP2	4	9	2	10	6	3							GO:0007268	synaptic_transmission	9	10	3	3	3	3	3	3	3	3	2	0.234	0	1	401	0.0157169	4.265	0.002646	0	0	0	0	0	0	0.0099	0	0	0	0	0.999904	0.999905	0.999905	0.991
183	284069	FAM171A2	3	29	10	8	14	11	FTD	DOID:9255							16	10	3	3	3	3	3	3	3	3	1	0.18	0	NaN	39	0.00152857	5.56	0.002717	0	0	0	0	0	0	0.0099	0	0	0	0	0.998894	0.998894	0.998894	0.991
184	535	ATP6V0A1	3	29	10	8	14	11	BC	DOID:1612	Ion_balance/transport	Synaptic_vesicle_proteins			GO:0008286&GO:1901998	insulin_receptor_signaling_pathway&toxin_transport	16	10	3	3	3	3	3	3	3	3	1	0.18	0	NaN	39	0.00152857	5.56	0.002717	0	0	0	0	0	0	0.0099	0	0	0	0	0.998894	0.998894	0.998894	0.991
185	8601	RGS20	3	29	10	8	14	11									16	10	3	3	3	3	3	3	3	3	1	0.18	0	NaN	39	0.00152857	5.56	0.002717	0	0	0	0	0	0	0.0099	0	0	0	0	0.998894	0.998894	0.998894	0.991
186	4536	ND2	1	2	4	2	2	1	GISC&HTN&PD	DOID:3119&DOID:10763&DOID:14330							19	8	3	3	3	3	3	3	3	3	1	0.234	0	NaN	286	0.0112095	4.28	0.001672	0	0	0	0	0	0	0.0099	0	0	0	0	0.963812	0.951715	0.951571	0.991
187	5537	PPP6C	9	5	2	9	9	12	BC&GISC&HCC&MEL	DOID:1612&DOID:3119&DOID:684&DOID:1909							14	11	3	3	3	3	3	3	3	3	1	0.187	0	NaN	42	0.00164616	5.345	0.002211	0	0	0	0	0	0	0.0099	0	0	0	0	0.996659	0.996659	0.996659	0.991
188	9053	MAP7	6	26	8	7	15	10	HCNC&GISC	DOID:219&DOID:3119							2	5	3	3	3	3	3	3	3	3	1	0.267	0	NaN	533	0.0208905	3.74	0.001685	0	0	0	0	0	0	0.0099	0	0	0	0	0.986441	0.989955	0.986348	0.962
189	55201	MAP1S	12	18	6	11	8	9	FTD	DOID:9255							20	2	3	3	3	3	3	3	3	3	1	0.227	0	NaN	146	0.00572235	4.4	0.001961	0	0	0	0	0	0	0.0099	0	0	0	0	0.977804	0.994407	0.992152	0.496
190	5609	MAP2K7	9	30	2	9	9	12	HCNC&GISC&HCC&SCH	DOID:219&DOID:3119&DOID:684&DOID:5419					GO:0038095&GO:0045087	Fc-epsilon_receptor_signaling_pathway&innate_immune_response	14	13	3	3	3	3	3	3	3	3	1	0.178	0	NaN	26	0.00101905	5.63	0.002606	0	0	0	0	0	0	0.0099	0	0	0	0	0.996659	0.996659	0.996659	0.991
191	9369	NRXN3	1	2	4	4	12	2	ASD&AUT&BC&MG&SCH	DOID:0060041&DOID:12849&DOID:1612&DOID:3070&DOID:5419	CAT_signaling				GO:0007411&GO:0007268&GO:0007416&GO:0071625&GO:0035176&GO:0007269	axon_guidance&synaptic_transmission&synapse_assembly&vocalization_behavior&social_behavior&neurotransmitter_secretion	6	16	3	3	3	3	3	3	3	3	2	0.263	13.23	0	578	0.0226542	3.805	0.002438	0	0	0	0.310699	0	0.054111	0.0099	0	0	0	0	0.986843	0.999861	0.986785	0.991
192	576	ADGRB2	5	24	4	2	21	1							GO:0007416	synapse_assembly	11	17	3	3	3	3	3	3	3	3	1	0.231	0	NaN	229	0.00897546	4.33	0.001734	0	0	0	0	0	0	0.0099	0	0	0	0	0.976717	0.99559	0.951571	0.991
193	5128	CDK17	6	7	8	7	17	10									2	18	3	3	3	3	3	3	3	3	1	0.214	0	NaN	116	0.00454652	4.67	0.001968	0	0	0	0	0	0	0.0099	0	0	0	0	0.986441	0.996674	0.986348	0.991
194	9693	RAPGEF2	8	4	1	6	16	14	Epi	DOID:1826					GO:0007411&GO:0007264&GO:0048010&GO:0000186&GO:0007265&GO:0048011&GO:0038095&GO:0007173&GO:0008286&GO:0008543&GO:0007268&GO:0045087&GO:0034329&GO:0048167	axon_guidance&small_GTPase_mediated_signal_transductio...&vascular_endothelial_growth_factor_recep...&activation_of_MAPKK_activity&Ras_protein_signal_transduction&neurotrophin_TRK_receptor_signaling_path...&Fc-epsilon_receptor_signaling_pathway&epidermal_growth_factor_receptor_signali...&insulin_receptor_signaling_pathway&fibroblast_growth_factor_receptor_signal...&synaptic_transmission&innate_im…	7	6	3	3	3	3	3	3	3	3	3	0.262	593.3	0	742	0.0290821	3.82	0.003835	0	0	0	0.270435	0.0188707	0.10073	0.00990333	0	0	0	0	0.999735	0.999978	0.999978	0.991
195	5527	PPP2R5C	3	6	6	11	3	8	ASD&AUT&ID	DOID:0060041&DOID:12849&DOID:1059					GO:0006977&GO:0097193	DNA_damage_response,_signal_transduction...&intrinsic_apoptotic_signaling_pathway	20	9	3	3	3	3	3	3	3	3	2	0.282	0	1	2096	0.082151	3.55	0.002466	0	0	0	0.310699	0	0	0.039875	0	0	0	0	0.958832	0.999039	0.998861	0.991
196	9118	INA	11	23	6	11	10	9	ANSN&MG&NSC&NB&PNSN&SCH	DOID:2621&DOID:3070&DOID:3093&DOID:769&DOID:1192&DOID:5419	Structural_plasticity				GO:0021762	substantia_nigra_development	20	3	3	3	3	3	3	3	3	3	2	0.279	120.553	0	1286	0.0504037	3.59	0.003001	0	0	0	0	0	0.054111	0.3208	0	0	0	0	0.999532	0.986668	0.986638	0.661
197	79789	CLMN	3	6	6	11	3	8	AD	DOID:10652							4	9	3	3	3	3	3	3	3	3	1	0.268	0	NaN	856	0.0335502	3.735	0.001573	0	0	0	0	0	0	0.0099	0	0	0	0	0.982083	0.968458	0.965721	0.991
198	84966	IGSF21	1	15	3	4	12	2									21	12	3	3	3	3	3	3	3	3	1	0.222	0	NaN	156	0.00611429	4.51	0.001872	0	0	0	0	0	0	0.0099	0	0	0	0	0.979661	0.98764	0.992239	0.991
199	85369	STRIP1	8	31	1	6	16	14									15	17	3	3	3	3	3	3	3	3	2	0.173	0	1	27	0.00105824	5.785	0.003787	0	0	0	0	0	0	0.0099	0	0	0	0	1	0.999985	0.999985	0.991
200	8997	KALRN	12	3	5	11	8	15	AD&SCH	DOID:10652&DOID:5419		Postsynaptic		YES	GO:0007411&GO:0007264&GO:0007265&GO:0048011&GO:0048013	axon_guidance&small_GTPase_mediated_signal_transductio...&Ras_protein_signal_transduction&neurotrophin_TRK_receptor_signaling_path...&ephrin_receptor_signaling_pathway	20	13	3	3	3	3	3	3	3	3	1	0.212	0	NaN	169	0.00662381	4.715	0.002032	0	0	0	0	0	0	0.0099	0	0	0	0	0.977804	0.994407	0.995551	0.991
[truncated: 9 more columns]
