# Supplementary material for: Dissecting the Shared and Context-Dependent Pathways Mediated by the p140Cap Adaptor Protein in Cancer and in Neurons
Source: Front Cell Dev Biol. 2019 Oct 15;7:222. doi: 10.3389/fcell.2019.00222 (PMC6803390; doi:10.3389/fcell.2019.00222)
Supplement: TABLE S4 — Enrichment results for clusters for cancer and synaptic p140Cap. Spreadsheet 1 contain the specific and overlapping terms for both networks. [file Table_4.XLSX]

## Sheet: enrichment
Annotation	Synaptic P140Cap interactome	Cancer P140Cap interactome	Overlap
GO CC
	Exitatory synapse	Proteosome complex	Actin cytoskeleton
	Postsynaptic density	Endopeptidase complex	Cell-substrate junction
	Ionotropic glutamate receptor complex	Extrinsic component of plasma membrane	Cell-cell adherens junction
GO BP	Modulation of synaptic transmission	Wnt signaling pathway	Fc receptor signaling pathway
	Synapse organization	Planar cell polarity pathway	Actin filament organization
	Neurotrasmitter transport	Regulation of mRNA stability
		Response to tumor necrosis factor
GO MF	Receptor signaling complex scaffold activity	Heat shock protein binding	actin binding
	PDZ domain binding	Protein binding involved in cell-cell adhesion	GTPase regulator activity
	Scaffold protein binding	G-protein beta/gamma-subunit complex binding	Calmodulin binding
KEGG	Endocytosis	Proteasome	Tight junction
	Glutamatergic synapse	Pathways in cancer	Regulation of actin cytoskeleton
	Long-term potentiation	Ras signaling pathway	Adherens junction
	Synaptic vesicle cycle	Ribosome	Rap1 signaling pathway
Reactome	Trafficking of AMPA receptors	p53-Independent DNA Damage Response	Signaling by Rho GTPases
	Unblocking of NMDA receptor, glutamate binding and activation	AUF1 (hnRNP D0) destabilizes mRNA	RHO GTPases activate CIT
	Interaction between L1 and Ankyrins	Ubiquitin-dependent degradation of Cyclin D1	Cell-Cell communication
	Ras activation uopn Ca2+ infux through NMDA receptor	Regulation of Apoptosis	Cell junction organization
	GABA receptor activation	Regulation of DNA replication	Adherens junctions interactions
		RHO GTPases activate PAKs

## Sheet: Cancer
Cluster N/Term	1	2	3	4	5	7	9	10	11	12	13	14	15
Intracellular_Signal_Transduction							0.00132
Intracellular_trafficking										4.93903e-05
RPSFB													6.82349e-05
G-protein_relay													1.18532e-11
CAT_signaling		0.000629
Endocytosis	0.00513
Structural_plasticity	0.00433
Cell_metabolism					0.00088
mitochondria							0.0097				0.0017
Signaling_molecules											0.0036
Synaptic_vesicle_proteins										0.039
Adhesion_and_cell_surface_molecules		0.0123
Chaperones					0.0323
Endocytosis-related_proteins	0.00657
Prot_kinase_dom		1.50515e-06
SH3_domain		0.00025					0.00903
PDZ							0.0188
AAA+_ATPase								0.00041
WHTH_DNA-bd_dom					0.0201			0.0173
WD40_repeat_dom									0.0103			0.0151	0.0333
Ankyrin_rpt-contain_dom				0.00338
Gprotein_alpha_su												2.8347e-05
Proteasome_sua/b								9.13158e-13
Cpn60/TCP-1													6.54529e-11
Actin	0.0226
26S_Psome_P45								1.38116e-06
Chaperone_TCP-1													6.54529e-11
Small_GTPase_Ras						0.034
Proteasome_alpha-type								1.3327e-07
G2/M_transition_of_mitotic_cell_cycle							2.04E_03
nuclear-transcribed_mRNA_catabolic_proce...						3.68566e-08
activation_of_MAPKK_activity								1.21125e-13
protein_polyubiquitination								2.94764e-13
stimulatory_C-type_lectin_receptor_signa...								1.71196e-13
antigen_processing_and_presentation_of_e...								1.91958e-13
translational_initiation					1.30975e-07
regulation_of_cellular_amino_acid_metabo...								4.33542e-13
SRP-dependent_cotranslational_protein_ta...					8.60131e-10
DNA_damage_response,_signal_transduction...								2.94764e-13
epidermal_growth_factor_receptor_signali...								4.996e-15
small_GTPase_mediated_signal_transductio...								1.01943e-11
glin								1.55431e-14
synaptic_transmission												9.06402e-06
axon_guidance								4.90719e-14
insulin_receptor_signaling_pathway								2.55906e-13
fibroblast_growth_factor_receptor_signal...								3.31069e-13
proteasomal_ubiquitin-independent_protei...								9.61756e-11
viral_process					3.62779e-06			5.01266e-13
platelet_activation												0.00029
anaphase-promoting_complex-dependent_pro...								9.82547e-14
tumor_necrosis_factor-mediated_signaling...								2.94764e-13
cell_junction_assembly		0.00042
adherens_junction_organization		7.27313e-06						2.94764e-13
NIK/NF-kappaB_signaling								3.31069e-13
Fc-epsilon_receptor_signaling_pathway								3.31069e-13
Fc-gamma_receptor_signaling_pathway_invo...		0.00604						8.20455e-14
negative_regulation_of_apoptotic_process								9.4369e-15
innate_immune_response								1.38116e-06
positive_regulation_of_RNA_polymerase_II...								6.4837e-14
vascular_endothelial_growth_factor_recep...								6.4837e-14
neurotrophin_TRK_receptor_signaling_path...								6.4837e-14
ephrin_receptor_signaling_pathway	0.0117	0.0177					0.00884
regulation_of_synaptic_plasticity
actin_filament_bundle_assembly		0.025
'de_novo'_posttranslational_protein_fold...													4.49209e-09
negative_regulation_of_ubiquitin-protein...								3.75255e-14
positive_regulation_of_ubiquitin-protein...								2.94764e-13
actin_filament_capping	0.00022
negative_regulation_of_canonical_Wnt_sig...								4.71179e-13
positive_regulation_of_canonical_Wnt_sig...								4.71179e-13
intrinsic_apoptotic_signaling_pathway					0.00839		0.0175
toxin_transport													4.16591e-07
autism_spectrum_disorder		0.00228
stomach_cancer		0.0204
hypertension		0.00121
peripheral_nervous_system_neoplasm		0.0307
Parkinson's_disease								0.0256
breast_cancer		0.00022	0.00364			0.00079
squamous_cell_carcinoma		0.0014
epilepsy_syndrome						0.0223
melanoma		5.82983e-05
colon_cancer		0.00184
focal_epilepsy						0.00929
malignant_glioma		0.00021
nervous_system_cancer		0.0029
gastrointestinal_system_cancer		0.00014
bipolar_disorder			0.0125				0.00431
central_nervous_system_cancer		0.00623					0.0175
gastric_adenocarcinoma		0.00025
schizophrenia							0.00389
stomach_carcinoma		0.00907				0.0223
hepatocellular_carcinoma		0.00166
Overlap with synaptic network	0.006	0.05
	Synaptic function (Schanno)
	Domains
	Family
	GOBP
	Disease TopOnto

## Sheet: Synapse
Cluster N/Term	1	3	4	5	6	7	9	10	11	12	13
Intracellular_Signal_Transduction											0.0561
LGIC_signaling	0.00127
Exocytosis		0.00653
G-protein_relay									0.0298
CAT_signaling				0.00552							0.000677
Endocytosis		0.0497
Structural_plasticity			0.00308			3.14698e-05
GPCR_signaling					0.00308
Protein_cluster	0.000915	0.000333
Tyrosine_kinase_signaling									0.0298
Active_zone_proteins		5.69102e-07
Cytoskeletal_and_associated_proteins			0.0418			0.00346
Adhesion_and_cell_surface_molecules											0.000422
Endocytosis-related_proteins			0.0262
Prot_kinase_dom								0.00537		0.0123
SH3_domain		0.000716
PDZ		0.0329
PH_domain						0.00778
Ig_sub				0.00382
Ig-like_dom				0.00643
Gprotein_alpha_su									0.0298
Small_GTPase							0.0447
Actin			0.00409
activation_of_MAPKK_activity						0.0206
epidermal_growth_factor_receptor_signali...	0.0391					0.0252
Ras_protein_signal_transduction						0.0146
synaptic_transmission	5.9778e-05	0.000375
neurotransmitter_secretion		3.74105e-06
axon_guidance				0.0397
synapse_assembly	0.00548
insulin_receptor_signaling_pathway						0.0206
viral_process										0.00802
cell_junction_assembly											3.44736e-05
adherens_junction_organization											0.000106
social_behavior	1.00962e-05
NIK/NF-kappaB_signaling
Fc-epsilon_receptor_signaling_pathway						0.0165
Fc-gamma_receptor_signaling_pathway_invo...			0.00692
negative_regulation_of_apoptotic_process
innate_immune_response										4.84E_04
GMP_metabolic_process	0.00241
GDP_metabolic_process	0.00241
neurotrophin_TRK_receptor_signaling_path...	0.0391					0.00481
ephrin_receptor_signaling_pathway			0.0398
regulation_of_synaptic_plasticity	0.011	0.0147
actin_filament_bundle_assembly
actin_filament_capping						5.24465e-05
vocalization_behavior	6.61421e-05
negative_regulation_of_canonical_Wnt_sig...										0.0131
positive_regulation_of_canonical_Wnt_sig...											0.0104
intrinsic_apoptotic_signaling_pathway										0.00136
positive_regulation_of_excitatory_postsy...	0.000234
toxin_transport
autism_spectrum_disorder	0.00363				0.00369
intellectual_disability	0.00457				0.00798
Alzheimer's_disease					0.00299
Parkinson's_disease	0.0375
breast_cancer										0.00605
squamous_cell_carcinoma											0.0156
epilepsy_syndrome	0.0079
melanoma										0.000274
colon_cancer
focal_epilepsy	0.00474
malignant_glioma											0.0205
nervous_system_cancer										0.00392
gastrointestinal_system_cancer										0.000272
bipolar_disorder					0.00598
temporal_lobe_epilepsy	0.0106
schizophrenia					0.0046
hepatocellular_carcinoma										0.000355	0.0121
Overlap with cancer network			5E_02								0.03
